# Supplementary material for: Machine learning reveals biocontrol agents shaping disease outcome in natural Arabidopsis populations
Source: Nat Commun. 2026 Jul 28;17:7570. doi: 10.1038/s41467-026-75789-w (PMC13415569; doi:10.1038/s41467-026-75789-w)
Supplement: Supplementary file 4 — Supplementary Data 1 [file 41467_2026_75789_MOESM4_ESM.xlsx]

## Sheet: Supplementary Data 1
Supplementary Data 1: PERMANOVA results for the effects of infection, genotype and site on microbial variation. R² indicates the proportion of variance explained by each factor. Weighted R² values represent variance explained after weighting by sample size (SamplesFrom). Significant effects (p < 0.05) are indicated.
adonis_model	Terms	SamplesFrom	R2 (explained variation)	R2_Percentage	pvalue	Number of samples	significant R2 (pvalues < 0.05 = TRUE)	Weighted_R2	Weighted_R2_percentage	microbialgroup
Infection	within_Year	Year2	0.0295643	2.95643	0.009999	60	TRUE	0.0477875	4.77875	Bacteria
Infection	within_Year	Year3	0.0390359	3.90359	0.00029997	69	TRUE			Bacteria
Infection	within_Year	Year1	0.0680749	6.80749	0.0638936	25	FALSE			Bacteria
Infection	within_Year	Year4	0.0202695	2.02695	0.079892	70	FALSE			Bacteria
Infection	within_Year	Year5	0.0753685	7.53685	9.99900009999e-05	66	TRUE			Bacteria
Infection	within_Year	Year6	0.0456278	4.56278	0.00419958	57	TRUE			Bacteria
Infection	within_Site	ERG	0.0412536	4.12536	0.00079992	63	TRUE	0.0363439	3.63439	Bacteria
Infection	within_Site	EY	0.0313879	3.13879	0.00879912	71	TRUE			Bacteria
Infection	within_Site	JUG	0.0370091	3.70091	0.00049995	64	TRUE			Bacteria
Infection	within_Site	WH	0.0175569	1.75569	0.171883	72	FALSE			Bacteria
Infection	within_Genotype	genotypeC1	0.101067	10.1067	0.00979902	20	TRUE	0.101067	10.1067	Bacteria
Infection	within_Genotype	genotypeC2	0.0522728	5.22728	0.163784	27	FALSE			Bacteria
Infection	within_Genotype	genotypeC4	0.0492987	4.92987	0.120488	30	FALSE			Bacteria
Infection	within_Year	Year2	0.0211746	2.11746	0.634637	45	FALSE	0.0435116	4.35116	Fungi
Infection	within_Year	Year3	0.0182943	1.82943	0.487451	54	FALSE			Fungi
Infection	within_Year	Year1	0.0716338	7.16338	0.459654	15	FALSE			Fungi
Infection	within_Year	Year4	0.0245309	2.45309	0.0571943	61	FALSE			Fungi
Infection	within_Year	Year5	0.0179591	1.79591	0.29527	62	FALSE			Fungi
Infection	within_Year	Year6	0.0435116	4.35116	0.00249975	54	TRUE			Fungi
Infection	within_Site	ERG	0.0178392	1.78392	0.544746	52	FALSE	0.0260857	2.60857	Fungi
Infection	within_Site	EY	0.0128861	1.28861	0.694331	63	FALSE			Fungi
Infection	within_Site	JUG	0.0260857	2.60857	0.0492951	55	TRUE			Fungi
Infection	within_Site	WH	0.0176502	1.76502	0.377162	60	FALSE			Fungi
Infection	within_Genotype	genotypeC1	0.065456	6.5456	0.220778	19	FALSE	0	0	Fungi
Infection	within_Genotype	genotypeC2	0.0457606	4.57606	0.309969	25	FALSE			Fungi
Infection	within_Genotype	genotypeC4	0.0270785	2.70785	0.709129	30	FALSE			Fungi
Infection	within_Year	Year2	0.161205	16.1205	9.99900009999e-05	55	TRUE	0.151839	15.1839	Non-fungal_Eukaryotes
Infection	within_Year	Year3	0.0702318	7.02318	0.00309969	53	TRUE			Non-fungal_Eukaryotes
Infection	within_Year	Year1	0.0702771	7.02771	0.162184	24	FALSE			Non-fungal_Eukaryotes
Infection	within_Year	Year4	0.163759	16.3759	9.99900009999e-05	59	TRUE			Non-fungal_Eukaryotes
Infection	within_Year	Year5	0.191184	19.1184	9.99900009999e-05	54	TRUE			Non-fungal_Eukaryotes
Infection	within_Year	Year6	0.179901	17.9901	9.99900009999e-05	35	TRUE			Non-fungal_Eukaryotes
Infection	within_Site	ERG	0.138314	13.8314	9.99900009999e-05	53	TRUE	0.134482	13.4482	Non-fungal_Eukaryotes
Infection	within_Site	EY	0.103194	10.3194	0.00029997	70	TRUE			Non-fungal_Eukaryotes
Infection	within_Site	JUG	0.165838	16.5838	9.99900009999e-05	53	TRUE			Non-fungal_Eukaryotes
Infection	within_Site	WH	0.140291	14.0291	9.99900009999e-05	56	TRUE			Non-fungal_Eukaryotes
Infection	within_Genotype	genotypeC1	0.170039	17.0039	0.0694931	12	FALSE	0.320365	32.0365	Non-fungal_Eukaryotes
Infection	within_Genotype	genotypeC2	0.208275	20.8275	0.00249975	17	TRUE			Non-fungal_Eukaryotes
Infection	within_Genotype	genotypeC4	0.393654	39.3654	9.99900009999e-05	26	TRUE			Non-fungal_Eukaryotes
Site	Site_effect	All	0.0605468	6.05468	9.99900009999e-05	347	TRUE			Bacteria
Genotype	Genotype_effect	All	0.060741	6.0741	0.0140986	96	TRUE			Bacteria
Site	Site_effect	All	0.0647593	6.47593	9.99900009999e-05	291	TRUE			Fungi
Genotype	Genotype_effect	All	0.0546904	5.46904	0.116488	89	FALSE			Fungi
Site	Site_effect	All	0.117789	11.7789	9.99900009999e-05	280	TRUE			Non-fungal_Eukaryotes
Genotype	Genotype_effect	All	0.109005	10.9005	0.0184982	64	TRUE			Non-fungal_Eukaryotes
Site * Genotype	Site	All	0.133235	13.3235	9.99900009999e-05	58	TRUE			Bacteria
	genotypecluster	All	0.0335341	3.35341	0.344466	58	FALSE			Bacteria
	Site:genotypecluster	All	0.0501819	5.01819	0.346965	58	FALSE			Bacteria
	Residual	All	0.783049	78.3049	NA	58	NA			Bacteria
	Total	All	1	100	NA	58	NA			Bacteria
Site * Genotype	Site	All	0.145842	14.5842	9.99900009999e-05	56	TRUE			Fungi
	genotypecluster	All	0.0215692	2.15692	0.933507	56	FALSE			Fungi
	Site:genotypecluster	All	0.0318913	3.18913	0.978702	56	FALSE			Fungi
	Residual	All	0.800697	80.0697	NA	56	NA			Fungi
	Total	All	1	100	NA	56	NA			Fungi
Site * Genotype	Site	All	0.197014	19.7014	9.99900009999e-05	46	TRUE			Non-fungal_Eukaryotes
	genotypecluster	All	0.032507	3.2507	0.532247	46	FALSE			Non-fungal_Eukaryotes
	Site:genotypecluster	All	0.0679583	6.79583	0.240376	46	FALSE			Non-fungal_Eukaryotes
	Residual	All	0.702521	70.2521	NA	46	NA			Non-fungal_Eukaryotes
	Total	All	1	100	NA	46	NA			Non-fungal_Eukaryotes
