# Supplementary material for: Machine learning reveals biocontrol agents shaping disease outcome in natural Arabidopsis populations
Source: Nat Commun. 2026 Jul 28;17:7570. doi: 10.1038/s41467-026-75789-w (PMC13415569; doi:10.1038/s41467-026-75789-w)
Supplement: Supplementary file 5 — Supplementary Data 2 [file 41467_2026_75789_MOESM5_ESM.xlsx]

## Sheet: SelectedOTUsByMLModels
Supplementary Data 2. Selected OTUs identified by different machine-learning models based on feature importance. Column descriptions: Genus indicates the taxonomic assignment of each OTU. microbial_group denotes the higher-level microbial classification. OTUID corresponds to the unique OTU identifier. Feature_Importance represents the importance score assigned by the machine learning model for pr…
Genus	microbial_group	OTUID	Feature_Importance	Model_Type	Data_Split_Method	Normalized_Feature_Importance
Albugo	Nonfungaleukaryots	Otu00005	0.310973	RandomForest	RFECV_LOO	1
Pseudomonas	Bacteria	Otu000006	0.0653689	RandomForest	RFECV_LOO	0.210208
Rhogostoma-lineage_unclassified	Nonfungaleukaryots	Otu00003	0.05377	RandomForest	RFECV_LOO	0.172909
Oomycota_X_unclassified	Nonfungaleukaryots	Otu02596	0.0427588	RandomForest	RFECV_LOO	0.1375
Chloroidium	Nonfungaleukaryots	Otu00008	0.0411407	RandomForest	RFECV_LOO	0.132297
Duganella	Bacteria	Otu000004	0.039436	RandomForest	RFECV_LOO	0.126815
Allorhizobium-Neorhizobium-Pararhizobium-Rhizobium	Bacteria	Otu000014	0.0391225	RandomForest	RFECV_LOO	0.125807
Hyaloperonospora	Nonfungaleukaryots	Otu01157	0.0343341	RandomForest	RFECV_LOO	0.110409
Flavobacterium	Bacteria	Otu000009	0.0332265	RandomForest	RFECV_LOO	0.106847
Bacillus	Bacteria	Otu000039	0.0309633	RandomForest	RFECV_LOO	0.0995691
Xanthomonadaceae_unclassified	Bacteria	Otu000058	0.0302757	RandomForest	RFECV_LOO	0.0973581
Klebsormidium	Nonfungaleukaryots	Otu00006	0.0296297	RandomForest	RFECV_LOO	0.0952807
Pseudomonas	Bacteria	Otu000005	0.0282108	RandomForest	RFECV_LOO	0.0907178
Oxalobacteraceae_unclassified	Bacteria	Otu000013	0.0276311	RandomForest	RFECV_LOO	0.0888537
Rathayibacter	Bacteria	Otu000011	0.0264626	RandomForest	RFECV_LOO	0.0850963
Oomycota_X_unclassified	Nonfungaleukaryots	Otu00002	0.0259053	RandomForest	RFECV_LOO	0.0833041
Oxalobacteraceae_unclassified	Bacteria	Otu000017	0.0252893	RandomForest	RFECV_LOO	0.0813233
Xanthomonas	Bacteria	Otu000186	0.024348	RandomForest	RFECV_LOO	0.0782963
Aureimonas	Bacteria	Otu000033	0.0242272	RandomForest	RFECV_LOO	0.0779079
Pythium	Nonfungaleukaryots	Otu00029	0.0226469	RandomForest	RFECV_LOO	0.0728259
Methylobacterium-Methylorubrum	Bacteria	Otu000016	0.0221559	RandomForest	RFECV_LOO	0.071247
Chloromonas	Nonfungaleukaryots	Otu00079	0.022124	RandomForest	RFECV_LOO	0.0711444
Albugo	Nonfungaleukaryots	Otu00005	6.01355	LogisticRegression	RFECV_LOO	1
Glissomonadida_unclassified	Nonfungaleukaryots	Otu00808	4.88433	LogisticRegression	RFECV_LOO	0.812221
Allorhizobium-Neorhizobium-Pararhizobium-Rhizobium	Bacteria	Otu000014	3.9626	LogisticRegression	RFECV_LOO	0.658945
Oomycota_X_unclassified	Nonfungaleukaryots	Otu00002	3.45633	LogisticRegression	RFECV_LOO	0.574757
Xanthomonadaceae_unclassified	Bacteria	Otu000058	3.16862	LogisticRegression	RFECV_LOO	0.526914
Pseudomonas	Bacteria	Otu000006	3.0617	LogisticRegression	RFECV_LOO	0.509133
o__Helotiales_unclassified	Fungi	Otu00027	3.06058	LogisticRegression	RFECV_LOO	0.508948
g__Dioszegia	Fungi	Otu00036	3.05859	LogisticRegression	RFECV_LOO	0.508617
g__unclassified_Rhizophydiales	Fungi	Otu00126	-3.07297	LogisticRegression	RFECV_LOO	-0.511008
Pseudomonas	Bacteria	Otu000110	-3.43009	LogisticRegression	RFECV_LOO	-0.570394
Albugo	Nonfungaleukaryots	Otu00005	2.77045	SupportVectorMachine	RFECV_LOO	1
Pseudomonas	Bacteria	Otu000006	1.4884	SupportVectorMachine	RFECV_LOO	0.537242
Glissomonadida_unclassified	Nonfungaleukaryots	Otu00808	1.22737	SupportVectorMachine	RFECV_LOO	0.443022
Allorhizobium-Neorhizobium-Pararhizobium-Rhizobium	Bacteria	Otu000014	1.06867	SupportVectorMachine	RFECV_LOO	0.385739
g__unclassified_Olpidiaceae	Fungi	Otu00366	0.935538	SupportVectorMachine	RFECV_LOO	0.337684
o__Helotiales_unclassified	Fungi	Otu00027	0.780033	SupportVectorMachine	RFECV_LOO	0.281554
Oomycota_X_unclassified	Nonfungaleukaryots	Otu00002	0.776534	SupportVectorMachine	RFECV_LOO	0.280291
Duganella	Bacteria	Otu000004	0.743654	SupportVectorMachine	RFECV_LOO	0.268423
g__Gibberella	Fungi	Otu00039	0.678205	SupportVectorMachine	RFECV_LOO	0.244799
Xanthomonadaceae_unclassified	Bacteria	Otu000058	0.526874	SupportVectorMachine	RFECV_LOO	0.190176
g__Mycocentrospora	Fungi	Otu00013	0.475856	SupportVectorMachine	RFECV_LOO	0.171761
g__Acremonium	Fungi	Otu00450	0.472161	SupportVectorMachine	RFECV_LOO	0.170427
g__Paulisebacina	Fungi	Otu00051	0.444542	SupportVectorMachine	RFECV_LOO	0.160458
g__Desmococcus	Fungi	Otu00025	0.410157	SupportVectorMachine	RFECV_LOO	0.148047
g__Fusarium	Fungi	Otu00480	0.396844	SupportVectorMachine	RFECV_LOO	0.143241
g__Paraphoma	Fungi	Otu00010	0.338755	SupportVectorMachine	RFECV_LOO	0.122274
f__Phaeosphaeriaceae_unclassified	Fungi	Otu00072	0.317162	SupportVectorMachine	RFECV_LOO	0.11448
g__Dioszegia	Fungi	Otu00036	0.314572	SupportVectorMachine	RFECV_LOO	0.113545
Rathayibacter	Bacteria	Otu000011	0.305668	SupportVectorMachine	RFECV_LOO	0.110331
g__unclassified_Rhizophydiales	Fungi	Otu00299	0.300031	SupportVectorMachine	RFECV_LOO	0.108297
g__Alternaria	Fungi	Otu00015	0.284037	SupportVectorMachine	RFECV_LOO	0.102524
g__Tetracladium	Fungi	Otu00397	0.280525	SupportVectorMachine	RFECV_LOO	0.101256
g__Herpotrichia	Fungi	Otu00028	0.277049	SupportVectorMachine	RFECV_LOO	0.100001
g__Plectosphaerella	Fungi	Otu00016	0.263612	SupportVectorMachine	RFECV_LOO	0.0951511
Oomycota_X_unclassified	Nonfungaleukaryots	Otu00362	0.260107	SupportVectorMachine	RFECV_LOO	0.0938861
g__Sordaria	Fungi	Otu00096	0.243956	SupportVectorMachine	RFECV_LOO	0.0880563
g__unclassified_Spizellomycetales	Fungi	Otu00869	-0.244314	SupportVectorMachine	RFECV_LOO	-0.0881854
g__Leucosporidium	Fungi	Otu00078	-0.253556	SupportVectorMachine	RFECV_LOO	-0.0915215
Lawsonella	Bacteria	Otu000881	-0.264902	SupportVectorMachine	RFECV_LOO	-0.0956168
Streptococcus	Bacteria	Otu000112	-0.278753	SupportVectorMachine	RFECV_LOO	-0.100616
Buchnera	Bacteria	Otu000012	-0.284623	SupportVectorMachine	RFECV_LOO	-0.102735
Streptococcus	Bacteria	Otu000141	-0.288536	SupportVectorMachine	RFECV_LOO	-0.104147
f__Helotiales_fam_Incertae_sedis_unclassified	Fungi	Otu00140	-0.29313	SupportVectorMachine	RFECV_LOO	-0.105806
Chloromonas	Nonfungaleukaryots	Otu00079	-0.295199	SupportVectorMachine	RFECV_LOO	-0.106553
Spumella	Nonfungaleukaryots	Otu00105	-0.298173	SupportVectorMachine	RFECV_LOO	-0.107626
g__Aureobasidium	Fungi	Otu00022	-0.317517	SupportVectorMachine	RFECV_LOO	-0.114608
Pythium	Nonfungaleukaryots	Otu00029	-0.324067	SupportVectorMachine	RFECV_LOO	-0.116972
g__Verrucaria	Fungi	Otu00240	-0.330152	SupportVectorMachine	RFECV_LOO	-0.119169
g__Alternaria	Fungi	Otu00011	-0.336429	SupportVectorMachine	RFECV_LOO	-0.121435
f__Phaeosphaeriaceae_unclassified	Fungi	Otu00243	-0.354566	SupportVectorMachine	RFECV_LOO	-0.127981
g__Stagonosporopsis	Fungi	Otu00035	-0.36186	SupportVectorMachine	RFECV_LOO	-0.130614
g__Dioszegia	Fungi	Otu00132	-0.36348	SupportVectorMachine	RFECV_LOO	-0.131199
Methylobacterium-Methylorubrum	Bacteria	Otu000003	-0.389748	SupportVectorMachine	RFECV_LOO	-0.14068
g__Neoascochyta	Fungi	Otu00229	-0.396318	SupportVectorMachine	RFECV_LOO	-0.143051
Rhogostoma-lineage_unclassified	Nonfungaleukaryots	Otu00003	-0.397282	SupportVectorMachine	RFECV_LOO	-0.1434
g__Vishniacozyma	Fungi	Otu00041	-0.408523	SupportVectorMachine	RFECV_LOO	-0.147457
g__Penicillium	Fungi	Otu01246	-0.450524	SupportVectorMachine	RFECV_LOO	-0.162618
o__Helotiales_unclassified	Fungi	Otu00008	-0.463326	SupportVectorMachine	RFECV_LOO	-0.167238
Pseudomonas	Bacteria	Otu000110	-0.494718	SupportVectorMachine	RFECV_LOO	-0.178569
Cupriavidus	Bacteria	Otu000312	-0.498789	SupportVectorMachine	RFECV_LOO	-0.180039
g__unclassified_Rhizophydiales	Fungi	Otu00126	-0.648143	SupportVectorMachine	RFECV_LOO	-0.233948
p__Chytridiomycota_unclassified	Fungi	Otu00681	-0.705212	SupportVectorMachine	RFECV_LOO	-0.254548
c__Agaricomycetes_unclassified	Fungi	Otu00269	-0.859809	SupportVectorMachine	RFECV_LOO	-0.310349
Albugo	Nonfungaleukaryots	Otu00005	0.428975	RandomForest	RFECV_5fold	1
Pseudomonas	Bacteria	Otu000006	0.10601	RandomForest	RFECV_5fold	0.247123
Duganella	Bacteria	Otu000004	0.0919416	RandomForest	RFECV_5fold	0.214329
Allorhizobium-Neorhizobium-Pararhizobium-Rhizobium	Bacteria	Otu000014	0.0884699	RandomForest	RFECV_5fold	0.206236
Rhogostoma-lineage_unclassified	Nonfungaleukaryots	Otu00003	0.0722711	RandomForest	RFECV_5fold	0.168474
Flavobacterium	Bacteria	Otu000009	0.0607878	RandomForest	RFECV_5fold	0.141705
Chloroidium	Nonfungaleukaryots	Otu00008	0.0597881	RandomForest	RFECV_5fold	0.139374
Bacillus	Bacteria	Otu000039	0.0472962	RandomForest	RFECV_5fold	0.110254
Sphingobium	Bacteria	Otu000272	0.0444611	RandomForest	RFECV_5fold	0.103645
Albugo	Nonfungaleukaryots	Otu00005	5.70519	LogisticRegression	RFECV_5fold	1
Pseudomonas	Bacteria	Otu000006	5.02037	LogisticRegression	RFECV_5fold	0.879965
Glissomonadida_unclassified	Nonfungaleukaryots	Otu00808	3.95718	LogisticRegression	RFECV_5fold	0.69361
g__Dioszegia	Fungi	Otu00036	3.00819	LogisticRegression	RFECV_5fold	0.527272
g__Mycocentrospora	Fungi	Otu00013	2.93043	LogisticRegression	RFECV_5fold	0.513642
Oomycota_X_unclassified	Nonfungaleukaryots	Otu00002	2.60549	LogisticRegression	RFECV_5fold	0.456687
o__Helotiales_unclassified	Fungi	Otu00027	2.6052	LogisticRegression	RFECV_5fold	0.456637
Duganella	Bacteria	Otu000004	2.36329	LogisticRegression	RFECV_5fold	0.414235
g__unclassified_Olpidiaceae	Fungi	Otu00366	2.31574	LogisticRegression	RFECV_5fold	0.4059
Allorhizobium-Neorhizobium-Pararhizobium-Rhizobium	Bacteria	Otu000014	2.29946	LogisticRegression	RFECV_5fold	0.403047
g__Sordaria	Fungi	Otu00096	2.2581	LogisticRegression	RFECV_5fold	0.395797
Xanthomonadaceae_unclassified	Bacteria	Otu000058	2.17117	LogisticRegression	RFECV_5fold	0.38056
g__Plectosphaerella	Fungi	Otu00016	2.13291	LogisticRegression	RFECV_5fold	0.373854
Rathayibacter	Bacteria	Otu000011	2.00577	LogisticRegression	RFECV_5fold	0.351569
g__Desmococcus	Fungi	Otu00025	1.69009	LogisticRegression	RFECV_5fold	0.296237
Truepera	Bacteria	Otu000019	1.66331	LogisticRegression	RFECV_5fold	0.291544
g__Paraphoma	Fungi	Otu00010	1.63791	LogisticRegression	RFECV_5fold	0.287091
g__Itersonilia	Fungi	Otu00026	1.62622	LogisticRegression	RFECV_5fold	0.285042
Oxalobacteraceae_unclassified	Bacteria	Otu000013	1.61718	LogisticRegression	RFECV_5fold	0.283458
g__Colletotrichum	Fungi	Otu00030	1.60814	LogisticRegression	RFECV_5fold	0.281873
g__Alternaria	Fungi	Otu00015	1.57052	LogisticRegression	RFECV_5fold	0.27528
g__Vishniacozyma	Fungi	Otu00041	-1.61178	LogisticRegression	RFECV_5fold	-0.282511
f__Helotiales_fam_Incertae_sedis_unclassified	Fungi	Otu00140	-1.62935	LogisticRegression	RFECV_5fold	-0.285591
g__Stagonosporopsis	Fungi	Otu00035	-1.78777	LogisticRegression	RFECV_5fold	-0.313359
Pythium	Nonfungaleukaryots	Otu00029	-2.03811	LogisticRegression	RFECV_5fold	-0.357238
g__Verrucaria	Fungi	Otu00240	-2.08237	LogisticRegression	RFECV_5fold	-0.364995
g__Cladosporium	Fungi	Otu00004	-2.09356	LogisticRegression	RFECV_5fold	-0.366958
g__Alternaria	Fungi	Otu00011	-2.11628	LogisticRegression	RFECV_5fold	-0.370939
Rhogostoma-lineage_unclassified	Nonfungaleukaryots	Otu00003	-2.18489	LogisticRegression	RFECV_5fold	-0.382966
p__Chytridiomycota_unclassified	Fungi	Otu00681	-2.30963	LogisticRegression	RFECV_5fold	-0.40483
g__unclassified_Rhizophydiales	Fungi	Otu00126	-2.98651	LogisticRegression	RFECV_5fold	-0.523472
Albugo	Nonfungaleukaryots	Otu00005	2.50225	SupportVectorMachine	RFECV_5fold	1
Pseudomonas	Bacteria	Otu000006	1.5608	SupportVectorMachine	RFECV_5fold	0.623759
Glissomonadida_unclassified	Nonfungaleukaryots	Otu00808	1.21933	SupportVectorMachine	RFECV_5fold	0.487295
g__Plectosphaerella	Fungi	Otu00016	0.8267	SupportVectorMachine	RFECV_5fold	0.330383
Allorhizobium-Neorhizobium-Pararhizobium-Rhizobium	Bacteria	Otu000014	0.75702	SupportVectorMachine	RFECV_5fold	0.302536
g__Sordaria	Fungi	Otu00096	0.743976	SupportVectorMachine	RFECV_5fold	0.297323
o__Helotiales_unclassified	Fungi	Otu00027	0.69126	SupportVectorMachine	RFECV_5fold	0.276256
Duganella	Bacteria	Otu000004	0.654412	SupportVectorMachine	RFECV_5fold	0.26153
Oxalobacteraceae_unclassified	Bacteria	Otu000013	0.588348	SupportVectorMachine	RFECV_5fold	0.235128
g__Gibberella	Fungi	Otu00039	0.562861	SupportVectorMachine	RFECV_5fold	0.224942
g__unclassified_Olpidiaceae	Fungi	Otu00366	0.535734	SupportVectorMachine	RFECV_5fold	0.214101
Oomycota_X_unclassified	Nonfungaleukaryots	Otu00002	0.51302	SupportVectorMachine	RFECV_5fold	0.205024
g__Mycocentrospora	Fungi	Otu00013	0.497732	SupportVectorMachine	RFECV_5fold	0.198914
g__Acremonium	Fungi	Otu00450	0.469354	SupportVectorMachine	RFECV_5fold	0.187573
g__Desmococcus	Fungi	Otu00025	0.465492	SupportVectorMachine	RFECV_5fold	0.18603
g__Paulisebacina	Fungi	Otu00051	0.45851	SupportVectorMachine	RFECV_5fold	0.183239
Xanthomonadaceae_unclassified	Bacteria	Otu000058	0.419379	SupportVectorMachine	RFECV_5fold	0.167601
g__Alternaria	Fungi	Otu00015	0.405804	SupportVectorMachine	RFECV_5fold	0.162176
Rathayibacter	Bacteria	Otu000011	0.34282	SupportVectorMachine	RFECV_5fold	0.137005
Gregarinidae_unclassified	Nonfungaleukaryots	Otu00163	0.335232	SupportVectorMachine	RFECV_5fold	0.133972
f__Phaeosphaeriaceae_unclassified	Fungi	Otu00072	0.317162	SupportVectorMachine	RFECV_5fold	0.126751
g__Dioszegia	Fungi	Otu00036	0.314343	SupportVectorMachine	RFECV_5fold	0.125624
Oxalobacteraceae_unclassified	Bacteria	Otu000017	0.278861	SupportVectorMachine	RFECV_5fold	0.111444
g__Paraphoma	Fungi	Otu00010	0.258809	SupportVectorMachine	RFECV_5fold	0.103431
g__Itersonilia	Fungi	Otu00026	0.249834	SupportVectorMachine	RFECV_5fold	0.099844
Allorhizobium-Neorhizobium-Pararhizobium-Rhizobium	Bacteria	Otu000024	0.241937	SupportVectorMachine	RFECV_5fold	0.0966879
g__Colletotrichum	Fungi	Otu00030	0.241474	SupportVectorMachine	RFECV_5fold	0.0965027
g__Septoria	Fungi	Otu00021	0.231166	SupportVectorMachine	RFECV_5fold	0.0923834
g__unclassified_Entylomatales	Fungi	Otu00183	0.216216	SupportVectorMachine	RFECV_5fold	0.0864089
Xanthomonas	Bacteria	Otu000186	0.210222	SupportVectorMachine	RFECV_5fold	0.0840134
p__Ascomycota_unclassified	Fungi	Otu00192	0.207041	SupportVectorMachine	RFECV_5fold	0.0827419
Gregarinidae_unclassified	Nonfungaleukaryots	Otu00438	0.19797	SupportVectorMachine	RFECV_5fold	0.0791167
g__Tetracladium	Fungi	Otu00168	0.193768	SupportVectorMachine	RFECV_5fold	0.0774374
g__Stemphylium	Fungi	Otu00087	0.193131	SupportVectorMachine	RFECV_5fold	0.0771831
g__Tetracladium	Fungi	Otu00068	0.191606	SupportVectorMachine	RFECV_5fold	0.0765736
Truepera	Bacteria	Otu000019	0.184382	SupportVectorMachine	RFECV_5fold	0.0736864
g__unclassified_Rhizophydiales	Fungi	Otu00241	-0.148836	SupportVectorMachine	RFECV_5fold	-0.0594807
Chloromonas	Nonfungaleukaryots	Otu00089	-0.156779	SupportVectorMachine	RFECV_5fold	-0.0626551
Pseudomonas	Bacteria	Otu000110	-0.168693	SupportVectorMachine	RFECV_5fold	-0.0674164
g__Dioszegia	Fungi	Otu00132	-0.17478	SupportVectorMachine	RFECV_5fold	-0.0698493
g__Desmococcus	Fungi	Otu00513	-0.179883	SupportVectorMachine	RFECV_5fold	-0.0718884
g__Buckleyzyma	Fungi	Otu00309	-0.182878	SupportVectorMachine	RFECV_5fold	-0.0730854
Chloroidium	Nonfungaleukaryots	Otu00008	-0.189438	SupportVectorMachine	RFECV_5fold	-0.075707
Vannella	Nonfungaleukaryots	Otu00019	-0.192765	SupportVectorMachine	RFECV_5fold	-0.0770369
g__Tetracladium	Fungi	Otu00169	-0.195017	SupportVectorMachine	RFECV_5fold	-0.0779369
Buchnera	Bacteria	Otu000012	-0.203292	SupportVectorMachine	RFECV_5fold	-0.0812437
Saccharimonadales_ge	Bacteria	Otu000345	-0.205306	SupportVectorMachine	RFECV_5fold	-0.0820486
g__Phaeosphaeria	Fungi	Otu00148	-0.216878	SupportVectorMachine	RFECV_5fold	-0.0866731
Saprolegnia	Nonfungaleukaryots	Otu00704	-0.223931	SupportVectorMachine	RFECV_5fold	-0.089492
Streptococcus	Bacteria	Otu000141	-0.232377	SupportVectorMachine	RFECV_5fold	-0.0928672
Streptococcus	Bacteria	Otu000112	-0.232531	SupportVectorMachine	RFECV_5fold	-0.0929288
Bacillus	Bacteria	Otu000039	-0.235934	SupportVectorMachine	RFECV_5fold	-0.094289
c__Leotiomycetes_unclassified	Fungi	Otu00130	-0.241007	SupportVectorMachine	RFECV_5fold	-0.0963162
Alveolata_unclassified	Nonfungaleukaryots	Otu00318	-0.248981	SupportVectorMachine	RFECV_5fold	-0.0995028
g__Alternaria	Fungi	Otu00098	-0.257256	SupportVectorMachine	RFECV_5fold	-0.10281
Lawsonella	Bacteria	Otu000881	-0.264288	SupportVectorMachine	RFECV_5fold	-0.10562
g__Leucosporidium	Fungi	Otu00078	-0.270752	SupportVectorMachine	RFECV_5fold	-0.108204
f__Helotiales_fam_Incertae_sedis_unclassified	Fungi	Otu00140	-0.292688	SupportVectorMachine	RFECV_5fold	-0.11697
Undibacterium	Bacteria	Otu000167	-0.305082	SupportVectorMachine	RFECV_5fold	-0.121923
g__Verrucaria	Fungi	Otu00240	-0.307875	SupportVectorMachine	RFECV_5fold	-0.123039
Vaucheria	Nonfungaleukaryots	Otu00036	-0.31093	SupportVectorMachine	RFECV_5fold	-0.12426
Methylobacterium-Methylorubrum	Bacteria	Otu000003	-0.315466	SupportVectorMachine	RFECV_5fold	-0.126073
Spumella	Nonfungaleukaryots	Otu00105	-0.315762	SupportVectorMachine	RFECV_5fold	-0.126191
Rhogostoma-lineage_unclassified	Nonfungaleukaryots	Otu00003	-0.340367	SupportVectorMachine	RFECV_5fold	-0.136025
f__Phaeosphaeriaceae_unclassified	Fungi	Otu00243	-0.354546	SupportVectorMachine	RFECV_5fold	-0.141691
g__Neoascochyta	Fungi	Otu00229	-0.356716	SupportVectorMachine	RFECV_5fold	-0.142558
g__Stagonosporopsis	Fungi	Otu00035	-0.35743	SupportVectorMachine	RFECV_5fold	-0.142843
g__Thanatephorus	Fungi	Otu00019	-0.377601	SupportVectorMachine	RFECV_5fold	-0.150905
Allapsidae_unclassified	Nonfungaleukaryots	Otu00370	-0.38802	SupportVectorMachine	RFECV_5fold	-0.155068
g__Vishniacozyma	Fungi	Otu00041	-0.413772	SupportVectorMachine	RFECV_5fold	-0.16536
o__Helotiales_unclassified	Fungi	Otu00008	-0.423717	SupportVectorMachine	RFECV_5fold	-0.169335
g__Penicillium	Fungi	Otu01246	-0.433859	SupportVectorMachine	RFECV_5fold	-0.173388
Cupriavidus	Bacteria	Otu000312	-0.461783	SupportVectorMachine	RFECV_5fold	-0.184547
Pythium	Nonfungaleukaryots	Otu00029	-0.503488	SupportVectorMachine	RFECV_5fold	-0.201214
Chloromonas	Nonfungaleukaryots	Otu00079	-0.555137	SupportVectorMachine	RFECV_5fold	-0.221855
g__Cladosporium	Fungi	Otu00004	-0.595302	SupportVectorMachine	RFECV_5fold	-0.237907
g__Alternaria	Fungi	Otu00011	-0.605964	SupportVectorMachine	RFECV_5fold	-0.242168
g__unclassified_Rhizophydiales	Fungi	Otu00126	-0.659685	SupportVectorMachine	RFECV_5fold	-0.263637
p__Chytridiomycota_unclassified	Fungi	Otu00681	-0.872741	SupportVectorMachine	RFECV_5fold	-0.348783
Albugo	Nonfungaleukaryots	Otu00005	0.0643102	RandomForest	Train70Test30	1
Pseudomonas	Bacteria	Otu000006	0.0239187	RandomForest	Train70Test30	0.371926
Duganella	Bacteria	Otu000004	0.0218507	RandomForest	Train70Test30	0.33977
Chloroidium	Nonfungaleukaryots	Otu00008	0.0088555	RandomForest	Train70Test30	0.1377
Oomycota_X_unclassified	Nonfungaleukaryots	Otu02596	0.00883331	RandomForest	Train70Test30	0.137355
Rhogostoma-lineage_unclassified	Nonfungaleukaryots	Otu00003	0.00788745	RandomForest	Train70Test30	0.122647
Oomycota_X_unclassified	Nonfungaleukaryots	Otu02258	0.00737588	RandomForest	Train70Test30	0.114692
Xanthomonas	Bacteria	Otu003428	0.00666781	RandomForest	Train70Test30	0.103682
Methylophilus	Bacteria	Otu000125	0.00645544	RandomForest	Train70Test30	0.10038
Sphingobium	Bacteria	Otu000272	0.00616362	RandomForest	Train70Test30	0.095842
Oxalobacteraceae_unclassified	Bacteria	Otu004552	0.00616051	RandomForest	Train70Test30	0.0957936
Microbacteriaceae_unclassified	Bacteria	Otu001928	0.00606408	RandomForest	Train70Test30	0.0942942
Xanthomonadaceae_unclassified	Bacteria	Otu002418	0.00593658	RandomForest	Train70Test30	0.0923116
c__Agaricomycetes_unclassified	Fungi	Otu00182	0.00580457	RandomForest	Train70Test30	0.0902589
Allorhizobium-Neorhizobium-Pararhizobium-Rhizobium	Bacteria	Otu000014	0.0057199	RandomForest	Train70Test30	0.0889423
Flavobacterium	Bacteria	Otu000043	0.0055612	RandomForest	Train70Test30	0.0864746
Sphingomonas	Bacteria	Otu000151	0.00534431	RandomForest	Train70Test30	0.083102
Allorhizobium-Neorhizobium-Pararhizobium-Rhizobium	Bacteria	Otu000462	0.00521144	RandomForest	Train70Test30	0.0810359
Rhizobiaceae_unclassified	Bacteria	Otu001548	0.00517412	RandomForest	Train70Test30	0.0804556
Comamonadaceae_unclassified	Bacteria	Otu000018	0.00506004	RandomForest	Train70Test30	0.0786817
Xanthomonadaceae_unclassified	Bacteria	Otu000058	0.00493411	RandomForest	Train70Test30	0.0767236
Xanthomonadaceae_unclassified	Bacteria	Otu001161	0.00487894	RandomForest	Train70Test30	0.0758657
Bosea	Bacteria	Otu000027	0.00465038	RandomForest	Train70Test30	0.0723117
Xanthomonas	Bacteria	Otu000186	0.0046189	RandomForest	Train70Test30	0.0718222
Oxalobacteraceae_unclassified	Bacteria	Otu000278	0.00442445	RandomForest	Train70Test30	0.0687985
Pseudomonas	Bacteria	Otu000180	0.00435716	RandomForest	Train70Test30	0.0677522
Flavobacterium	Bacteria	Otu000009	0.00431757	RandomForest	Train70Test30	0.0671366
Alcaligenaceae_unclassified	Bacteria	Otu000195	0.00412015	RandomForest	Train70Test30	0.0640668
Oxalobacteraceae_unclassified	Bacteria	Otu000017	0.00410098	RandomForest	Train70Test30	0.0637687
Klenkia	Bacteria	Otu000084	0.00408045	RandomForest	Train70Test30	0.0634495
Bacillus	Bacteria	Otu000088	0.00406476	RandomForest	Train70Test30	0.0632055
Oxalobacteraceae_unclassified	Bacteria	Otu000020	0.00398887	RandomForest	Train70Test30	0.0620254
Flavobacterium	Bacteria	Otu002773	0.00394275	RandomForest	Train70Test30	0.0613083
Comamonadaceae_unclassified	Bacteria	Otu000055	0.00384732	RandomForest	Train70Test30	0.0598244
Pseudomonas	Bacteria	Otu000438	0.00381222	RandomForest	Train70Test30	0.0592786
0319-6G20_ge	Bacteria	Otu002087	0.00371007	RandomForest	Train70Test30	0.0576902
Oxalobacteraceae_unclassified	Bacteria	Otu005628	0.00364601	RandomForest	Train70Test30	0.0566941
Corynebacterium	Bacteria	Otu003763	0.00360314	RandomForest	Train70Test30	0.0560275
g__Gibberella	Fungi	Otu00039	0.00354162	RandomForest	Train70Test30	0.0550709
Rhogostoma-lineage_unclassified	Nonfungaleukaryots	Otu00131	0.00349958	RandomForest	Train70Test30	0.0544171
Rubrobacter	Bacteria	Otu000355	0.00347098	RandomForest	Train70Test30	0.0539724
Marmoricola	Bacteria	Otu000042	0.00344114	RandomForest	Train70Test30	0.0535084
Bacillus	Bacteria	Otu000039	0.00343053	RandomForest	Train70Test30	0.0533435
Actinomyces	Bacteria	Otu000290	0.00339509	RandomForest	Train70Test30	0.0527924
Devosia	Bacteria	Otu000065	0.00311315	RandomForest	Train70Test30	0.0484083
Hyaloperonospora	Nonfungaleukaryots	Otu01157	0.00308622	RandomForest	Train70Test30	0.0479896
Comamonadaceae_unclassified	Bacteria	Otu000133	0.00303857	RandomForest	Train70Test30	0.0472486
Pseudomonas	Bacteria	Otu000005	0.00303564	RandomForest	Train70Test30	0.0472031
Vannella	Nonfungaleukaryots	Otu00019	0.00298285	RandomForest	Train70Test30	0.0463822
Gammaproteobacteria_unclassified	Bacteria	Otu001174	0.00295704	RandomForest	Train70Test30	0.0459809
g__Paraphoma	Fungi	Otu00010	0.00292781	RandomForest	Train70Test30	0.0455263
Methylobacterium-Methylorubrum	Bacteria	Otu000016	0.00291041	RandomForest	Train70Test30	0.0452558
uncultured_ge	Bacteria	Otu001778	0.00286649	RandomForest	Train70Test30	0.0445728
Nocardioides	Bacteria	Otu000161	0.00286605	RandomForest	Train70Test30	0.044566
Candidatus_Berkiella	Bacteria	Otu002125	0.00284387	RandomForest	Train70Test30	0.0442211
Eustigmatos	Nonfungaleukaryots	Otu00298	0.00281285	RandomForest	Train70Test30	0.0437388
Burkholderia-Caballeronia-Paraburkholderia	Bacteria	Otu000859	0.00281212	RandomForest	Train70Test30	0.0437274
Comamonadaceae_unclassified	Bacteria	Otu000962	0.00280788	RandomForest	Train70Test30	0.0436615
Oxalobacteraceae_unclassified	Bacteria	Otu000047	0.00278494	RandomForest	Train70Test30	0.0433048
Bdellovibrio	Bacteria	Otu003011	0.00277983	RandomForest	Train70Test30	0.0432253
Rathayibacter	Bacteria	Otu000011	0.00277917	RandomForest	Train70Test30	0.043215
Hyphomicrobium	Bacteria	Otu001957	0.00276983	RandomForest	Train70Test30	0.0430698
Comamonadaceae_unclassified	Bacteria	Otu000150	0.00273154	RandomForest	Train70Test30	0.0424744
Microbacteriaceae_unclassified	Bacteria	Otu000864	0.00269195	RandomForest	Train70Test30	0.0418588
Acinetobacter	Bacteria	Otu001772	0.00268075	RandomForest	Train70Test30	0.0416846
g__Titaea	Fungi	Otu00002	0.0026728	RandomForest	Train70Test30	0.041561
Pythium	Nonfungaleukaryots	Otu00330	0.00267208	RandomForest	Train70Test30	0.0415498
Comamonadaceae_unclassified	Bacteria	Otu000266	0.00265649	RandomForest	Train70Test30	0.0413074
Microbacteriaceae_unclassified	Bacteria	Otu000334	0.0026486	RandomForest	Train70Test30	0.0411847
Flavobacterium	Bacteria	Otu001241	0.00262835	RandomForest	Train70Test30	0.0408698
Oomycota_X_unclassified	Nonfungaleukaryots	Otu00362	0.00262464	RandomForest	Train70Test30	0.0408122
Oxalobacteraceae_unclassified	Bacteria	Otu003944	0.00255858	RandomForest	Train70Test30	0.0397849
Caulobacteraceae_unclassified	Bacteria	Otu000651	0.00254244	RandomForest	Train70Test30	0.039534
Methylotenera	Bacteria	Otu003800	0.00253014	RandomForest	Train70Test30	0.0393427
Oxalobacteraceae_unclassified	Bacteria	Otu002188	0.002509	RandomForest	Train70Test30	0.039014
Bacteriovorax	Bacteria	Otu000350	0.00249914	RandomForest	Train70Test30	0.0388607
g__Naganishia	Fungi	Otu00580	0.00248471	RandomForest	Train70Test30	0.0386363
Prevotella_7	Bacteria	Otu000107	0.00246967	RandomForest	Train70Test30	0.0384024
Eocercomonas	Nonfungaleukaryots	Otu00416	0.00246006	RandomForest	Train70Test30	0.038253
Cloacibacterium	Bacteria	Otu000200	0.00243312	RandomForest	Train70Test30	0.0378341
Mycobacterium	Bacteria	Otu000248	0.00243307	RandomForest	Train70Test30	0.0378333
Xanthomonadaceae_unclassified	Bacteria	Otu002709	0.00242419	RandomForest	Train70Test30	0.0376952
Allorhizobium-Neorhizobium-Pararhizobium-Rhizobium	Bacteria	Otu000024	0.0023731	RandomForest	Train70Test30	0.0369008
g__Itersonilia	Fungi	Otu00111	0.00237064	RandomForest	Train70Test30	0.0368626
Croceicoccus	Bacteria	Otu000289	0.00234172	RandomForest	Train70Test30	0.0364129
Kineococcus	Bacteria	Otu000083	0.00232701	RandomForest	Train70Test30	0.0361841
Roseomonas	Bacteria	Otu000428	0.00231477	RandomForest	Train70Test30	0.0359938
Cryobacterium	Bacteria	Otu000353	0.00231255	RandomForest	Train70Test30	0.0359593
g__Neoascochyta	Fungi	Otu00568	0.00230592	RandomForest	Train70Test30	0.0358562
Pythium	Nonfungaleukaryots	Otu00029	0.0022851	RandomForest	Train70Test30	0.0355324
f__Didymellaceae_unclassified	Fungi	Otu00005	0.00222902	RandomForest	Train70Test30	0.0346604
Alphaproteobacteria_unclassified	Bacteria	Otu001474	0.00220558	RandomForest	Train70Test30	0.0342959
Methylotenera	Bacteria	Otu004547	0.00220387	RandomForest	Train70Test30	0.0342693
Rubellimicrobium	Bacteria	Otu000137	0.00218814	RandomForest	Train70Test30	0.0340247
Arenimonas	Bacteria	Otu000898	0.00218389	RandomForest	Train70Test30	0.0339587
g__Itersonilia	Fungi	Otu00026	0.00218017	RandomForest	Train70Test30	0.0339008
Micrococcaceae_unclassified	Bacteria	Otu000168	0.00215332	RandomForest	Train70Test30	0.0334833
Acidiphilium	Bacteria	Otu000062	0.0021425	RandomForest	Train70Test30	0.0333151
Sphingomonas	Bacteria	Otu000338	0.0021269	RandomForest	Train70Test30	0.0330725
Staphylococcus	Bacteria	Otu000087	0.00212281	RandomForest	Train70Test30	0.0330089
Pseudendocloniopsis	Nonfungaleukaryots	Otu00024	0.00210681	RandomForest	Train70Test30	0.0327601
Oxalobacteraceae_unclassified	Bacteria	Otu000867	0.00210456	RandomForest	Train70Test30	0.0327251
Oxalobacteraceae_unclassified	Bacteria	Otu003773	0.00210409	RandomForest	Train70Test30	0.0327178
Brevundimonas	Bacteria	Otu000010	0.00209365	RandomForest	Train70Test30	0.0325555
Rhizobiaceae_unclassified	Bacteria	Otu000553	0.00209264	RandomForest	Train70Test30	0.0325398
Sphingomonas	Bacteria	Otu000015	0.00207824	RandomForest	Train70Test30	0.0323159
Clostridium_sensu_stricto_1	Bacteria	Otu000322	0.00207415	RandomForest	Train70Test30	0.0322523
g__Hypholoma	Fungi	Otu00478	0.00205956	RandomForest	Train70Test30	0.0320254
uncultured	Bacteria	Otu001237	0.00205815	RandomForest	Train70Test30	0.0320035
Sphingomonas	Bacteria	Otu000240	0.00204919	RandomForest	Train70Test30	0.0318641
o__Helotiales_unclassified	Fungi	Otu00008	0.00204862	RandomForest	Train70Test30	0.0318553
Flavobacterium	Bacteria	Otu002315	0.00203127	RandomForest	Train70Test30	0.0315855
Hansschlegelia	Bacteria	Otu001950	0.00202216	RandomForest	Train70Test30	0.0314438
Abditibacterium	Bacteria	Otu000333	0.00199592	RandomForest	Train70Test30	0.0310358
Flavobacterium	Bacteria	Otu001289	0.00198999	RandomForest	Train70Test30	0.0309436
Acidibacter	Bacteria	Otu000250	0.00198631	RandomForest	Train70Test30	0.0308864
Chloroflexaceae_unclassified	Bacteria	Otu000102	0.00197784	RandomForest	Train70Test30	0.0307547
Pseudoxanthomonas	Bacteria	Otu000754	0.00195846	RandomForest	Train70Test30	0.0304533
Craurococcus-Caldovatus	Bacteria	Otu000244	0.00193499	RandomForest	Train70Test30	0.0300884
Brevundimonas	Bacteria	Otu001823	0.00192379	RandomForest	Train70Test30	0.0299142
Cellvibrio	Bacteria	Otu000165	0.0019128	RandomForest	Train70Test30	0.0297433
Methylophilaceae_unclassified	Bacteria	Otu000090	0.00189675	RandomForest	Train70Test30	0.0294937
Pseudomonas	Bacteria	Otu000110	0.00188923	RandomForest	Train70Test30	0.0293768
Allorhizobium-Neorhizobium-Pararhizobium-Rhizobium	Bacteria	Otu001793	0.00187449	RandomForest	Train70Test30	0.0291476
Rhizobacter	Bacteria	Otu000057	0.00187263	RandomForest	Train70Test30	0.0291187
Massilia	Bacteria	Otu000892	0.00186029	RandomForest	Train70Test30	0.0289268
Caulobacteraceae_unclassified	Bacteria	Otu000218	0.0018565	RandomForest	Train70Test30	0.0288679
env.OPS_17_ge	Bacteria	Otu000299	0.00185062	RandomForest	Train70Test30	0.0287764
Pseudorhodoferax	Bacteria	Otu000529	0.0018367	RandomForest	Train70Test30	0.02856
Pseudomonas	Bacteria	Otu000144	0.00182775	RandomForest	Train70Test30	0.0284208
Aureimonas	Bacteria	Otu000033	0.00181582	RandomForest	Train70Test30	0.0282353
env.OPS_17_ge	Bacteria	Otu000056	0.00181296	RandomForest	Train70Test30	0.0281908
g__unclassified_Entylomatales	Fungi	Otu00183	0.00181194	RandomForest	Train70Test30	0.028175
Bosea	Bacteria	Otu000833	0.0017981	RandomForest	Train70Test30	0.0279598
Sphingomonas	Bacteria	Otu000440	0.00179489	RandomForest	Train70Test30	0.0279099
Oomycota_X_unclassified	Nonfungaleukaryots	Otu00002	0.00179106	RandomForest	Train70Test30	0.0278503
Methylotenera	Bacteria	Otu000187	0.0017804	RandomForest	Train70Test30	0.0276845
Oxalobacteraceae_unclassified	Bacteria	Otu005171	0.00177641	RandomForest	Train70Test30	0.0276225
Oxalobacteraceae_unclassified	Bacteria	Otu002674	0.00177625	RandomForest	Train70Test30	0.02762
Pedomicrobium	Bacteria	Otu000501	0.00177433	RandomForest	Train70Test30	0.0275902
Bacillus	Bacteria	Otu000424	0.00177232	RandomForest	Train70Test30	0.0275589
uncultured	Bacteria	Otu001669	0.00176756	RandomForest	Train70Test30	0.0274849
Nocardioides	Bacteria	Otu000067	0.00176679	RandomForest	Train70Test30	0.0274729
Rhizobiaceae_unclassified	Bacteria	Otu004904	0.00176537	RandomForest	Train70Test30	0.0274508
g__Septoria	Fungi	Otu00021	0.00175944	RandomForest	Train70Test30	0.0273586
Nocardioides	Bacteria	Otu000239	0.00175296	RandomForest	Train70Test30	0.0272579
Croceicoccus	Bacteria	Otu000320	0.00173535	RandomForest	Train70Test30	0.026984
Microbacteriaceae_unclassified	Bacteria	Otu000498	0.00172815	RandomForest	Train70Test30	0.0268721
Fimbriimonadaceae_ge	Bacteria	Otu000921	0.00172263	RandomForest	Train70Test30	0.0267863
Microbacteriaceae_unclassified	Bacteria	Otu001439	0.00171237	RandomForest	Train70Test30	0.0266267
Cellulosimicrobium	Bacteria	Otu000534	0.00170693	RandomForest	Train70Test30	0.0265421
Solirubrobacter	Bacteria	Otu000045	0.00169628	RandomForest	Train70Test30	0.0263765
Microbacteriaceae_unclassified	Bacteria	Otu000598	0.00169611	RandomForest	Train70Test30	0.0263739
Actinoplanes	Bacteria	Otu005795	0.00168507	RandomForest	Train70Test30	0.0262022
Flavobacterium	Bacteria	Otu004235	0.0016608	RandomForest	Train70Test30	0.0258248
Oxalobacteraceae_unclassified	Bacteria	Otu001809	0.00165897	RandomForest	Train70Test30	0.0257964
Cercozoa_unclassified	Nonfungaleukaryots	Otu00638	0.00164137	RandomForest	Train70Test30	0.0255227
Streptomycetaceae_unclassified	Bacteria	Otu000854	0.00163739	RandomForest	Train70Test30	0.0254608
Pantoea	Bacteria	Otu000048	0.00162787	RandomForest	Train70Test30	0.0253128
Ilumatobacter	Bacteria	Otu000162	0.00162657	RandomForest	Train70Test30	0.0252926
g__Cystofilobasidium	Fungi	Otu00125	0.00160927	RandomForest	Train70Test30	0.0250235
Rubellimicrobium	Bacteria	Otu000270	0.00158995	RandomForest	Train70Test30	0.0247231
Heterococcus	Nonfungaleukaryots	Otu00056	0.00158976	RandomForest	Train70Test30	0.0247202
67-14_ge	Bacteria	Otu000624	0.00158688	RandomForest	Train70Test30	0.0246754
Micromonosporaceae_unclassified	Bacteria	Otu000034	0.0015742	RandomForest	Train70Test30	0.0244782
Comamonadaceae_unclassified	Bacteria	Otu000747	0.00157122	RandomForest	Train70Test30	0.0244319
Terrisporobacter	Bacteria	Otu001135	0.00156657	RandomForest	Train70Test30	0.0243596
Brochothrix	Bacteria	Otu001712	0.00156608	RandomForest	Train70Test30	0.024352
Eocercomonas	Nonfungaleukaryots	Otu00447	0.00156434	RandomForest	Train70Test30	0.0243249
g__Boeremia	Fungi	Otu00009	0.00155576	RandomForest	Train70Test30	0.0241915
Comamonadaceae_unclassified	Bacteria	Otu000399	0.00154988	RandomForest	Train70Test30	0.0241001
Sphingomonadaceae_unclassified	Bacteria	Otu000063	0.00154859	RandomForest	Train70Test30	0.02408
Reyranella	Bacteria	Otu000325	0.00153984	RandomForest	Train70Test30	0.0239439
Alcaligenaceae_unclassified	Bacteria	Otu000820	0.00153197	RandomForest	Train70Test30	0.0238216
Phaselicystis	Bacteria	Otu001629	0.0015316	RandomForest	Train70Test30	0.0238158
Aneurinibacillus	Bacteria	Otu001195	0.00152166	RandomForest	Train70Test30	0.0236612
Oxalobacteraceae_unclassified	Bacteria	Otu000013	0.0015173	RandomForest	Train70Test30	0.0235934
Sphingopyxis	Bacteria	Otu000804	0.00150392	RandomForest	Train70Test30	0.0233854
Microbacteriaceae_unclassified	Bacteria	Otu001370	0.00149474	RandomForest	Train70Test30	0.0232426
Methylotenera	Bacteria	Otu000037	0.00149042	RandomForest	Train70Test30	0.0231755
Actinobacteria_unclassified	Bacteria	Otu001231	0.00149013	RandomForest	Train70Test30	0.023171
Heterococcus	Nonfungaleukaryots	Otu00081	0.00147666	RandomForest	Train70Test30	0.0229615
uncultured	Bacteria	Otu000155	0.00146972	RandomForest	Train70Test30	0.0228536
Rhizorhapis	Bacteria	Otu002207	0.00145752	RandomForest	Train70Test30	0.0226639
Rhodobacteraceae_unclassified	Bacteria	Otu000371	0.00144146	RandomForest	Train70Test30	0.0224142
Comamonadaceae_unclassified	Bacteria	Otu002480	0.00144102	RandomForest	Train70Test30	0.0224073
Sphingomonas	Bacteria	Otu002130	0.00144035	RandomForest	Train70Test30	0.0223969
o__Helotiales_unclassified	Fungi	Otu00027	0.00143102	RandomForest	Train70Test30	0.0222518
Actinomycetospora	Bacteria	Otu000140	0.00142771	RandomForest	Train70Test30	0.0222004
Micromonosporaceae_unclassified	Bacteria	Otu002365	0.00142621	RandomForest	Train70Test30	0.022177
Oxalobacteraceae_unclassified	Bacteria	Otu003392	0.00141078	RandomForest	Train70Test30	0.0219371
Flavobacteriaceae_unclassified	Bacteria	Otu000229	0.00139836	RandomForest	Train70Test30	0.021744
Myxococcaceae_unclassified	Bacteria	Otu000530	0.00139523	RandomForest	Train70Test30	0.0216953
IMCC26207	Bacteria	Otu000258	0.00139291	RandomForest	Train70Test30	0.0216592
g__Desmococcus	Fungi	Otu00045	0.00138963	RandomForest	Train70Test30	0.0216082
Flavobacterium	Bacteria	Otu000253	0.00138808	RandomForest	Train70Test30	0.0215841
g__Hypholoma	Fungi	Otu00311	0.00136863	RandomForest	Train70Test30	0.0212817
Cellulomonas	Bacteria	Otu000210	0.00136772	RandomForest	Train70Test30	0.0212675
uncultured	Bacteria	Otu000166	0.00136108	RandomForest	Train70Test30	0.0211643
Sphingobium	Bacteria	Otu001414	0.00135923	RandomForest	Train70Test30	0.0211355
Roseomonas	Bacteria	Otu000328	0.00135236	RandomForest	Train70Test30	0.0210287
Methyloligellaceae_unclassified	Bacteria	Otu000123	0.00134195	RandomForest	Train70Test30	0.0208668
Oxalobacteraceae_unclassified	Bacteria	Otu003339	0.00134161	RandomForest	Train70Test30	0.0208615
g__Peniophora	Fungi	Otu01662	0.00133166	RandomForest	Train70Test30	0.0207068
Massilia	Bacteria	Otu000172	0.00132872	RandomForest	Train70Test30	0.0206611
JG30-KF-CM45_ge	Bacteria	Otu001359	0.00132317	RandomForest	Train70Test30	0.0205748
Xanthomonadaceae_unclassified	Bacteria	Otu000408	0.00132301	RandomForest	Train70Test30	0.0205723
o__Helotiales_unclassified	Fungi	Otu00034	0.00131389	RandomForest	Train70Test30	0.0204305
g__Filobasidium	Fungi	Otu00133	0.00130994	RandomForest	Train70Test30	0.0203691
Flavobacterium	Bacteria	Otu002460	0.00130851	RandomForest	Train70Test30	0.0203468
Planifilum	Bacteria	Otu003074	0.00130802	RandomForest	Train70Test30	0.0203392
Pseudonocardia	Bacteria	Otu001522	0.00130702	RandomForest	Train70Test30	0.0203237
Oxalobacteraceae_unclassified	Bacteria	Otu002027	0.00130587	RandomForest	Train70Test30	0.0203058
Rubellimicrobium	Bacteria	Otu001422	0.00130025	RandomForest	Train70Test30	0.0202184
Arenimonas	Bacteria	Otu000204	0.0012915	RandomForest	Train70Test30	0.0200823
Deinococcus	Bacteria	Otu001198	0.00129043	RandomForest	Train70Test30	0.0200657
Nocardioides	Bacteria	Otu001364	0.00128904	RandomForest	Train70Test30	0.0200441
Bacillus	Bacteria	Otu000891	0.00128867	RandomForest	Train70Test30	0.0200383
g__Alternaria	Fungi	Otu00031	0.00128323	RandomForest	Train70Test30	0.0199537
Nocardioides	Bacteria	Otu000542	0.00128242	RandomForest	Train70Test30	0.0199412
Nannocystis	Bacteria	Otu000082	0.00127733	RandomForest	Train70Test30	0.019862
Sphingomonas	Bacteria	Otu000072	0.00126822	RandomForest	Train70Test30	0.0197203
Spumella	Nonfungaleukaryots	Otu00105	0.00126765	RandomForest	Train70Test30	0.0197115
g__Desmococcus	Fungi	Otu00104	0.00126481	RandomForest	Train70Test30	0.0196673
uncultured	Bacteria	Otu000213	0.00126397	RandomForest	Train70Test30	0.0196543
Rubellimicrobium	Bacteria	Otu000089	0.00125808	RandomForest	Train70Test30	0.0195627
g__Hypholoma	Fungi	Otu01318	0.0012468	RandomForest	Train70Test30	0.0193873
Caulobacter	Bacteria	Otu001625	0.00123716	RandomForest	Train70Test30	0.0192374
Atopobium	Bacteria	Otu000669	0.00123363	RandomForest	Train70Test30	0.0191825
Ohtaekwangia	Bacteria	Otu000713	0.0012316	RandomForest	Train70Test30	0.0191509
Comamonadaceae_unclassified	Bacteria	Otu000318	0.00122436	RandomForest	Train70Test30	0.0190383
Caulobacteraceae_unclassified	Bacteria	Otu000470	0.00122235	RandomForest	Train70Test30	0.0190071
Paenibacillus	Bacteria	Otu001555	0.00120946	RandomForest	Train70Test30	0.0188067
Streptococcus	Bacteria	Otu000732	0.00119998	RandomForest	Train70Test30	0.0186592
Sphingomonas	Bacteria	Otu000499	0.00119803	RandomForest	Train70Test30	0.0186289
g__Alternaria	Fungi	Otu00011	0.00119553	RandomForest	Train70Test30	0.01859
Oxalobacteraceae_unclassified	Bacteria	Otu004999	0.00119493	RandomForest	Train70Test30	0.0185807
Altererythrobacter	Bacteria	Otu000949	0.00119261	RandomForest	Train70Test30	0.0185446
Xanthomonas	Bacteria	Otu001421	0.00117993	RandomForest	Train70Test30	0.0183475
g__Candida	Fungi	Otu00334	0.00117803	RandomForest	Train70Test30	0.0183179
Neisseria	Bacteria	Otu000653	0.00117633	RandomForest	Train70Test30	0.0182915
Microscillaceae_unclassified	Bacteria	Otu002361	0.00117254	RandomForest	Train70Test30	0.0182326
Tumebacillus	Bacteria	Otu000294	0.00117151	RandomForest	Train70Test30	0.0182165
Xanthobacteraceae_unclassified	Bacteria	Otu000121	0.00117076	RandomForest	Train70Test30	0.0182049
Oxalobacteraceae_unclassified	Bacteria	Otu005864	0.00116941	RandomForest	Train70Test30	0.0181839
Microbacteriaceae_unclassified	Bacteria	Otu000459	0.0011672	RandomForest	Train70Test30	0.0181495
67-14_ge	Bacteria	Otu000395	0.00116707	RandomForest	Train70Test30	0.0181475
Xanthomonas	Bacteria	Otu005167	0.00116319	RandomForest	Train70Test30	0.0180872
g__Tetracladium	Fungi	Otu00644	0.00115994	RandomForest	Train70Test30	0.0180366
uncultured	Bacteria	Otu000544	0.00115884	RandomForest	Train70Test30	0.0180195
Microbacterium	Bacteria	Otu000506	0.00115112	RandomForest	Train70Test30	0.0178995
Flavobacteriaceae_unclassified	Bacteria	Otu000463	0.00114989	RandomForest	Train70Test30	0.0178804
Xanthomonas	Bacteria	Otu003480	0.00114515	RandomForest	Train70Test30	0.0178067
uncultured	Bacteria	Otu001095	0.00113993	RandomForest	Train70Test30	0.0177255
Brevibacterium	Bacteria	Otu001456	0.00113972	RandomForest	Train70Test30	0.0177222
Hyphomicrobium	Bacteria	Otu000185	0.0011286	RandomForest	Train70Test30	0.0175493
Trebouxia	Nonfungaleukaryots	Otu00225	0.00112638	RandomForest	Train70Test30	0.0175148
Oxalobacteraceae_unclassified	Bacteria	Otu003544	0.00112176	RandomForest	Train70Test30	0.0174429
Nocardioides	Bacteria	Otu000446	0.0011203	RandomForest	Train70Test30	0.0174202
Roseomonas	Bacteria	Otu001877	0.00112	RandomForest	Train70Test30	0.0174156
g__Filobasidium	Fungi	Otu02804	0.00111615	RandomForest	Train70Test30	0.0173557
Enterobacteriaceae_unclassified	Bacteria	Otu004727	0.00110891	RandomForest	Train70Test30	0.0172431
Devosia	Bacteria	Otu000550	0.00110286	RandomForest	Train70Test30	0.0171491
Nocardioides	Bacteria	Otu000117	0.0010947	RandomForest	Train70Test30	0.0170222
67-14_ge	Bacteria	Otu000096	0.00109452	RandomForest	Train70Test30	0.0170194
Flavobacterium	Bacteria	Otu000577	0.00109406	RandomForest	Train70Test30	0.0170122
Bacillaceae_unclassified	Bacteria	Otu004326	0.00108096	RandomForest	Train70Test30	0.0168085
Lawsonella	Bacteria	Otu000881	0.00108083	RandomForest	Train70Test30	0.0168065
Oxalobacteraceae_unclassified	Bacteria	Otu004899	0.00107816	RandomForest	Train70Test30	0.016765
Gemella	Bacteria	Otu000487	0.0010752	RandomForest	Train70Test30	0.0167189
Pseudomonas	Bacteria	Otu002681	0.00105879	RandomForest	Train70Test30	0.0164638
Sphingobium	Bacteria	Otu001768	0.0010545	RandomForest	Train70Test30	0.0163971
Flavobacterium	Bacteria	Otu000944	0.00104907	RandomForest	Train70Test30	0.0163126
Gaiella	Bacteria	Otu000477	0.00104143	RandomForest	Train70Test30	0.0161938
CL500-29_marine_group	Bacteria	Otu000079	0.00104039	RandomForest	Train70Test30	0.0161777
Sphingomonadaceae_unclassified	Bacteria	Otu000259	0.00103941	RandomForest	Train70Test30	0.0161624
g__Plectosphaerella	Fungi	Otu00049	0.0010383	RandomForest	Train70Test30	0.0161452
Flavobacterium	Bacteria	Otu000285	0.00103823	RandomForest	Train70Test30	0.0161441
uncultured	Bacteria	Otu002582	0.00103663	RandomForest	Train70Test30	0.0161192
f__Didymellaceae_unclassified	Fungi	Otu00029	0.00103619	RandomForest	Train70Test30	0.0161124
Actinobacteria_unclassified	Bacteria	Otu001397	0.00102384	RandomForest	Train70Test30	0.0159203
g__unclassified_Rhizophydiales	Fungi	Otu00241	0.0010231	RandomForest	Train70Test30	0.0159088
Chlorophyta_unclassified	Nonfungaleukaryots	Otu00040	0.00102167	RandomForest	Train70Test30	0.0158866
Hyaloperonospora	Nonfungaleukaryots	Otu02298	0.0010172	RandomForest	Train70Test30	0.0158171
Carnobacterium	Bacteria	Otu000286	0.0010162	RandomForest	Train70Test30	0.0158015
Sphingomonadaceae_unclassified	Bacteria	Otu000118	0.00101441	RandomForest	Train70Test30	0.0157737
Sphingomonas	Bacteria	Otu000410	0.00100744	RandomForest	Train70Test30	0.0156653
Micromonospora	Bacteria	Otu000711	0.00099681	RandomForest	Train70Test30	0.0155
env.OPS_17_ge	Bacteria	Otu000604	0.00099667	RandomForest	Train70Test30	0.0154978
Raphid-pennate_unclassified	Nonfungaleukaryots	Otu00473	0.00099193	RandomForest	Train70Test30	0.0154241
Sporosarcina	Bacteria	Otu000863	0.00098964	RandomForest	Train70Test30	0.0153885
g__Sporidiobolus	Fungi	Otu00181	0.00098936	RandomForest	Train70Test30	0.0153842
Chryseobacterium	Bacteria	Otu000044	0.00098531	RandomForest	Train70Test30	0.0153212
f__Phaeosphaeriaceae_unclassified	Fungi	Otu00072	0.00098456	RandomForest	Train70Test30	0.0153095
Hyaloperonospora	Nonfungaleukaryots	Otu01398	0.00097948	RandomForest	Train70Test30	0.0152305
Herbiconiux	Bacteria	Otu002277	0.00097921	RandomForest	Train70Test30	0.0152263
Rhizobiaceae_unclassified	Bacteria	Otu000296	0.00097829	RandomForest	Train70Test30	0.015212
Oxalobacteraceae_unclassified	Bacteria	Otu001964	0.00097516	RandomForest	Train70Test30	0.0151634
Oxalobacteraceae_unclassified	Bacteria	Otu000028	0.0009749	RandomForest	Train70Test30	0.0151593
Rhodopseudomonas	Bacteria	Otu000196	0.00097437	RandomForest	Train70Test30	0.0151511
Aureimonas	Bacteria	Otu001807	0.00097333	RandomForest	Train70Test30	0.0151349
Caulobacteraceae_unclassified	Bacteria	Otu002614	0.00096854	RandomForest	Train70Test30	0.0150604
Acidibacter	Bacteria	Otu000101	0.00096505	RandomForest	Train70Test30	0.0150062
Fusobacterium	Bacteria	Otu002710	0.00096333	RandomForest	Train70Test30	0.0149794
Methylobacterium-Methylorubrum	Bacteria	Otu001628	0.00095977	RandomForest	Train70Test30	0.0149241
Sphingomonadaceae_unclassified	Bacteria	Otu005140	0.00095957	RandomForest	Train70Test30	0.014921
Cellvibrio	Bacteria	Otu001424	0.00095928	RandomForest	Train70Test30	0.0149164
Subgroup_2_ge	Bacteria	Otu001643	0.00095633	RandomForest	Train70Test30	0.0148706
Brevundimonas	Bacteria	Otu003665	0.00095548	RandomForest	Train70Test30	0.0148574
g__Colletotrichum	Fungi	Otu00470	0.00094461	RandomForest	Train70Test30	0.0146883
g__Phaeosphaeriopsis	Fungi	Otu00233	0.00094388	RandomForest	Train70Test30	0.014677
Curtobacterium	Bacteria	Otu000396	0.00094256	RandomForest	Train70Test30	0.0146564
g__Neosetophoma	Fungi	Otu00627	0.00093984	RandomForest	Train70Test30	0.0146142
Reyranella	Bacteria	Otu000182	0.00093854	RandomForest	Train70Test30	0.0145939
Pseudomonas	Bacteria	Otu005437	0.00093685	RandomForest	Train70Test30	0.0145677
Pseudoxanthomonas	Bacteria	Otu000378	0.00093583	RandomForest	Train70Test30	0.0145518
Flavobacterium	Bacteria	Otu000730	0.00093219	RandomForest	Train70Test30	0.0144952
uncultured	Bacteria	Otu000194	0.0009301	RandomForest	Train70Test30	0.0144627
Gemmobacter	Bacteria	Otu002106	0.00092751	RandomForest	Train70Test30	0.0144224
Jatrophihabitans	Bacteria	Otu000455	0.00092688	RandomForest	Train70Test30	0.0144126
Frigoribacterium	Bacteria	Otu004835	0.00092322	RandomForest	Train70Test30	0.0143557
Klebsormidium	Nonfungaleukaryots	Otu02605	0.0009199	RandomForest	Train70Test30	0.0143041
f__Didymellaceae_unclassified	Fungi	Otu00090	0.00091955	RandomForest	Train70Test30	0.0142987
Sporosarcina	Bacteria	Otu001579	0.00091714	RandomForest	Train70Test30	0.0142612
g__Sordaria	Fungi	Otu00096	0.00091389	RandomForest	Train70Test30	0.0142107
Pseudomonas	Bacteria	Otu000707	0.00090426	RandomForest	Train70Test30	0.0140609
Microvirga	Bacteria	Otu001389	0.00090142	RandomForest	Train70Test30	0.0140167
Mycobacterium	Bacteria	Otu000748	0.00089834	RandomForest	Train70Test30	0.0139688
g__Septoria	Fungi	Otu00570	0.00089424	RandomForest	Train70Test30	0.0139051
Roseomonas	Bacteria	Otu000193	0.00089028	RandomForest	Train70Test30	0.0138435
Comamonadaceae_unclassified	Bacteria	Otu004013	0.00088924	RandomForest	Train70Test30	0.0138274
Ellin6067	Bacteria	Otu004897	0.00087671	RandomForest	Train70Test30	0.0136325
g__Rhodosporidiobolus	Fungi	Otu00612	0.00087415	RandomForest	Train70Test30	0.0135927
g__Symmetrospora	Fungi	Otu00231	0.0008735	RandomForest	Train70Test30	0.0135826
Klebsormidium	Nonfungaleukaryots	Otu00006	0.00086936	RandomForest	Train70Test30	0.0135182
Colpodida_unclassified	Nonfungaleukaryots	Otu00651	0.00086748	RandomForest	Train70Test30	0.013489
Deinococcus	Bacteria	Otu002193	0.00086589	RandomForest	Train70Test30	0.0134643
Blastomonas	Bacteria	Otu003271	0.00085989	RandomForest	Train70Test30	0.013371
Candidatus_Ovatusbacter	Bacteria	Otu000222	0.00085959	RandomForest	Train70Test30	0.0133663
Poteriospumella	Nonfungaleukaryots	Otu00300	0.00085959	RandomForest	Train70Test30	0.0133663
Sphingomonas	Bacteria	Otu000879	0.00085685	RandomForest	Train70Test30	0.0133237
Curvibacter	Bacteria	Otu004902	0.00085251	RandomForest	Train70Test30	0.0132562
Sphingomonas	Bacteria	Otu000980	0.00084842	RandomForest	Train70Test30	0.0131926
Caulobacter	Bacteria	Otu000809	0.00084794	RandomForest	Train70Test30	0.0131851
Pelomonas	Bacteria	Otu000059	0.0008478	RandomForest	Train70Test30	0.013183
Oxalobacteraceae_unclassified	Bacteria	Otu004774	0.00084272	RandomForest	Train70Test30	0.013104
Hansschlegelia	Bacteria	Otu000656	0.00083629	RandomForest	Train70Test30	0.013004
p__Ascomycota_unclassified	Fungi	Otu00425	0.00083214	RandomForest	Train70Test30	0.0129395
g__Phaeosphaeria	Fungi	Otu00148	0.0008318	RandomForest	Train70Test30	0.0129342
uncultured	Bacteria	Otu000234	0.00082931	RandomForest	Train70Test30	0.0128955
67-14_ge	Bacteria	Otu000481	0.00082878	RandomForest	Train70Test30	0.0128872
f__Verrucariaceae_unclassified	Fungi	Otu00038	0.00081628	RandomForest	Train70Test30	0.0126929
g__Buckleyzyma	Fungi	Otu00309	0.00081507	RandomForest	Train70Test30	0.012674
Flavobacterium	Bacteria	Otu000380	0.00081367	RandomForest	Train70Test30	0.0126523
Apatococcus	Nonfungaleukaryots	Otu00058	0.00081258	RandomForest	Train70Test30	0.0126353
Frankiales_ge	Bacteria	Otu001922	0.0008091	RandomForest	Train70Test30	0.0125812
g__Udeniomyces	Fungi	Otu01373	0.00080879	RandomForest	Train70Test30	0.0125764
g__Rhodotorula	Fungi	Otu00948	0.00080595	RandomForest	Train70Test30	0.0125322
Alveolata_unclassified	Nonfungaleukaryots	Otu00318	0.00080423	RandomForest	Train70Test30	0.0125055
Herbinix	Bacteria	Otu004428	0.0008042	RandomForest	Train70Test30	0.012505
Sphingomonas	Bacteria	Otu003889	0.00080382	RandomForest	Train70Test30	0.0124991
Nocardioides	Bacteria	Otu000866	0.0007999	RandomForest	Train70Test30	0.0124381
Oligoflexus	Bacteria	Otu000095	0.0007999	RandomForest	Train70Test30	0.0124381
g__Desmococcus	Fungi	Otu00179	0.00079577	RandomForest	Train70Test30	0.0123739
Bacillales_unclassified	Bacteria	Otu002511	0.00079552	RandomForest	Train70Test30	0.01237
Cupriavidus	Bacteria	Otu000312	0.00079369	RandomForest	Train70Test30	0.0123416
Comamonadaceae_unclassified	Bacteria	Otu002843	0.0007933	RandomForest	Train70Test30	0.0123355
Caulobacteraceae_unclassified	Bacteria	Otu001082	0.00078909	RandomForest	Train70Test30	0.01227
Tabrizicola	Bacteria	Otu001144	0.00077964	RandomForest	Train70Test30	0.0121231
Adhaeribacter	Bacteria	Otu001666	0.00077905	RandomForest	Train70Test30	0.0121139
Alcaligenes	Bacteria	Otu001046	0.00077776	RandomForest	Train70Test30	0.0120939
g__Pseudomicrostroma	Fungi	Otu00629	0.00077748	RandomForest	Train70Test30	0.0120895
Janthinobacterium	Bacteria	Otu001846	0.00077524	RandomForest	Train70Test30	0.0120547
Bacillus	Bacteria	Otu000783	0.00077349	RandomForest	Train70Test30	0.0120275
Caulobacter	Bacteria	Otu000752	0.0007712	RandomForest	Train70Test30	0.0119919
g__Tubaria	Fungi	Otu01961	0.00077119	RandomForest	Train70Test30	0.0119917
Iamia	Bacteria	Otu000211	0.00077016	RandomForest	Train70Test30	0.0119757
Oxalobacteraceae_unclassified	Bacteria	Otu005272	0.00076645	RandomForest	Train70Test30	0.011918
Rhodobacteraceae_unclassified	Bacteria	Otu001488	0.00076512	RandomForest	Train70Test30	0.0118973
Sphingomonas	Bacteria	Otu004750	0.00076134	RandomForest	Train70Test30	0.0118385
Sphingobium	Bacteria	Otu001330	0.00075607	RandomForest	Train70Test30	0.0117566
g__Malassezia	Fungi	Otu01983	0.00075431	RandomForest	Train70Test30	0.0117292
g__Dioszegia	Fungi	Otu00603	0.00075379	RandomForest	Train70Test30	0.0117211
g__Cladosporium	Fungi	Otu00004	0.00075339	RandomForest	Train70Test30	0.0117149
Solirubrobacter	Bacteria	Otu000069	0.00075196	RandomForest	Train70Test30	0.0116927
Pseudorhodobacter	Bacteria	Otu003529	0.00075029	RandomForest	Train70Test30	0.0116667
Klenkia	Bacteria	Otu004933	0.00074715	RandomForest	Train70Test30	0.0116179
Sphingomonas	Bacteria	Otu001787	0.00074281	RandomForest	Train70Test30	0.0115504
Comamonadaceae_unclassified	Bacteria	Otu002807	0.00074252	RandomForest	Train70Test30	0.0115459
Pajaroellobacter	Bacteria	Otu000129	0.00074109	RandomForest	Train70Test30	0.0115237
Leucobacter	Bacteria	Otu000914	0.00074031	RandomForest	Train70Test30	0.0115115
g__Desmococcus	Fungi	Otu00513	0.00073731	RandomForest	Train70Test30	0.0114649
Methylobacterium-Methylorubrum	Bacteria	Otu000274	0.00073665	RandomForest	Train70Test30	0.0114546
Flavobacteriaceae_unclassified	Bacteria	Otu000401	0.00073575	RandomForest	Train70Test30	0.0114406
Paracoccus	Bacteria	Otu001201	0.00073564	RandomForest	Train70Test30	0.0114389
Nostocaceae_unclassified	Bacteria	Otu001390	0.00073224	RandomForest	Train70Test30	0.0113861
Comamonadaceae_unclassified	Bacteria	Otu001727	0.00073202	RandomForest	Train70Test30	0.0113826
g__unclassified_Mucorales	Fungi	Otu00528	0.00073141	RandomForest	Train70Test30	0.0113732
Bryobacter	Bacteria	Otu003013	0.00073087	RandomForest	Train70Test30	0.0113647
Cutibacterium	Bacteria	Otu000119	0.00073007	RandomForest	Train70Test30	0.0113523
Cercomonas	Nonfungaleukaryots	Otu00082	0.00072999	RandomForest	Train70Test30	0.0113511
g__Chalara	Fungi	Otu00279	0.00072929	RandomForest	Train70Test30	0.0113402
Pajaroellobacter	Bacteria	Otu000191	0.00072917	RandomForest	Train70Test30	0.0113383
Afipia	Bacteria	Otu004639	0.00072628	RandomForest	Train70Test30	0.0112934
Nocardioides	Bacteria	Otu000081	0.00072456	RandomForest	Train70Test30	0.0112666
Brevundimonas	Bacteria	Otu002812	0.00071857	RandomForest	Train70Test30	0.0111735
g__Vishniacozyma	Fungi	Otu00014	0.00071665	RandomForest	Train70Test30	0.0111436
g__Angustimassarina	Fungi	Otu00717	0.00071662	RandomForest	Train70Test30	0.0111432
Thermoactinomyces	Bacteria	Otu000911	0.00071605	RandomForest	Train70Test30	0.0111343
0319-6G20_ge	Bacteria	Otu001257	0.00071133	RandomForest	Train70Test30	0.0110609
Abditibacterium	Bacteria	Otu000626	0.00070663	RandomForest	Train70Test30	0.0109878
Parviterribacter	Bacteria	Otu001512	0.00070046	RandomForest	Train70Test30	0.0108919
Mycobacterium	Bacteria	Otu000221	0.00069657	RandomForest	Train70Test30	0.0108314
o__Helotiales_unclassified	Fungi	Otu00063	0.00069579	RandomForest	Train70Test30	0.0108193
Cercozoa_unclassified	Nonfungaleukaryots	Otu00185	0.00069434	RandomForest	Train70Test30	0.0107967
Flavobacterium	Bacteria	Otu003519	0.00069369	RandomForest	Train70Test30	0.0107866
Pseudonocardia	Bacteria	Otu000086	0.00069319	RandomForest	Train70Test30	0.0107788
Paenibacillus	Bacteria	Otu000670	0.0006898	RandomForest	Train70Test30	0.0107261
Duganella	Bacteria	Otu002411	0.00068907	RandomForest	Train70Test30	0.0107148
Comamonadaceae_unclassified	Bacteria	Otu000060	0.00068833	RandomForest	Train70Test30	0.0107033
Sphingomonadaceae_unclassified	Bacteria	Otu000784	0.00068735	RandomForest	Train70Test30	0.010688
Luedemannella	Bacteria	Otu003799	0.00068312	RandomForest	Train70Test30	0.0106223
Rubrobacter	Bacteria	Otu001265	0.00067574	RandomForest	Train70Test30	0.0105075
Undibacterium	Bacteria	Otu000167	0.00067561	RandomForest	Train70Test30	0.0105055
Rhizobiales_unclassified	Bacteria	Otu000552	0.000674	RandomForest	Train70Test30	0.0104805
Comamonadaceae_unclassified	Bacteria	Otu004089	0.000674	RandomForest	Train70Test30	0.0104805
Comamonadaceae_unclassified	Bacteria	Otu001315	0.00067341	RandomForest	Train70Test30	0.0104713
Thermoactinomycetaceae_unclassified	Bacteria	Otu005619	0.00067326	RandomForest	Train70Test30	0.0104689
Arenimonas	Bacteria	Otu001273	0.00067089	RandomForest	Train70Test30	0.0104321
Cellvibrio	Bacteria	Otu003187	0.00067008	RandomForest	Train70Test30	0.0104195
g__Cladosporium	Fungi	Otu00534	0.00066967	RandomForest	Train70Test30	0.0104131
Sphingomonadaceae_unclassified	Bacteria	Otu002570	0.00066928	RandomForest	Train70Test30	0.010407
g__Colletotrichum	Fungi	Otu00127	0.00066923	RandomForest	Train70Test30	0.0104063
Cellulosimicrobium	Bacteria	Otu000287	0.00066861	RandomForest	Train70Test30	0.0103966
Sphingomonas	Bacteria	Otu001160	0.00066809	RandomForest	Train70Test30	0.0103885
Polaromonas	Bacteria	Otu000052	0.0006654	RandomForest	Train70Test30	0.0103467
Methylobacterium-Methylorubrum	Bacteria	Otu000344	0.00066414	RandomForest	Train70Test30	0.0103271
Chloromonas	Nonfungaleukaryots	Otu00079	0.00066282	RandomForest	Train70Test30	0.0103066
Amaricoccus	Bacteria	Otu000113	0.0006615	RandomForest	Train70Test30	0.0102861
Prevotella	Bacteria	Otu000540	0.00065914	RandomForest	Train70Test30	0.0102494
uncultured	Bacteria	Otu000304	0.00065854	RandomForest	Train70Test30	0.0102401
Microvirga	Bacteria	Otu000515	0.00065841	RandomForest	Train70Test30	0.010238
Rhogostoma-lineage_unclassified	Nonfungaleukaryots	Otu00269	0.00065448	RandomForest	Train70Test30	0.0101769
Microbacterium	Bacteria	Otu000064	0.0006517	RandomForest	Train70Test30	0.0101337
Sphingomonas	Bacteria	Otu004236	0.00064746	RandomForest	Train70Test30	0.0100678
Raphid-pennate_unclassified	Nonfungaleukaryots	Otu00084	0.00064056	RandomForest	Train70Test30	0.00996047
g__Plectosphaerella	Fungi	Otu00016	0.00063879	RandomForest	Train70Test30	0.00993294
Flavobacterium	Bacteria	Otu001698	0.00063643	RandomForest	Train70Test30	0.00989625
Rhizobiaceae_unclassified	Bacteria	Otu000779	0.00063569	RandomForest	Train70Test30	0.00988474
Chryseobacterium	Bacteria	Otu000567	0.00063563	RandomForest	Train70Test30	0.00988381
g__Papiliotrema	Fungi	Otu00058	0.00063164	RandomForest	Train70Test30	0.00982176
Comamonadaceae_unclassified	Bacteria	Otu000652	0.00062451	RandomForest	Train70Test30	0.0097109
uncultured	Bacteria	Otu000249	0.00062408	RandomForest	Train70Test30	0.00970421
uncultured_ge	Bacteria	Otu002520	0.00062406	RandomForest	Train70Test30	0.0097039
67-14_ge	Bacteria	Otu001058	0.0006232	RandomForest	Train70Test30	0.00969053
Pseudomonas	Bacteria	Otu004233	0.00062125	RandomForest	Train70Test30	0.0096602
Paenibacillus	Bacteria	Otu004413	0.00061266	RandomForest	Train70Test30	0.00952663
Sphingomonas	Bacteria	Otu000537	0.00061039	RandomForest	Train70Test30	0.00949133
Amaricoccus	Bacteria	Otu000212	0.00060722	RandomForest	Train70Test30	0.00944204
Oxalobacteraceae_unclassified	Bacteria	Otu000932	0.00060696	RandomForest	Train70Test30	0.009438
Microvirga	Bacteria	Otu000224	0.00060431	RandomForest	Train70Test30	0.00939679
Flavobacterium	Bacteria	Otu004573	0.00060365	RandomForest	Train70Test30	0.00938653
g__Colletotrichum	Fungi	Otu01739	0.00060072	RandomForest	Train70Test30	0.00934097
67-14_ge	Bacteria	Otu000115	0.00059651	RandomForest	Train70Test30	0.00927551
67-14_ge	Bacteria	Otu000136	0.00059619	RandomForest	Train70Test30	0.00927053
Rhizobiaceae_unclassified	Bacteria	Otu000453	0.00059614	RandomForest	Train70Test30	0.00926975
Paracoccus	Bacteria	Otu001032	0.00059604	RandomForest	Train70Test30	0.0092682
g__Leucosporidium	Fungi	Otu00193	0.00059567	RandomForest	Train70Test30	0.00926244
g__Pezizella	Fungi	Otu00103	0.00059342	RandomForest	Train70Test30	0.00922746
Blastococcus	Bacteria	Otu000054	0.00058511	RandomForest	Train70Test30	0.00909824
Nocardioidaceae_unclassified	Bacteria	Otu000376	0.0005814	RandomForest	Train70Test30	0.00904055
Bacilli_unclassified	Bacteria	Otu004581	0.00058017	RandomForest	Train70Test30	0.00902142
Silvanigrella	Bacteria	Otu001737	0.00057832	RandomForest	Train70Test30	0.00899266
g__Thanatephorus	Fungi	Otu00135	0.00057526	RandomForest	Train70Test30	0.00894508
uncultured	Bacteria	Otu002373	0.0005749	RandomForest	Train70Test30	0.00893948
Bacillaceae_unclassified	Bacteria	Otu001923	0.00057468	RandomForest	Train70Test30	0.00893606
Actinoplanes	Bacteria	Otu001719	0.00057446	RandomForest	Train70Test30	0.00893264
Sphingomonas	Bacteria	Otu000556	0.00057205	RandomForest	Train70Test30	0.00889516
Aquipuribacter	Bacteria	Otu000443	0.00057205	RandomForest	Train70Test30	0.00889516
Rickettsiaceae_unclassified	Bacteria	Otu002622	0.00057059	RandomForest	Train70Test30	0.00887246
Oxalobacteraceae_unclassified	Bacteria	Otu003542	0.00056958	RandomForest	Train70Test30	0.00885675
Sphingorhabdus	Bacteria	Otu000132	0.00056693	RandomForest	Train70Test30	0.00881555
Microvirga	Bacteria	Otu000549	0.00056526	RandomForest	Train70Test30	0.00878958
Microbacteriaceae_unclassified	Bacteria	Otu000070	0.00056236	RandomForest	Train70Test30	0.00874449
Xanthophyceae_XX_unclassified	Nonfungaleukaryots	Otu00088	0.00056206	RandomForest	Train70Test30	0.00873982
Nocardioides	Bacteria	Otu002561	0.00055674	RandomForest	Train70Test30	0.0086571
g__Malassezia	Fungi	Otu00392	0.00054314	RandomForest	Train70Test30	0.00844562
Sphingomonas	Bacteria	Otu000298	0.00053573	RandomForest	Train70Test30	0.0083304
Aureimonas	Bacteria	Otu003661	0.00053551	RandomForest	Train70Test30	0.00832698
g__Volucrispora	Fungi	Otu00043	0.00053383	RandomForest	Train70Test30	0.00830086
Sphingomonas	Bacteria	Otu001894	0.00053256	RandomForest	Train70Test30	0.00828111
Tetracystis	Nonfungaleukaryots	Otu00790	0.00053168	RandomForest	Train70Test30	0.00826742
Ureibacillus	Bacteria	Otu001107	0.00052633	RandomForest	Train70Test30	0.00818423
Ancylobacter	Bacteria	Otu003395	0.00052462	RandomForest	Train70Test30	0.00815764
Planococcaceae_unclassified	Bacteria	Otu003443	0.00051535	RandomForest	Train70Test30	0.0080135
Nevskia	Bacteria	Otu001122	0.00050998	RandomForest	Train70Test30	0.00793
Flavobacterium	Bacteria	Otu001176	0.0005099	RandomForest	Train70Test30	0.00792875
Phenylobacterium	Bacteria	Otu001146	0.00050887	RandomForest	Train70Test30	0.00791274
Oxalobacteraceae_unclassified	Bacteria	Otu002052	0.0005064	RandomForest	Train70Test30	0.00787433
Roseomonas	Bacteria	Otu004862	0.00050575	RandomForest	Train70Test30	0.00786422
Paenibacillaceae_unclassified	Bacteria	Otu002865	0.00050529	RandomForest	Train70Test30	0.00785707
Oxalobacteraceae_unclassified	Bacteria	Otu002732	0.0005046	RandomForest	Train70Test30	0.00784634
Flavobacterium	Bacteria	Otu003082	0.00050442	RandomForest	Train70Test30	0.00784354
Paenibacillaceae_unclassified	Bacteria	Otu005668	0.00050351	RandomForest	Train70Test30	0.00782939
Oxalobacteraceae_unclassified	Bacteria	Otu004410	0.00050107	RandomForest	Train70Test30	0.00779145
Oxalobacteraceae_unclassified	Bacteria	Otu000314	0.00049714	RandomForest	Train70Test30	0.00773034
Comamonadaceae_unclassified	Bacteria	Otu000565	0.00049665	RandomForest	Train70Test30	0.00772272
Sphingomonadaceae_unclassified	Bacteria	Otu000120	0.00048358	RandomForest	Train70Test30	0.00751949
g__Stereum	Fungi	Otu01610	0.0004798	RandomForest	Train70Test30	0.00746071
Hyaloperonospora	Nonfungaleukaryots	Otu02229	0.00047927	RandomForest	Train70Test30	0.00745247
Flavobacterium	Bacteria	Otu005360	0.00047673	RandomForest	Train70Test30	0.00741297
Flavobacterium	Bacteria	Otu004074	0.00047013	RandomForest	Train70Test30	0.00731034
Afipia	Bacteria	Otu003197	0.00047011	RandomForest	Train70Test30	0.00731003
Actinobacteria_unclassified	Bacteria	Otu000175	0.00046975	RandomForest	Train70Test30	0.00730444
Comamonadaceae_unclassified	Bacteria	Otu002374	0.00046791	RandomForest	Train70Test30	0.00727582
Arthrobacter	Bacteria	Otu000220	0.00046343	RandomForest	Train70Test30	0.00720616
Sphingomonadaceae_unclassified	Bacteria	Otu001120	0.00046164	RandomForest	Train70Test30	0.00717833
Rhodanobacteraceae_unclassified	Bacteria	Otu002288	0.00045941	RandomForest	Train70Test30	0.00714365
Rhizobiaceae_unclassified	Bacteria	Otu000085	0.00045786	RandomForest	Train70Test30	0.00711955
Flavobacterium	Bacteria	Otu001199	0.00045686	RandomForest	Train70Test30	0.007104
c__Leotiomycetes_unclassified	Fungi	Otu00130	0.00045125	RandomForest	Train70Test30	0.00701677
uncultured_ge	Bacteria	Otu002224	0.00045111	RandomForest	Train70Test30	0.00701459
Oxalobacteraceae_unclassified	Bacteria	Otu001982	0.00045101	RandomForest	Train70Test30	0.00701304
Fonticella	Bacteria	Otu002638	0.00044968	RandomForest	Train70Test30	0.00699235
Bdellovibrio	Bacteria	Otu000502	0.00044837	RandomForest	Train70Test30	0.00697198
Candidatus_Soleaferrea	Bacteria	Otu004606	0.00044829	RandomForest	Train70Test30	0.00697074
Aquabacterium	Bacteria	Otu003016	0.00044643	RandomForest	Train70Test30	0.00694182
g__Vishniacozyma	Fungi	Otu00743	0.00044295	RandomForest	Train70Test30	0.00688771
Arthrobacter	Bacteria	Otu002800	0.00044006	RandomForest	Train70Test30	0.00684277
uncultured_ge	Bacteria	Otu001368	0.00043957	RandomForest	Train70Test30	0.00683515
g__Paulisebacina	Fungi	Otu00051	0.00043951	RandomForest	Train70Test30	0.00683421
Thraustochytriaceae_X	Nonfungaleukaryots	Otu00234	0.00043645	RandomForest	Train70Test30	0.00678663
g__Leucosporidium	Fungi	Otu00100	0.00043391	RandomForest	Train70Test30	0.00674714
Mycetocola	Bacteria	Otu002463	0.00043311	RandomForest	Train70Test30	0.0067347
uncultured_ge	Bacteria	Otu000192	0.00042976	RandomForest	Train70Test30	0.00668261
Paenirhodobacter	Bacteria	Otu005808	0.00042976	RandomForest	Train70Test30	0.00668261
g__unclassified_Rhizophydiales	Fungi	Otu00299	0.0004288	RandomForest	Train70Test30	0.00666768
g__Mycocentrospora	Fungi	Otu00013	0.00042878	RandomForest	Train70Test30	0.00666737
Dyadobacter	Bacteria	Otu001519	0.00042852	RandomForest	Train70Test30	0.00666332
Bdellovibrio	Bacteria	Otu001408	0.00042626	RandomForest	Train70Test30	0.00662818
Gregarinidae_unclassified	Nonfungaleukaryots	Otu00163	0.00042585	RandomForest	Train70Test30	0.00662181
Oxalobacteraceae_unclassified	Bacteria	Otu001423	0.00042438	RandomForest	Train70Test30	0.00659895
Paenibacillus	Bacteria	Otu002209	0.00042392	RandomForest	Train70Test30	0.0065918
o__Pleosporales_unclassified	Fungi	Otu00453	0.00042341	RandomForest	Train70Test30	0.00658387
Bacillus	Bacteria	Otu005871	0.00042335	RandomForest	Train70Test30	0.00658293
CL500-29_marine_group	Bacteria	Otu001244	0.00042173	RandomForest	Train70Test30	0.00655774
Larkinella	Bacteria	Otu001513	0.00042112	RandomForest	Train70Test30	0.00654826
Sphingomonas	Bacteria	Otu003717	0.00041964	RandomForest	Train70Test30	0.00652524
Bdellovibrio	Bacteria	Otu004341	0.00041947	RandomForest	Train70Test30	0.0065226
Nocardioidaceae_unclassified	Bacteria	Otu000998	0.00041928	RandomForest	Train70Test30	0.00651965
Sphingomonas	Bacteria	Otu001722	0.00041864	RandomForest	Train70Test30	0.00650969
Rickettsiella	Bacteria	Otu001919	0.00041848	RandomForest	Train70Test30	0.00650721
Actinomycetospora	Bacteria	Otu000668	0.00041847	RandomForest	Train70Test30	0.00650705
Planifilum	Bacteria	Otu005751	0.00041792	RandomForest	Train70Test30	0.0064985
Actinotalea	Bacteria	Otu001971	0.00041609	RandomForest	Train70Test30	0.00647004
0319-6G20_ge	Bacteria	Otu002878	0.00041585	RandomForest	Train70Test30	0.00646631
Polyangiaceae_unclassified	Bacteria	Otu001710	0.00041585	RandomForest	Train70Test30	0.00646631
Oxalobacteraceae_unclassified	Bacteria	Otu000159	0.0004154	RandomForest	Train70Test30	0.00645931
uncultured	Bacteria	Otu002079	0.0004149	RandomForest	Train70Test30	0.00645154
uncultured_ge	Bacteria	Otu003323	0.00041366	RandomForest	Train70Test30	0.00643226
g__Caloplaca	Fungi	Otu00071	0.00041266	RandomForest	Train70Test30	0.00641671
Cercozoa_unclassified	Nonfungaleukaryots	Otu01224	0.00041241	RandomForest	Train70Test30	0.00641282
Sphingomonas	Bacteria	Otu000313	0.00041057	RandomForest	Train70Test30	0.00638421
Nocardioides	Bacteria	Otu000876	0.00041027	RandomForest	Train70Test30	0.00637954
Heterolobosea_XXX	Nonfungaleukaryots	Otu00720	0.0004097	RandomForest	Train70Test30	0.00637068
Prevotella_7	Bacteria	Otu000916	0.00040964	RandomForest	Train70Test30	0.00636975
Glissomonadida_unclassified	Nonfungaleukaryots	Otu00072	0.00040871	RandomForest	Train70Test30	0.00635529
g__Resinicium	Fungi	Otu00661	0.00040806	RandomForest	Train70Test30	0.00634518
Candidatus_Megaira	Bacteria	Otu001294	0.00040712	RandomForest	Train70Test30	0.00633056
Flavobacterium	Bacteria	Otu000310	0.00040696	RandomForest	Train70Test30	0.00632807
Bdellovibrio	Bacteria	Otu000853	0.00040685	RandomForest	Train70Test30	0.00632636
Comamonadaceae_unclassified	Bacteria	Otu000607	0.00040674	RandomForest	Train70Test30	0.00632465
Neochlamydia	Bacteria	Otu001713	0.0004066	RandomForest	Train70Test30	0.00632248
Acidiphilium	Bacteria	Otu000367	0.00040588	RandomForest	Train70Test30	0.00631128
Roseomonas	Bacteria	Otu000398	0.00040585	RandomForest	Train70Test30	0.00631081
g__Savoryella	Fungi	Otu00142	0.00040514	RandomForest	Train70Test30	0.00629977
Oxalobacteraceae_unclassified	Bacteria	Otu004681	0.00040451	RandomForest	Train70Test30	0.00628998
Comamonadaceae_unclassified	Bacteria	Otu001815	0.00040332	RandomForest	Train70Test30	0.00627147
p__Ascomycota_unclassified	Fungi	Otu00206	0.00040286	RandomForest	Train70Test30	0.00626432
Oxalobacteraceae_unclassified	Bacteria	Otu002992	0.00040286	RandomForest	Train70Test30	0.00626432
Sphingomonadaceae_unclassified	Bacteria	Otu000988	0.00040262	RandomForest	Train70Test30	0.00626059
g__Crocicreas	Fungi	Otu00286	0.00040207	RandomForest	Train70Test30	0.00625204
Cellvibrio	Bacteria	Otu002676	0.00040205	RandomForest	Train70Test30	0.00625173
g__Chaetosphaeronema	Fungi	Otu00338	0.00040122	RandomForest	Train70Test30	0.00623882
Micromonosporaceae_unclassified	Bacteria	Otu002766	0.00040059	RandomForest	Train70Test30	0.00622902
0319-6G20_ge	Bacteria	Otu000691	0.00039975	RandomForest	Train70Test30	0.00621596
Bdellovibrio	Bacteria	Otu005158	0.00039877	RandomForest	Train70Test30	0.00620072
Thraustochytriaceae_X	Nonfungaleukaryots	Otu00237	0.00039823	RandomForest	Train70Test30	0.00619233
Cercozoa_unclassified	Nonfungaleukaryots	Otu00359	0.00039808	RandomForest	Train70Test30	0.00618999
g__Microbotryozyma	Fungi	Otu00165	0.00039715	RandomForest	Train70Test30	0.00617553
uncultured	Bacteria	Otu001001	0.00039685	RandomForest	Train70Test30	0.00617087
Abditibacterium	Bacteria	Otu000838	0.00039579	RandomForest	Train70Test30	0.00615439
f__Lasiosphaeriaceae_unclassified	Fungi	Otu00576	0.00039561	RandomForest	Train70Test30	0.00615159
uncultured	Bacteria	Otu002498	0.00039429	RandomForest	Train70Test30	0.00613106
Novosphingobium	Bacteria	Otu000269	0.00039373	RandomForest	Train70Test30	0.00612235
Bacillus	Bacteria	Otu002272	0.00039367	RandomForest	Train70Test30	0.00612142
Rhizorhapis	Bacteria	Otu000642	0.00039338	RandomForest	Train70Test30	0.00611691
Tychonema_CCAP_1459-11B	Bacteria	Otu000116	0.00039262	RandomForest	Train70Test30	0.00610509
Comamonadaceae_unclassified	Bacteria	Otu001334	0.00039242	RandomForest	Train70Test30	0.00610198
uncultured	Bacteria	Otu003175	0.00039223	RandomForest	Train70Test30	0.00609903
Paenibacillaceae_unclassified	Bacteria	Otu002941	0.00039216	RandomForest	Train70Test30	0.00609794
Pythium	Nonfungaleukaryots	Otu02128	0.00039197	RandomForest	Train70Test30	0.00609499
Flavobacterium	Bacteria	Otu003190	0.00039146	RandomForest	Train70Test30	0.00608706
o__Helotiales_unclassified	Fungi	Otu00083	0.00039102	RandomForest	Train70Test30	0.00608021
Streptomyces	Bacteria	Otu000464	0.00039097	RandomForest	Train70Test30	0.00607944
Aureimonas	Bacteria	Otu004516	0.0003908	RandomForest	Train70Test30	0.00607679
Agromyces	Bacteria	Otu000365	0.00038997	RandomForest	Train70Test30	0.00606389
Microbacteriaceae_unclassified	Bacteria	Otu000704	0.0003898	RandomForest	Train70Test30	0.00606124
IMCC26256_ge	Bacteria	Otu000386	0.00038939	RandomForest	Train70Test30	0.00605487
g__Alternaria	Fungi	Otu00015	0.00038894	RandomForest	Train70Test30	0.00604787
Cercozoa_unclassified	Nonfungaleukaryots	Otu00479	0.00038796	RandomForest	Train70Test30	0.00603263
uncultured	Bacteria	Otu000660	0.0003876	RandomForest	Train70Test30	0.00602703
g__Neoascochyta	Fungi	Otu00229	0.00038667	RandomForest	Train70Test30	0.00601257
Rhogostoma-lineage_unclassified	Nonfungaleukaryots	Otu00117	0.00038656	RandomForest	Train70Test30	0.00601086
Veillonella	Bacteria	Otu002336	0.00038593	RandomForest	Train70Test30	0.00600107
Opisthokonta_unclassified	Nonfungaleukaryots	Otu00109	0.00038432	RandomForest	Train70Test30	0.00597603
Duganella	Bacteria	Otu003784	0.00038377	RandomForest	Train70Test30	0.00596748
Rhizobiaceae_unclassified	Bacteria	Otu000201	0.00038367	RandomForest	Train70Test30	0.00596592
Caenimonas	Bacteria	Otu003633	0.00038307	RandomForest	Train70Test30	0.00595659
Glissomonadida_unclassified	Nonfungaleukaryots	Otu00275	0.00038307	RandomForest	Train70Test30	0.00595659
g__Desmococcus	Fungi	Otu00406	0.00038294	RandomForest	Train70Test30	0.00595457
Nakamurella	Bacteria	Otu000051	0.00038277	RandomForest	Train70Test30	0.00595193
Oxalobacteraceae_unclassified	Bacteria	Otu005623	0.00038251	RandomForest	Train70Test30	0.00594789
Delftia	Bacteria	Otu002610	0.00038224	RandomForest	Train70Test30	0.00594369
Bdellovibrio	Bacteria	Otu000852	0.00038174	RandomForest	Train70Test30	0.00593591
TRA3-20_ge	Bacteria	Otu000354	0.00038149	RandomForest	Train70Test30	0.00593203
Spirosoma	Bacteria	Otu001360	0.00038117	RandomForest	Train70Test30	0.00592705
Cryptosporangium	Bacteria	Otu001170	0.00038098	RandomForest	Train70Test30	0.0059241
Rhizobacter	Bacteria	Otu000377	0.00038073	RandomForest	Train70Test30	0.00592021
Corynebacterium	Bacteria	Otu000445	0.00037977	RandomForest	Train70Test30	0.00590528
Paracoccus	Bacteria	Otu001431	0.00037952	RandomForest	Train70Test30	0.00590139
g__Apiospora	Fungi	Otu00081	0.00037952	RandomForest	Train70Test30	0.00590139
g__Paraphoma	Fungi	Otu00275	0.00037808	RandomForest	Train70Test30	0.005879
g__Leptospora	Fungi	Otu00773	0.00037793	RandomForest	Train70Test30	0.00587667
Kocuria	Bacteria	Otu002126	0.00037768	RandomForest	Train70Test30	0.00587278
Pseudomonas	Bacteria	Otu000152	0.00037625	RandomForest	Train70Test30	0.00585055
uncultured_ge	Bacteria	Otu000100	0.00037559	RandomForest	Train70Test30	0.00584028
Nocardioides	Bacteria	Otu001905	0.00037529	RandomForest	Train70Test30	0.00583562
Chryseobacterium	Bacteria	Otu001635	0.00037344	RandomForest	Train70Test30	0.00580685
Sorangium	Bacteria	Otu001977	0.00037302	RandomForest	Train70Test30	0.00580032
Polymorphobacter	Bacteria	Otu000164	0.00037249	RandomForest	Train70Test30	0.00579208
Sphingobacteriaceae_unclassified	Bacteria	Otu004539	0.0003724	RandomForest	Train70Test30	0.00579068
Methylobacterium-Methylorubrum	Bacteria	Otu000236	0.00037233	RandomForest	Train70Test30	0.00578959
Paenibacillus	Bacteria	Otu005978	0.00037189	RandomForest	Train70Test30	0.00578275
Gracilibacter	Bacteria	Otu005826	0.0003718	RandomForest	Train70Test30	0.00578135
Comamonadaceae_unclassified	Bacteria	Otu001388	0.00037178	RandomForest	Train70Test30	0.00578104
Deinococcus	Bacteria	Otu000138	0.00037175	RandomForest	Train70Test30	0.00578057
Platyophrya	Nonfungaleukaryots	Otu00179	0.00037146	RandomForest	Train70Test30	0.00577606
Pseudorhodoferax	Bacteria	Otu005337	0.00037079	RandomForest	Train70Test30	0.00576564
Pajaroellobacter	Bacteria	Otu000645	0.00036988	RandomForest	Train70Test30	0.00575149
Rhizobiaceae_unclassified	Bacteria	Otu001126	0.00036966	RandomForest	Train70Test30	0.00574807
Aureimonas	Bacteria	Otu003015	0.00036909	RandomForest	Train70Test30	0.00573921
Flavobacterium	Bacteria	Otu003275	0.00036772	RandomForest	Train70Test30	0.00571791
Meiothermus	Bacteria	Otu004541	0.00036747	RandomForest	Train70Test30	0.00571402
Ellin6055	Bacteria	Otu001138	0.00036727	RandomForest	Train70Test30	0.00571091
Spirosomaceae_unclassified	Bacteria	Otu001583	0.00036677	RandomForest	Train70Test30	0.00570314
g__unclassified_Mucorales	Fungi	Otu00355	0.00036659	RandomForest	Train70Test30	0.00570034
Beijerinckiaceae_unclassified	Bacteria	Otu002278	0.00036544	RandomForest	Train70Test30	0.00568245
Sphingobium	Bacteria	Otu001143	0.00036538	RandomForest	Train70Test30	0.00568152
c__Microbotryomycetes_unclassified	Fungi	Otu00373	0.00036536	RandomForest	Train70Test30	0.00568121
Saccharimonadales_ge	Bacteria	Otu003516	0.00036536	RandomForest	Train70Test30	0.00568121
Filosa-Sarcomonadea_unclassified	Nonfungaleukaryots	Otu00299	0.00036533	RandomForest	Train70Test30	0.00568074
BIrii41_ge	Bacteria	Otu000268	0.00036458	RandomForest	Train70Test30	0.00566908
Pir4_lineage	Bacteria	Otu001693	0.00036458	RandomForest	Train70Test30	0.00566908
g__Ustilentyloma	Fungi	Otu00575	0.00036396	RandomForest	Train70Test30	0.00565944
Flavobacteriaceae_unclassified	Bacteria	Otu004520	0.00036374	RandomForest	Train70Test30	0.00565602
g__Microdochium	Fungi	Otu00436	0.00036301	RandomForest	Train70Test30	0.00564467
Brevundimonas	Bacteria	Otu000158	0.00036224	RandomForest	Train70Test30	0.0056327
Sphingomonadaceae_unclassified	Bacteria	Otu000590	0.00036219	RandomForest	Train70Test30	0.00563192
uncultured	Bacteria	Otu000619	0.00036219	RandomForest	Train70Test30	0.00563192
Sphingomonadaceae_unclassified	Bacteria	Otu005656	0.0003621	RandomForest	Train70Test30	0.00563052
Flavobacterium	Bacteria	Otu001862	0.00036188	RandomForest	Train70Test30	0.0056271
g__Holtermanniella	Fungi	Otu00044	0.00036171	RandomForest	Train70Test30	0.00562445
Modestobacter	Bacteria	Otu001541	0.00036171	RandomForest	Train70Test30	0.00562445
g__Dactylaria	Fungi	Otu00771	0.00036152	RandomForest	Train70Test30	0.0056215
Asterochloris	Nonfungaleukaryots	Otu00430	0.00036145	RandomForest	Train70Test30	0.00562041
Raphid-pennate_unclassified	Nonfungaleukaryots	Otu00918	0.00036097	RandomForest	Train70Test30	0.00561295
Achnanthidium	Nonfungaleukaryots	Otu00083	0.00036065	RandomForest	Train70Test30	0.00560797
Paenibacillus	Bacteria	Otu005220	0.00036038	RandomForest	Train70Test30	0.00560377
Cercomonas	Nonfungaleukaryots	Otu00780	0.00035769	RandomForest	Train70Test30	0.00556194
g__Sporormiella	Fungi	Otu01410	0.00035761	RandomForest	Train70Test30	0.0055607
Streptomyces	Bacteria	Otu000566	0.00035653	RandomForest	Train70Test30	0.00554391
Ureibacillus	Bacteria	Otu004470	0.00035527	RandomForest	Train70Test30	0.00552431
c__Cystobasidiomycetes_unclassified	Fungi	Otu01063	0.00035372	RandomForest	Train70Test30	0.00550021
Flavobacterium	Bacteria	Otu000332	0.00035166	RandomForest	Train70Test30	0.00546818
Sphingomonadaceae_unclassified	Bacteria	Otu002182	0.00035055	RandomForest	Train70Test30	0.00545092
Vannella	Nonfungaleukaryots	Otu00068	0.00035031	RandomForest	Train70Test30	0.00544719
Abditibacterium	Bacteria	Otu000276	0.00035008	RandomForest	Train70Test30	0.00544361
Rhodococcus	Bacteria	Otu003196	0.00034987	RandomForest	Train70Test30	0.00544035
0319-6G20_ge	Bacteria	Otu000882	0.00034879	RandomForest	Train70Test30	0.00542355
Enterobacteriaceae_unclassified	Bacteria	Otu001064	0.00034763	RandomForest	Train70Test30	0.00540552
Micromonosporaceae_unclassified	Bacteria	Otu000370	0.00034699	RandomForest	Train70Test30	0.00539556
g__Protomyces	Fungi	Otu00061	0.0003449	RandomForest	Train70Test30	0.00536307
Devosia	Bacteria	Otu000457	0.0003449	RandomForest	Train70Test30	0.00536307
Aquabacterium	Bacteria	Otu002006	0.00034476	RandomForest	Train70Test30	0.00536089
Sphingopyxis	Bacteria	Otu000343	0.00034323	RandomForest	Train70Test30	0.0053371
Aeromicrobium	Bacteria	Otu000030	0.00034027	RandomForest	Train70Test30	0.00529107
Bacillales_unclassified	Bacteria	Otu002944	0.00034027	RandomForest	Train70Test30	0.00529107
Procabacter	Bacteria	Otu002311	0.00033946	RandomForest	Train70Test30	0.00527848
g__Coprinellus	Fungi	Otu00218	0.00033946	RandomForest	Train70Test30	0.00527848
Clostridium_sensu_stricto_13	Bacteria	Otu000473	0.00033946	RandomForest	Train70Test30	0.00527848
Chryseobacterium	Bacteria	Otu000094	0.00033946	RandomForest	Train70Test30	0.00527848
Silvanigrella	Bacteria	Otu002615	0.00033571	RandomForest	Train70Test30	0.00522016
Peredibacter	Bacteria	Otu000171	0.00033571	RandomForest	Train70Test30	0.00522016
g__unclassified_Rhizophydiales	Fungi	Otu00679	0.00033404	RandomForest	Train70Test30	0.0051942
IMCC26256_ge	Bacteria	Otu000406	0.00033338	RandomForest	Train70Test30	0.00518393
f__Didymellaceae_unclassified	Fungi	Otu00975	0.00033329	RandomForest	Train70Test30	0.00518253
Hyaloperonospora	Nonfungaleukaryots	Otu00998	0.00033329	RandomForest	Train70Test30	0.00518253
uncultured	Bacteria	Otu001030	0.00033211	RandomForest	Train70Test30	0.00516419
g__unclassified_Rhizophydiales	Fungi	Otu01259	0.00033119	RandomForest	Train70Test30	0.00514988
Geminicoccus	Bacteria	Otu000341	0.00032961	RandomForest	Train70Test30	0.00512531
Bdellovibrio	Bacteria	Otu005752	0.00032927	RandomForest	Train70Test30	0.00512002
Desmodesmus	Nonfungaleukaryots	Otu00159	0.00032864	RandomForest	Train70Test30	0.00511023
Rhogostoma-lineage_unclassified	Nonfungaleukaryots	Otu00527	0.00032864	RandomForest	Train70Test30	0.00511023
Bradyrhizobium	Bacteria	Otu000135	0.00032689	RandomForest	Train70Test30	0.00508302
uncultured	Bacteria	Otu000888	0.00032622	RandomForest	Train70Test30	0.0050726
Actinobacteria_unclassified	Bacteria	Otu000612	0.00032554	RandomForest	Train70Test30	0.00506202
Micromonospora	Bacteria	Otu004251	0.00032483	RandomForest	Train70Test30	0.00505098
Sphingomonadaceae_unclassified	Bacteria	Otu001234	0.00032483	RandomForest	Train70Test30	0.00505098
Microlunatus	Bacteria	Otu000601	0.00032438	RandomForest	Train70Test30	0.00504399
Aquabacterium	Bacteria	Otu000478	0.00032223	RandomForest	Train70Test30	0.00501056
Sphingorhabdus	Bacteria	Otu000546	0.00032209	RandomForest	Train70Test30	0.00500838
Pedomicrobium	Bacteria	Otu000507	0.00032209	RandomForest	Train70Test30	0.00500838
Caulobacter	Bacteria	Otu001112	0.000319	RandomForest	Train70Test30	0.00496033
Beijerinckiaceae_unclassified	Bacteria	Otu002129	0.0003188	RandomForest	Train70Test30	0.00495722
Devosia	Bacteria	Otu000154	0.00031686	RandomForest	Train70Test30	0.00492705
Oxalobacteraceae_unclassified	Bacteria	Otu001995	0.00031317	RandomForest	Train70Test30	0.00486968
Abiotrophia	Bacteria	Otu004871	0.00031317	RandomForest	Train70Test30	0.00486968
Cercozoa_unclassified	Nonfungaleukaryots	Otu00175	0.00031317	RandomForest	Train70Test30	0.00486968
g__Stemphylium	Fungi	Otu00087	0.00031317	RandomForest	Train70Test30	0.00486968
Comamonadaceae_unclassified	Bacteria	Otu004905	0.00031317	RandomForest	Train70Test30	0.00486968
g__Fusarium	Fungi	Otu00480	0.00031157	RandomForest	Train70Test30	0.0048448
Rhizobiaceae_unclassified	Bacteria	Otu004822	0.00031041	RandomForest	Train70Test30	0.00482676
Pedobacter	Bacteria	Otu000677	0.00030822	RandomForest	Train70Test30	0.0047927
Microtrichales_unclassified	Bacteria	Otu000538	0.00030775	RandomForest	Train70Test30	0.0047854
Methylotenera	Bacteria	Otu000130	0.00030775	RandomForest	Train70Test30	0.0047854
f__Dermateaceae_unclassified	Fungi	Otu00075	0.00030519	RandomForest	Train70Test30	0.00474559
Xanthomonadaceae_unclassified	Bacteria	Otu000098	0.00030497	RandomForest	Train70Test30	0.00474217
g__Herpotrichia	Fungi	Otu00028	0.00030457	RandomForest	Train70Test30	0.00473595
Aquabacterium	Bacteria	Otu000547	0.00030246	RandomForest	Train70Test30	0.00470314
Anaerococcus	Bacteria	Otu000889	0.00030246	RandomForest	Train70Test30	0.00470314
Comamonadaceae_unclassified	Bacteria	Otu005438	0.00029841	RandomForest	Train70Test30	0.00464016
Caulobacter	Bacteria	Otu001088	0.00029521	RandomForest	Train70Test30	0.0045904
Lactobacillus	Bacteria	Otu001987	0.00029518	RandomForest	Train70Test30	0.00458994
Sphingomonadaceae_unclassified	Bacteria	Otu000933	0.00029518	RandomForest	Train70Test30	0.00458994
Ilumatobacter	Bacteria	Otu001440	0.00029396	RandomForest	Train70Test30	0.00457097
g__Flavoplaca	Fungi	Otu00093	0.00029213	RandomForest	Train70Test30	0.00454251
Paracercomonas	Nonfungaleukaryots	Otu00445	0.00029213	RandomForest	Train70Test30	0.00454251
o__Pleosporales_unclassified	Fungi	Otu00114	0.00028916	RandomForest	Train70Test30	0.00449633
Comamonadaceae_unclassified	Bacteria	Otu001049	0.00028916	RandomForest	Train70Test30	0.00449633
uncultured	Bacteria	Otu002347	0.00028631	RandomForest	Train70Test30	0.00445201
g__Penicillium	Fungi	Otu01246	0.00028631	RandomForest	Train70Test30	0.00445201
TK10_ge	Bacteria	Otu000238	0.00028356	RandomForest	Train70Test30	0.00440925
Actinobacteria_unclassified	Bacteria	Otu000731	0.00028167	RandomForest	Train70Test30	0.00437986
Sphingobium	Bacteria	Otu001331	0.00027837	RandomForest	Train70Test30	0.00432855
Pseudonocardia	Bacteria	Otu000703	0.00027837	RandomForest	Train70Test30	0.00432855
Rhodococcus	Bacteria	Otu000262	0.00027837	RandomForest	Train70Test30	0.00432855
Devosia	Bacteria	Otu001253	0.00027774	RandomForest	Train70Test30	0.00431875
Chloromonas	Nonfungaleukaryots	Otu00968	0.00027592	RandomForest	Train70Test30	0.00429045
Rhodanobacteraceae_unclassified	Bacteria	Otu000143	0.00027592	RandomForest	Train70Test30	0.00429045
Jatrophihabitans	Bacteria	Otu001216	0.00027592	RandomForest	Train70Test30	0.00429045
uncultured	Bacteria	Otu002099	0.00027592	RandomForest	Train70Test30	0.00429045
Solirubrobacterales_unclassified	Bacteria	Otu000628	0.00027592	RandomForest	Train70Test30	0.00429045
Oxalobacteraceae_unclassified	Bacteria	Otu005620	0.00027356	RandomForest	Train70Test30	0.00425375
Clostridiaceae_unclassified	Bacteria	Otu006039	0.00027356	RandomForest	Train70Test30	0.00425375
Oxalobacteraceae_unclassified	Bacteria	Otu005730	0.00027356	RandomForest	Train70Test30	0.00425375
g__Pseudomassaria	Fungi	Otu01146	0.00026019	RandomForest	Train70Test30	0.00404586
Methylobacterium-Methylorubrum	Bacteria	Otu000351	0.00025954	RandomForest	Train70Test30	0.00403575
g__Hypoxylon	Fungi	Otu01089	0.00025425	RandomForest	Train70Test30	0.00395349
Rhodobacteraceae_unclassified	Bacteria	Otu001691	0.00025425	RandomForest	Train70Test30	0.00395349
g__unclassified_Chytridiales	Fungi	Otu01828	0.00024362	RandomForest	Train70Test30	0.0037882
Brachybacterium	Bacteria	Otu003635	0.00023737	RandomForest	Train70Test30	0.00369101
Rhizobiaceae_unclassified	Bacteria	Otu001683	0.00023657	RandomForest	Train70Test30	0.00367857
Sphingomonas	Bacteria	Otu000061	0.00023171	RandomForest	Train70Test30	0.003603
Sporichthyaceae_unclassified	Bacteria	Otu000594	0.00023162	RandomForest	Train70Test30	0.0036016
Sandonidae_unclassified	Nonfungaleukaryots	Otu02034	0.00022776	RandomForest	Train70Test30	0.00354158
Nocardiaceae_unclassified	Bacteria	Otu000823	0.00022701	RandomForest	Train70Test30	0.00352992
Aureimonas	Bacteria	Otu000870	0.00022637	RandomForest	Train70Test30	0.00351997
Chiayiivirga	Bacteria	Otu000483	0.00022637	RandomForest	Train70Test30	0.00351997
Sphingomonas	Bacteria	Otu001302	0.00021909	RandomForest	Train70Test30	0.00340677
Sphingorhabdus	Bacteria	Otu000076	0.00021909	RandomForest	Train70Test30	0.00340677
Tolumonas	Bacteria	Otu003942	0.00021885	RandomForest	Train70Test30	0.00340304
Paenibacillus	Bacteria	Otu002637	0.00021687	RandomForest	Train70Test30	0.00337225
Truepera	Bacteria	Otu000019	0.00021284	RandomForest	Train70Test30	0.00330958
Brevundimonas	Bacteria	Otu004546	0.00021267	RandomForest	Train70Test30	0.00330694
Thermobifida	Bacteria	Otu001087	0.00020878	RandomForest	Train70Test30	0.00324645
Glissomonadida_unclassified	Nonfungaleukaryots	Otu00808	0.000208	RandomForest	Train70Test30	0.00323432
Flavobacterium	Bacteria	Otu003060	0.00020385	RandomForest	Train70Test30	0.00316979
Microbacteriaceae_unclassified	Bacteria	Otu000080	0.00020334	RandomForest	Train70Test30	0.00316186
Rothia	Bacteria	Otu000993	0.00020321	RandomForest	Train70Test30	0.00315984
g__Cryptococcus	Fungi	Otu00763	0.00020137	RandomForest	Train70Test30	0.00313123
Micromonospora	Bacteria	Otu003723	0.00019945	RandomForest	Train70Test30	0.00310137
Aetherobacter	Bacteria	Otu000036	0.00019823	RandomForest	Train70Test30	0.0030824
0319-6G20_ge	Bacteria	Otu000906	0.00019666	RandomForest	Train70Test30	0.00305799
Tumebacillus	Bacteria	Otu002417	0.00019613	RandomForest	Train70Test30	0.00304975
Xanthomonadaceae_unclassified	Bacteria	Otu001779	0.00019116	RandomForest	Train70Test30	0.00297247
g__Cystofilobasidium	Fungi	Otu00194	0.00019068	RandomForest	Train70Test30	0.002965
g__Dioszegia	Fungi	Otu00132	0.00017286	RandomForest	Train70Test30	0.00268791
g__Malassezia	Fungi	Otu00775	0.00016203	RandomForest	Train70Test30	0.00251951
Fimbriimonadaceae_ge	Bacteria	Otu000693	0.0001476	RandomForest	Train70Test30	0.00229512
Sphingomonas	Bacteria	Otu000002	0.00014315	RandomForest	Train70Test30	0.00222593
Subtercola	Bacteria	Otu000799	0.00014242	RandomForest	Train70Test30	0.00221458
g__unclassified_Pleosporales	Fungi	Otu00369	0.00014177	RandomForest	Train70Test30	0.00220447
Gammaproteobacteria_unclassified	Bacteria	Otu003134	0.00013582	RandomForest	Train70Test30	0.00211195
Devosia	Bacteria	Otu000435	0.00013564	RandomForest	Train70Test30	0.00210915
Shinella	Bacteria	Otu002632	0.00013279	RandomForest	Train70Test30	0.00206483
Streptococcus	Bacteria	Otu000112	0.00013147	RandomForest	Train70Test30	0.00204431
Cercozoa_unclassified	Nonfungaleukaryots	Otu00344	0.00012747	RandomForest	Train70Test30	0.00198211
Bacillaceae_unclassified	Bacteria	Otu002983	0.00010955	RandomForest	Train70Test30	0.00170346
Comamonadaceae_unclassified	Bacteria	Otu000073	9.494e-05	RandomForest	Train70Test30	0.00147628
g__Hypoxylon	Fungi	Otu00499	8.414e-05	RandomForest	Train70Test30	0.00130835
g__Acidea	Fungi	Otu03122	8.101e-05	RandomForest	Train70Test30	0.00125967
Sphingomonas	Bacteria	Otu000053	7.309e-05	RandomForest	Train70Test30	0.00113652
Oxalobacteraceae_unclassified	Bacteria	Otu005118	7.075e-05	RandomForest	Train70Test30	0.00110014
Xanthophyceae_XX_unclassified	Nonfungaleukaryots	Otu00116	6.946e-05	RandomForest	Train70Test30	0.00108008
Chlamydomonadales_X_unclassified	Nonfungaleukaryots	Otu00147	6.703e-05	RandomForest	Train70Test30	0.00104229
Sphingomonadaceae_unclassified	Bacteria	Otu000216	6.223e-05	RandomForest	Train70Test30	0.00096765
Pseudococcomyxa	Nonfungaleukaryots	Otu00096	6.188e-05	RandomForest	Train70Test30	0.00096221
Clostridium_sensu_stricto_1	Bacteria	Otu002245	5.89e-05	RandomForest	Train70Test30	0.00091587
Leidyana1	Nonfungaleukaryots	Otu00132	5.683e-05	RandomForest	Train70Test30	0.00088369
o__Tremellales_unclassified	Fungi	Otu00077	5.029e-05	RandomForest	Train70Test30	0.00078199
Sappinia	Nonfungaleukaryots	Otu00287	3.652e-05	RandomForest	Train70Test30	0.00056787
Rhizobiaceae_unclassified	Bacteria	Otu002333	3.439e-05	RandomForest	Train70Test30	0.00053475
Oxalobacteraceae_unclassified	Bacteria	Otu002159	3.034e-05	RandomForest	Train70Test30	0.00047178
Chlamydomonadales_X_unclassified	Nonfungaleukaryots	Otu00222	3.029e-05	RandomForest	Train70Test30	0.000471
Microlunatus	Bacteria	Otu000122	3.009e-05	RandomForest	Train70Test30	0.00046789
Polyangiaceae_unclassified	Bacteria	Otu000041	2.029e-05	RandomForest	Train70Test30	0.0003155
Watanabea	Nonfungaleukaryots	Otu00025	1.865e-05	RandomForest	Train70Test30	0.00029
Abditibacterium	Bacteria	Otu000131	1.859e-05	RandomForest	Train70Test30	0.00028907
Bdellovibrio	Bacteria	Otu000484	1.367e-05	RandomForest	Train70Test30	0.00021256
Methylobacterium-Methylorubrum	Bacteria	Otu000003	1.147e-05	RandomForest	Train70Test30	0.00017835
Planifilum	Bacteria	Otu000405	1.12e-05	RandomForest	Train70Test30	0.00017416
Albugo	Nonfungaleukaryots	Otu00005	5.46729	LogisticRegression	Train70Test30	1
Pseudomonas	Bacteria	Otu000006	4.92251	LogisticRegression	Train70Test30	0.900357
Glissomonadida_unclassified	Nonfungaleukaryots	Otu00808	3.68284	LogisticRegression	Train70Test30	0.673613
g__Dioszegia	Fungi	Otu00036	2.88227	LogisticRegression	Train70Test30	0.527183
g__Mycocentrospora	Fungi	Otu00013	2.82237	LogisticRegression	Train70Test30	0.516228
o__Helotiales_unclassified	Fungi	Otu00027	2.48206	LogisticRegression	Train70Test30	0.453983
Oomycota_X_unclassified	Nonfungaleukaryots	Otu00002	2.44662	LogisticRegression	Train70Test30	0.447501
g__Sordaria	Fungi	Otu00096	2.22921	LogisticRegression	Train70Test30	0.407736
g__unclassified_Olpidiaceae	Fungi	Otu00366	2.0539	LogisticRegression	Train70Test30	0.37567
g__Plectosphaerella	Fungi	Otu00016	1.96901	LogisticRegression	Train70Test30	0.360143
Rathayibacter	Bacteria	Otu000011	1.92948	LogisticRegression	Train70Test30	0.352912
Duganella	Bacteria	Otu000004	1.81296	LogisticRegression	Train70Test30	0.331601
Allorhizobium-Neorhizobium-Pararhizobium-Rhizobium	Bacteria	Otu000014	1.76467	LogisticRegression	Train70Test30	0.322768
Xanthomonadaceae_unclassified	Bacteria	Otu000058	1.75067	LogisticRegression	Train70Test30	0.320207
g__Paraphoma	Fungi	Otu00010	1.58413	LogisticRegression	Train70Test30	0.289746
Truepera	Bacteria	Otu000019	1.57876	LogisticRegression	Train70Test30	0.288765
g__Desmococcus	Fungi	Otu00025	1.55174	LogisticRegression	Train70Test30	0.283822
g__Alternaria	Fungi	Otu00015	1.50681	LogisticRegression	Train70Test30	0.275603
g__Itersonilia	Fungi	Otu00026	1.43048	LogisticRegression	Train70Test30	0.261644
f__Phaeosphaeriaceae_unclassified	Fungi	Otu00072	1.4292	LogisticRegression	Train70Test30	0.26141
g__Colletotrichum	Fungi	Otu00030	1.34798	LogisticRegression	Train70Test30	0.246553
Oxalobacteraceae_unclassified	Bacteria	Otu000013	1.27139	LogisticRegression	Train70Test30	0.232545
p__Ascomycota_unclassified	Fungi	Otu00192	1.25026	LogisticRegression	Train70Test30	0.22868
g__Coprinellus	Fungi	Otu00218	1.09243	LogisticRegression	Train70Test30	0.199812
g__unclassified_Entylomatales	Fungi	Otu00183	1.05337	LogisticRegression	Train70Test30	0.192667
g__Savoryella	Fungi	Otu00142	0.959897	LogisticRegression	Train70Test30	0.175571
g__Tetracladium	Fungi	Otu00168	0.933178	LogisticRegression	Train70Test30	0.170684
g__Thanatephorus	Fungi	Otu00135	0.915598	LogisticRegression	Train70Test30	0.167468
g__Gibberella	Fungi	Otu00039	0.863422	LogisticRegression	Train70Test30	0.157925
g__Chalara	Fungi	Otu00279	0.861797	LogisticRegression	Train70Test30	0.157628
f__Didymellaceae_unclassified	Fungi	Otu00005	0.854833	LogisticRegression	Train70Test30	0.156354
Xanthomonas	Bacteria	Otu000186	0.851261	LogisticRegression	Train70Test30	0.155701
Allorhizobium-Neorhizobium-Pararhizobium-Rhizobium	Bacteria	Otu000024	0.799867	LogisticRegression	Train70Test30	0.1463
Oxalobacteraceae_unclassified	Bacteria	Otu000017	0.795986	LogisticRegression	Train70Test30	0.14559
Chloromonas	Nonfungaleukaryots	Otu00089	0.770852	LogisticRegression	Train70Test30	0.140993
g__unclassified_Rhizophydiales	Fungi	Otu00299	0.731121	LogisticRegression	Train70Test30	0.133726
g__Paulisebacina	Fungi	Otu00051	0.689878	LogisticRegression	Train70Test30	0.126183
Aeromicrobium	Bacteria	Otu000030	0.641797	LogisticRegression	Train70Test30	0.117389
f__Ceratobasidiaceae_unclassified	Fungi	Otu00684	0.609106	LogisticRegression	Train70Test30	0.111409
g__Botryotinia	Fungi	Otu00086	0.593376	LogisticRegression	Train70Test30	0.108532
g__Septoria	Fungi	Otu00021	0.554459	LogisticRegression	Train70Test30	0.101414
Gregarinidae_unclassified	Nonfungaleukaryots	Otu00438	0.532492	LogisticRegression	Train70Test30	0.0973959
g__Cystofilobasidium	Fungi	Otu00194	0.515393	LogisticRegression	Train70Test30	0.0942683
Oomycota_X_unclassified	Nonfungaleukaryots	Otu00362	0.510016	LogisticRegression	Train70Test30	0.0932849
g__unclassified_Spizellomycetales	Fungi	Otu00869	0.500018	LogisticRegression	Train70Test30	0.0914562
g__Angustimassarina	Fungi	Otu00717	0.473322	LogisticRegression	Train70Test30	0.0865733
Rhizobacter	Bacteria	Otu000057	0.471046	LogisticRegression	Train70Test30	0.086157
Bracteacoccus	Nonfungaleukaryots	Otu00080	0.47069	LogisticRegression	Train70Test30	0.0860919
Bacillus	Bacteria	Otu000088	0.468841	LogisticRegression	Train70Test30	0.0857538
Trinema	Nonfungaleukaryots	Otu00257	0.448651	LogisticRegression	Train70Test30	0.0820609
c__Agaricomycetes_unclassified	Fungi	Otu00182	0.430617	LogisticRegression	Train70Test30	0.0787624
Klebsormidium	Nonfungaleukaryots	Otu00006	0.420605	LogisticRegression	Train70Test30	0.0769312
Gregarinidae_unclassified	Nonfungaleukaryots	Otu00163	0.414202	LogisticRegression	Train70Test30	0.0757599
g__unclassified_Rhizophydiales	Fungi	Otu00238	0.373525	LogisticRegression	Train70Test30	0.0683199
g__Paramyrothecium	Fungi	Otu00150	0.370496	LogisticRegression	Train70Test30	0.0677659
g__Desmococcus	Fungi	Otu00179	0.361999	LogisticRegression	Train70Test30	0.0662117
Sphingomonadaceae_unclassified	Bacteria	Otu000120	0.35178	LogisticRegression	Train70Test30	0.0643426
g__Leptospora	Fungi	Otu00773	0.332357	LogisticRegression	Train70Test30	0.06079
Heterochlamydomonas	Nonfungaleukaryots	Otu00127	0.330126	LogisticRegression	Train70Test30	0.060382
Chlorellidium	Nonfungaleukaryots	Otu00042	0.325161	LogisticRegression	Train70Test30	0.0594738
g__Tetracladium	Fungi	Otu00107	0.323443	LogisticRegression	Train70Test30	0.0591597
g__Symmetrospora	Fungi	Otu00231	0.315067	LogisticRegression	Train70Test30	0.0576276
g__Cystofilobasidium	Fungi	Otu00125	0.313359	LogisticRegression	Train70Test30	0.0573152
Sphingomonas	Bacteria	Otu000072	0.311876	LogisticRegression	Train70Test30	0.057044
Chryseobacterium	Bacteria	Otu000044	0.305758	LogisticRegression	Train70Test30	0.0559249
Pseudomonas	Bacteria	Otu001091	0.290967	LogisticRegression	Train70Test30	0.0532195
g__Filobasidium	Fungi	Otu00037	0.289663	LogisticRegression	Train70Test30	0.0529811
Sphingomonas	Bacteria	Otu000151	0.275049	LogisticRegression	Train70Test30	0.0503081
g__Filobasidium	Fungi	Otu00133	0.263688	LogisticRegression	Train70Test30	0.0482301
g__Gibellulopsis	Fungi	Otu00479	0.26237	LogisticRegression	Train70Test30	0.0479891
g__Leucosporidium	Fungi	Otu00561	0.260938	LogisticRegression	Train70Test30	0.0477271
g__Leucosporidium	Fungi	Otu00193	0.259249	LogisticRegression	Train70Test30	0.0474181
g__Rhodosporidiobolus	Fungi	Otu00612	0.255935	LogisticRegression	Train70Test30	0.046812
Clostridium_sensu_stricto_1	Bacteria	Otu000322	0.252249	LogisticRegression	Train70Test30	0.0461377
Bacillariophyta_X_unclassified	Nonfungaleukaryots	Otu00194	0.25132	LogisticRegression	Train70Test30	0.045968
Microbacteriaceae_unclassified	Bacteria	Otu000334	0.247549	LogisticRegression	Train70Test30	0.0452781
uncultured	Bacteria	Otu001030	0.217799	LogisticRegression	Train70Test30	0.0398367
g__Parasola	Fungi	Otu01779	0.208532	LogisticRegression	Train70Test30	0.0381417
g__Hypholoma	Fungi	Otu00478	0.207184	LogisticRegression	Train70Test30	0.0378952
g__Desmococcus	Fungi	Otu00045	0.206536	LogisticRegression	Train70Test30	0.0377765
g__Marchandiobasidium	Fungi	Otu00358	0.203803	LogisticRegression	Train70Test30	0.0372767
g__Herpotrichia	Fungi	Otu00028	0.203723	LogisticRegression	Train70Test30	0.037262
g__Dipodascus	Fungi	Otu01059	0.202818	LogisticRegression	Train70Test30	0.0370965
g__Hypholoma	Fungi	Otu00311	0.192562	LogisticRegression	Train70Test30	0.0352207
g__Slopeiomyces	Fungi	Otu00646	0.190376	LogisticRegression	Train70Test30	0.0348209
g__Fusarium	Fungi	Otu00170	0.189859	LogisticRegression	Train70Test30	0.0347264
Exiguobacterium	Bacteria	Otu000451	0.188878	LogisticRegression	Train70Test30	0.0345469
Methylotenera	Bacteria	Otu000130	0.18832	LogisticRegression	Train70Test30	0.0344448
Acidiphilium	Bacteria	Otu000062	0.18551	LogisticRegression	Train70Test30	0.0339309
o__Helotiales_unclassified	Fungi	Otu00893	0.182548	LogisticRegression	Train70Test30	0.033389
Pseudomonas	Bacteria	Otu000438	0.179462	LogisticRegression	Train70Test30	0.0328247
g__Vishniacozyma	Fungi	Otu00613	0.178816	LogisticRegression	Train70Test30	0.0327064
Spumella	Nonfungaleukaryots	Otu00317	0.178242	LogisticRegression	Train70Test30	0.0326014
Flavobacterium	Bacteria	Otu000108	0.176663	LogisticRegression	Train70Test30	0.0323128
f__Ceratobasidiaceae_unclassified	Fungi	Otu00052	0.166692	LogisticRegression	Train70Test30	0.030489
Watanabea	Nonfungaleukaryots	Otu00025	0.166141	LogisticRegression	Train70Test30	0.0303882
Xanthonema	Nonfungaleukaryots	Otu00180	0.164936	LogisticRegression	Train70Test30	0.0301678
g__unclassified_Chytridiomycota	Fungi	Otu01074	0.164898	LogisticRegression	Train70Test30	0.0301608
g__Neoascochyta	Fungi	Otu00156	0.163335	LogisticRegression	Train70Test30	0.0298748
Cellulosimicrobium	Bacteria	Otu000534	0.163169	LogisticRegression	Train70Test30	0.0298446
Methylotenera	Bacteria	Otu000037	0.161877	LogisticRegression	Train70Test30	0.0296082
Platyophrya	Nonfungaleukaryots	Otu00179	0.160434	LogisticRegression	Train70Test30	0.0293444
g__Neoascochyta	Fungi	Otu00568	0.156485	LogisticRegression	Train70Test30	0.028622
g__Symmetrospora	Fungi	Otu00394	0.155961	LogisticRegression	Train70Test30	0.0285262
Sphingomonas	Bacteria	Otu000053	0.154549	LogisticRegression	Train70Test30	0.028268
Trebouxia	Nonfungaleukaryots	Otu00225	0.153179	LogisticRegression	Train70Test30	0.0280174
Comamonadaceae_unclassified	Bacteria	Otu000060	0.152228	LogisticRegression	Train70Test30	0.0278433
f__Didymellaceae_unclassified	Fungi	Otu00090	0.151725	LogisticRegression	Train70Test30	0.0277514
Cercozoa_unclassified	Nonfungaleukaryots	Otu00236	0.151493	LogisticRegression	Train70Test30	0.0277089
o__Helotiales_unclassified	Fungi	Otu00263	0.15013	LogisticRegression	Train70Test30	0.0274596
g__Malassezia	Fungi	Otu01983	0.148598	LogisticRegression	Train70Test30	0.0271795
g__Desmococcus	Fungi	Otu00104	0.14757	LogisticRegression	Train70Test30	0.0269915
g__Acremonium	Fungi	Otu00450	0.145815	LogisticRegression	Train70Test30	0.0266705
o__Pleosporales_unclassified	Fungi	Otu00453	0.141621	LogisticRegression	Train70Test30	0.0259033
Sphingomonas	Bacteria	Otu000015	0.141266	LogisticRegression	Train70Test30	0.0258385
g__Stemphylium	Fungi	Otu00087	0.137666	LogisticRegression	Train70Test30	0.0251799
g__Zymoseptoria	Fungi	Otu00331	0.133991	LogisticRegression	Train70Test30	0.0245076
Sphingorhabdus	Bacteria	Otu000076	0.129403	LogisticRegression	Train70Test30	0.0236686
Marmoricola	Bacteria	Otu000042	0.126824	LogisticRegression	Train70Test30	0.0231968
Pseudomonas	Bacteria	Otu000152	0.126313	LogisticRegression	Train70Test30	0.0231034
Alcaligenaceae_unclassified	Bacteria	Otu000195	0.125476	LogisticRegression	Train70Test30	0.0229503
f__Nectriaceae_unclassified	Fungi	Otu00069	0.124457	LogisticRegression	Train70Test30	0.022764
Flavobacterium	Bacteria	Otu000043	0.123098	LogisticRegression	Train70Test30	0.0225154
g__Bradymyces	Fungi	Otu00101	0.121209	LogisticRegression	Train70Test30	0.0221699
Eocercomonas	Nonfungaleukaryots	Otu00416	0.120605	LogisticRegression	Train70Test30	0.0220594
g__Colletotrichum	Fungi	Otu00470	0.118228	LogisticRegression	Train70Test30	0.0216246
Xanthophyceae_XX_unclassified	Nonfungaleukaryots	Otu00077	0.117734	LogisticRegression	Train70Test30	0.0215342
Deinococcus	Bacteria	Otu000138	0.117176	LogisticRegression	Train70Test30	0.0214322
g__Neosetophoma	Fungi	Otu00627	0.115	LogisticRegression	Train70Test30	0.0210341
Coelastrella	Nonfungaleukaryots	Otu00098	0.113231	LogisticRegression	Train70Test30	0.0207106
Stomatobaculum	Bacteria	Otu001006	0.113199	LogisticRegression	Train70Test30	0.0207047
Fimbriimonadaceae_ge	Bacteria	Otu000921	0.111995	LogisticRegression	Train70Test30	0.0204846
g__Tetracladium	Fungi	Otu00068	0.111306	LogisticRegression	Train70Test30	0.0203586
Pseudonocardia	Bacteria	Otu000086	0.11012	LogisticRegression	Train70Test30	0.0201415
Cochliopodium	Nonfungaleukaryots	Otu00509	0.109896	LogisticRegression	Train70Test30	0.0201006
p__Ascomycota_unclassified	Fungi	Otu00425	0.109717	LogisticRegression	Train70Test30	0.0200679
g__Apiosordaria	Fungi	Otu00189	0.107669	LogisticRegression	Train70Test30	0.0196932
g__Pezizella	Fungi	Otu00103	0.1055	LogisticRegression	Train70Test30	0.0192966
g__Dactylaria	Fungi	Otu00771	0.103446	LogisticRegression	Train70Test30	0.0189209
Croceicoccus	Bacteria	Otu000289	0.102446	LogisticRegression	Train70Test30	0.0187379
Methylophilaceae_unclassified	Bacteria	Otu000090	0.100246	LogisticRegression	Train70Test30	0.0183355
g__Calogaya	Fungi	Otu00310	0.100129	LogisticRegression	Train70Test30	0.0183142
uncultured	Bacteria	Otu000155	0.0999898	LogisticRegression	Train70Test30	0.0182887
Apatococcus	Nonfungaleukaryots	Otu00058	0.0998766	LogisticRegression	Train70Test30	0.018268
g__Cryptococcus	Fungi	Otu00763	0.0983663	LogisticRegression	Train70Test30	0.0179918
Brachybacterium	Bacteria	Otu003635	0.0974423	LogisticRegression	Train70Test30	0.0178228
g__Ramularia	Fungi	Otu00236	0.0966643	LogisticRegression	Train70Test30	0.0176805
P3OB-42	Bacteria	Otu002546	0.0954817	LogisticRegression	Train70Test30	0.0174642
Rubellimicrobium	Bacteria	Otu000137	0.0949494	LogisticRegression	Train70Test30	0.0173668
Abditibacterium	Bacteria	Otu000333	0.0945417	LogisticRegression	Train70Test30	0.0172922
Alcaligenaceae_unclassified	Bacteria	Otu000820	0.0944177	LogisticRegression	Train70Test30	0.0172696
g__Phaeosphaeria	Fungi	Otu00535	0.0943012	LogisticRegression	Train70Test30	0.0172482
Rubrobacter	Bacteria	Otu000355	0.0940239	LogisticRegression	Train70Test30	0.0171975
Vermiphilaceae_ge	Bacteria	Otu001094	0.0939485	LogisticRegression	Train70Test30	0.0171837
g__Colletotrichum	Fungi	Otu00127	0.0933631	LogisticRegression	Train70Test30	0.0170766
Oxalobacteraceae_unclassified	Bacteria	Otu000867	0.092426	LogisticRegression	Train70Test30	0.0169053
g__Verrucaria	Fungi	Otu00091	0.0922945	LogisticRegression	Train70Test30	0.0168812
Leidyana1	Nonfungaleukaryots	Otu00132	0.0918338	LogisticRegression	Train70Test30	0.016797
o__Helotiales_unclassified	Fungi	Otu00259	0.091073	LogisticRegression	Train70Test30	0.0166578
Leptosira	Nonfungaleukaryots	Otu00177	0.0907835	LogisticRegression	Train70Test30	0.0166048
Chloroflexales_unclassified	Bacteria	Otu000281	0.089758	LogisticRegression	Train70Test30	0.0164173
Amaricoccus	Bacteria	Otu000113	0.0865031	LogisticRegression	Train70Test30	0.0158219
Sphingobium	Bacteria	Otu000272	0.0861152	LogisticRegression	Train70Test30	0.015751
Saccharibacillus	Bacteria	Otu000508	0.0857589	LogisticRegression	Train70Test30	0.0156858
Methylophilus	Bacteria	Otu000125	0.0851438	LogisticRegression	Train70Test30	0.0155733
Iamia	Bacteria	Otu000211	0.0850943	LogisticRegression	Train70Test30	0.0155642
Meiothermus	Bacteria	Otu004541	0.0842003	LogisticRegression	Train70Test30	0.0154007
TK10_ge	Bacteria	Otu000238	0.0839308	LogisticRegression	Train70Test30	0.0153514
Klenkia	Bacteria	Otu000084	0.0819982	LogisticRegression	Train70Test30	0.0149979
Hyphomicrobium	Bacteria	Otu000185	0.0812601	LogisticRegression	Train70Test30	0.0148629
Flavobacteriaceae_unclassified	Bacteria	Otu004520	0.0810478	LogisticRegression	Train70Test30	0.0148241
Xanthomonas	Bacteria	Otu001421	0.0794457	LogisticRegression	Train70Test30	0.0145311
AKIW781_ge	Bacteria	Otu000241	0.0785679	LogisticRegression	Train70Test30	0.0143705
Sporosarcina	Bacteria	Otu001579	0.0784614	LogisticRegression	Train70Test30	0.0143511
67-14_ge	Bacteria	Otu000395	0.0771899	LogisticRegression	Train70Test30	0.0141185
f__Verrucariaceae_unclassified	Fungi	Otu00213	0.0763147	LogisticRegression	Train70Test30	0.0139584
Caulobacteraceae_unclassified	Bacteria	Otu000218	0.0756392	LogisticRegression	Train70Test30	0.0138348
Xanthonema	Nonfungaleukaryots	Otu00067	0.07562	LogisticRegression	Train70Test30	0.0138313
Abditibacterium	Bacteria	Otu000700	0.0737202	LogisticRegression	Train70Test30	0.0134839
g__Phaeosphaeriopsis	Fungi	Otu00233	0.0734016	LogisticRegression	Train70Test30	0.0134256
Kineococcus	Bacteria	Otu000083	0.0732887	LogisticRegression	Train70Test30	0.0134049
Elliptochloris	Nonfungaleukaryots	Otu00245	0.0725758	LogisticRegression	Train70Test30	0.0132745
Allorhizobium-Neorhizobium-Pararhizobium-Rhizobium	Bacteria	Otu000462	0.0722265	LogisticRegression	Train70Test30	0.0132106
Kineosporia	Bacteria	Otu000142	0.0712573	LogisticRegression	Train70Test30	0.0130334
g__unclassified_Diversisporales	Fungi	Otu00352	0.0707916	LogisticRegression	Train70Test30	0.0129482
Sphingomonas	Bacteria	Otu000393	0.0703416	LogisticRegression	Train70Test30	0.0128659
Hansschlegelia	Bacteria	Otu001950	0.0698204	LogisticRegression	Train70Test30	0.0127706
g__unclassified_Rhizophydiales	Fungi	Otu00418	0.0697669	LogisticRegression	Train70Test30	0.0127608
Atopobium	Bacteria	Otu000669	0.0674699	LogisticRegression	Train70Test30	0.0123406
Microlunatus	Bacteria	Otu000122	0.0668733	LogisticRegression	Train70Test30	0.0122315
Mycobacterium	Bacteria	Otu000221	0.0665767	LogisticRegression	Train70Test30	0.0121773
Craurococcus-Caldovatus	Bacteria	Otu000244	0.0665409	LogisticRegression	Train70Test30	0.0121707
Edaphobacter	Bacteria	Otu003402	0.0665196	LogisticRegression	Train70Test30	0.0121668
Nolandellidae_X	Nonfungaleukaryots	Otu00367	0.0654526	LogisticRegression	Train70Test30	0.0119717
g__unclassified_Pleosporales	Fungi	Otu00369	0.0642717	LogisticRegression	Train70Test30	0.0117557
Flavobacterium	Bacteria	Otu000279	0.0639293	LogisticRegression	Train70Test30	0.011693
Cryobacterium	Bacteria	Otu000353	0.0630764	LogisticRegression	Train70Test30	0.0115371
Pseudomonas	Bacteria	Otu000707	0.0630612	LogisticRegression	Train70Test30	0.0115343
Opisthokonta_unclassified	Nonfungaleukaryots	Otu00190	0.0629548	LogisticRegression	Train70Test30	0.0115148
Oxalobacteraceae_unclassified	Bacteria	Otu002159	0.0598468	LogisticRegression	Train70Test30	0.0109463
Acidibacter	Bacteria	Otu000101	0.0597294	LogisticRegression	Train70Test30	0.0109248
Ensifer	Bacteria	Otu002222	0.059573	LogisticRegression	Train70Test30	0.0108962
Polyangiales_unclassified	Bacteria	Otu000315	0.0595123	LogisticRegression	Train70Test30	0.0108851
AKIW781_ge	Bacteria	Otu000486	0.0595027	LogisticRegression	Train70Test30	0.0108834
Acidiphilium	Bacteria	Otu000245	0.0586197	LogisticRegression	Train70Test30	0.0107219
Agrococcus	Bacteria	Otu001264	0.0586138	LogisticRegression	Train70Test30	0.0107208
o__Helotiales_unclassified	Fungi	Otu00034	0.0579001	LogisticRegression	Train70Test30	0.0105903
AKIW781_ge	Bacteria	Otu000427	0.0574034	LogisticRegression	Train70Test30	0.0104994
Cercozoa_unclassified	Nonfungaleukaryots	Otu00479	0.057367	LogisticRegression	Train70Test30	0.0104928
Comamonadaceae_unclassified	Bacteria	Otu000915	0.0568225	LogisticRegression	Train70Test30	0.0103932
Brevibacterium	Bacteria	Otu001456	0.0560463	LogisticRegression	Train70Test30	0.0102512
Bracteacoccus	Nonfungaleukaryots	Otu00133	0.0556801	LogisticRegression	Train70Test30	0.0101842
Clavibacter	Bacteria	Otu000198	0.0528338	LogisticRegression	Train70Test30	0.00966361
Flavobacterium	Bacteria	Otu002686	0.0525967	LogisticRegression	Train70Test30	0.00962024
Arenimonas	Bacteria	Otu000183	0.0523574	LogisticRegression	Train70Test30	0.00957647
Methylotenera	Bacteria	Otu000187	0.0509661	LogisticRegression	Train70Test30	0.009322
Delftia	Bacteria	Otu002610	0.0506185	LogisticRegression	Train70Test30	0.00925843
Blastococcus	Bacteria	Otu000054	0.0505408	LogisticRegression	Train70Test30	0.0092442
g__Verrucaria	Fungi	Otu00112	0.0504011	LogisticRegression	Train70Test30	0.00921866
p__Basidiomycota_unclassified	Fungi	Otu01699	0.0503968	LogisticRegression	Train70Test30	0.00921787
uncultured	Bacteria	Otu000497	0.0500559	LogisticRegression	Train70Test30	0.00915551
Rhodococcus	Bacteria	Otu000262	0.0500541	LogisticRegression	Train70Test30	0.00915518
Kocuria	Bacteria	Otu002126	0.0497255	LogisticRegression	Train70Test30	0.00909509
Pseudomuriella	Nonfungaleukaryots	Otu00145	0.049451	LogisticRegression	Train70Test30	0.00904487
Hyaloperonospora	Nonfungaleukaryots	Otu01157	0.0491503	LogisticRegression	Train70Test30	0.00898988
Pantoea	Bacteria	Otu000048	0.049002	LogisticRegression	Train70Test30	0.00896276
Rhogostoma-lineage_unclassified	Nonfungaleukaryots	Otu00269	0.0478256	LogisticRegression	Train70Test30	0.00874758
Bacillaceae_unclassified	Bacteria	Otu002983	0.0469987	LogisticRegression	Train70Test30	0.00859633
Flavobacterium	Bacteria	Otu000310	0.0463785	LogisticRegression	Train70Test30	0.00848289
uncultured	Bacteria	Otu002459	0.0453481	LogisticRegression	Train70Test30	0.00829443
Hartmannella	Nonfungaleukaryots	Otu00282	0.04513	LogisticRegression	Train70Test30	0.00825454
Actinobacteria_unclassified	Bacteria	Otu000175	0.0447676	LogisticRegression	Train70Test30	0.00818826
Sphingomonas	Bacteria	Otu003435	0.0446385	LogisticRegression	Train70Test30	0.00816464
Arenimonas	Bacteria	Otu000390	0.0444628	LogisticRegression	Train70Test30	0.00813251
Candidatus_Megaira	Bacteria	Otu001294	0.0444133	LogisticRegression	Train70Test30	0.00812346
Flavobacterium	Bacteria	Otu000709	0.0421465	LogisticRegression	Train70Test30	0.00770885
Nocardioides	Bacteria	Otu001364	0.0420922	LogisticRegression	Train70Test30	0.0076989
Microbacterium	Bacteria	Otu000064	0.041981	LogisticRegression	Train70Test30	0.00767858
o__Helotiales_unclassified	Fungi	Otu00063	0.0415265	LogisticRegression	Train70Test30	0.00759543
Xanthomonas	Bacteria	Otu003428	0.0408487	LogisticRegression	Train70Test30	0.00747146
Nannocystis	Bacteria	Otu000082	0.0408157	LogisticRegression	Train70Test30	0.00746542
Neocystis	Nonfungaleukaryots	Otu00345	0.0402842	LogisticRegression	Train70Test30	0.00736822
Candidatus_Soleaferrea	Bacteria	Otu004606	0.039169	LogisticRegression	Train70Test30	0.00716425
g__Hypholoma	Fungi	Otu01318	0.0391169	LogisticRegression	Train70Test30	0.00715471
Sphingomonas	Bacteria	Otu000410	0.0389288	LogisticRegression	Train70Test30	0.00712031
g__Tetracladium	Fungi	Otu01158	0.0386839	LogisticRegression	Train70Test30	0.00707551
Nocardioides	Bacteria	Otu000161	0.0384852	LogisticRegression	Train70Test30	0.00703916
Actinobacteria_unclassified	Bacteria	Otu001231	0.0363828	LogisticRegression	Train70Test30	0.00665462
Comamonadaceae_unclassified	Bacteria	Otu000747	0.0363677	LogisticRegression	Train70Test30	0.00665186
1174-901-12	Bacteria	Otu000375	0.0363484	LogisticRegression	Train70Test30	0.00664834
Comamonadaceae_unclassified	Bacteria	Otu000134	0.0355626	LogisticRegression	Train70Test30	0.0065046
Microbacteriaceae_unclassified	Bacteria	Otu003127	0.0352245	LogisticRegression	Train70Test30	0.00644277
Candidatus_Nucleicultrix	Bacteria	Otu002700	0.0349284	LogisticRegression	Train70Test30	0.0063886
Rubrivirga	Bacteria	Otu000126	0.0346686	LogisticRegression	Train70Test30	0.00634109
Bdellovibrio	Bacteria	Otu001408	0.0345001	LogisticRegression	Train70Test30	0.00631026
Rhizobiales_unclassified	Bacteria	Otu000383	0.0344242	LogisticRegression	Train70Test30	0.00629639
Tychonema_CCAP_1459-11B	Bacteria	Otu000116	0.0340916	LogisticRegression	Train70Test30	0.00623555
Deinococcus	Bacteria	Otu000321	0.0340057	LogisticRegression	Train70Test30	0.00621984
Corynebacterium	Bacteria	Otu004851	0.033625	LogisticRegression	Train70Test30	0.0061502
Hemichloris	Nonfungaleukaryots	Otu00336	0.033443	LogisticRegression	Train70Test30	0.00611692
Roseomonas	Bacteria	Otu000398	0.0329534	LogisticRegression	Train70Test30	0.00602737
Polymorphobacter	Bacteria	Otu000164	0.0324878	LogisticRegression	Train70Test30	0.00594221
Subgroup_10	Bacteria	Otu000771	0.0315909	LogisticRegression	Train70Test30	0.00577817
Heterococcus	Nonfungaleukaryots	Otu00056	0.0313822	LogisticRegression	Train70Test30	0.00573999
uncultured	Bacteria	Otu000447	0.0309064	LogisticRegression	Train70Test30	0.00565296
Rubellimicrobium	Bacteria	Otu001427	0.0308239	LogisticRegression	Train70Test30	0.00563787
Xanthomonadaceae_unclassified	Bacteria	Otu002418	0.030319	LogisticRegression	Train70Test30	0.00554553
Flavobacteriaceae_unclassified	Bacteria	Otu001430	0.0296395	LogisticRegression	Train70Test30	0.00542123
Chryseobacterium	Bacteria	Otu003335	0.0295871	LogisticRegression	Train70Test30	0.00541165
Xanthomonadaceae_unclassified	Bacteria	Otu001161	0.0292218	LogisticRegression	Train70Test30	0.00534484
uncultured	Bacteria	Otu000249	0.0290455	LogisticRegression	Train70Test30	0.00531258
Leucobacter	Bacteria	Otu001582	0.0289701	LogisticRegression	Train70Test30	0.0052988
uncultured_ge	Bacteria	Otu000100	0.0288096	LogisticRegression	Train70Test30	0.00526945
SC-I-84_ge	Bacteria	Otu000261	0.028619	LogisticRegression	Train70Test30	0.00523458
Massilia	Bacteria	Otu000172	0.0283286	LogisticRegression	Train70Test30	0.00518147
Nocardioides	Bacteria	Otu000147	0.0283005	LogisticRegression	Train70Test30	0.00517632
p__Ascomycota_unclassified	Fungi	Otu00146	0.0282446	LogisticRegression	Train70Test30	0.0051661
g__Plectosphaerella	Fungi	Otu00049	0.027955	LogisticRegression	Train70Test30	0.00511314
Deinococcus	Bacteria	Otu001198	0.0276176	LogisticRegression	Train70Test30	0.00505141
Amaricoccus	Bacteria	Otu000214	0.0275884	LogisticRegression	Train70Test30	0.00504608
Bacillales_unclassified	Bacteria	Otu002375	0.027324	LogisticRegression	Train70Test30	0.00499772
0319-6G20_ge	Bacteria	Otu002087	0.0272615	LogisticRegression	Train70Test30	0.00498629
Nitrospira	Bacteria	Otu000324	0.0268511	LogisticRegression	Train70Test30	0.00491122
g__Septoria	Fungi	Otu00570	0.0268206	LogisticRegression	Train70Test30	0.00490564
Lautropia	Bacteria	Otu000330	0.0266824	LogisticRegression	Train70Test30	0.00488037
Candidatus_Alysiosphaera	Bacteria	Otu000426	0.0266125	LogisticRegression	Train70Test30	0.00486759
Salinispora	Bacteria	Otu001406	0.0264915	LogisticRegression	Train70Test30	0.00484546
Amaricoccus	Bacteria	Otu000212	0.0264314	LogisticRegression	Train70Test30	0.00483445
Comamonadaceae_unclassified	Bacteria	Otu002197	0.0261018	LogisticRegression	Train70Test30	0.00477418
g__Eocronartium	Fungi	Otu00600	0.0260767	LogisticRegression	Train70Test30	0.00476958
Chryseobacterium	Bacteria	Otu004646	0.0259509	LogisticRegression	Train70Test30	0.00474657
g__Psathyrella	Fungi	Otu02062	0.0258732	LogisticRegression	Train70Test30	0.00473235
Wolbachia	Bacteria	Otu002032	0.0258059	LogisticRegression	Train70Test30	0.00472005
Methylobacterium-Methylorubrum	Bacteria	Otu000274	0.0256653	LogisticRegression	Train70Test30	0.00469434
Longimicrobiaceae_unclassified	Bacteria	Otu000513	0.0255297	LogisticRegression	Train70Test30	0.00466953
Corynebacterium	Bacteria	Otu000495	0.0253801	LogisticRegression	Train70Test30	0.00464216
uncultured	Bacteria	Otu002099	0.0252816	LogisticRegression	Train70Test30	0.00462416
g__Heterobasidion	Fungi	Otu00399	0.0252699	LogisticRegression	Train70Test30	0.00462202
g__Amphinema	Fungi	Otu02290	0.0242271	LogisticRegression	Train70Test30	0.00443128
g__Tetracladium	Fungi	Otu00644	0.0239443	LogisticRegression	Train70Test30	0.00437956
Rubrobacter	Bacteria	Otu001265	0.0237419	LogisticRegression	Train70Test30	0.00434253
Microbacteriaceae_unclassified	Bacteria	Otu002247	0.0235671	LogisticRegression	Train70Test30	0.00431056
Pseudoxanthomonas	Bacteria	Otu000754	0.0233268	LogisticRegression	Train70Test30	0.00426661
Bosea	Bacteria	Otu000833	0.0232869	LogisticRegression	Train70Test30	0.00425931
Chloroflexaceae_unclassified	Bacteria	Otu000102	0.0231258	LogisticRegression	Train70Test30	0.00422983
Hirschia	Bacteria	Otu000263	0.0229565	LogisticRegression	Train70Test30	0.00419888
Rubellimicrobium	Bacteria	Otu000346	0.0227803	LogisticRegression	Train70Test30	0.00416665
g__Microstroma	Fungi	Otu00232	0.0223338	LogisticRegression	Train70Test30	0.00408498
Caulobacteraceae_unclassified	Bacteria	Otu000470	0.0220624	LogisticRegression	Train70Test30	0.00403535
Acinetobacter	Bacteria	Otu001772	0.0217772	LogisticRegression	Train70Test30	0.00398318
Massilia	Bacteria	Otu000163	0.0216857	LogisticRegression	Train70Test30	0.00396645
Tabrizicola	Bacteria	Otu000233	0.0216495	LogisticRegression	Train70Test30	0.00395982
Oligoflexus	Bacteria	Otu000095	0.0214079	LogisticRegression	Train70Test30	0.00391564
Allapsa	Nonfungaleukaryots	Otu02424	0.0210682	LogisticRegression	Train70Test30	0.0038535
Lutispora	Bacteria	Otu002940	0.0210007	LogisticRegression	Train70Test30	0.00384114
Massilia	Bacteria	Otu000671	0.0209718	LogisticRegression	Train70Test30	0.00383587
g__Coniosporium	Fungi	Otu00260	0.020763	LogisticRegression	Train70Test30	0.00379767
Aquipuribacter	Bacteria	Otu000443	0.0207098	LogisticRegression	Train70Test30	0.00378795
Bacteriovorax	Bacteria	Otu000350	0.0207094	LogisticRegression	Train70Test30	0.00378787
Rhizobiaceae_unclassified	Bacteria	Otu000553	0.0205453	LogisticRegression	Train70Test30	0.00375786
Arenimonas	Bacteria	Otu000898	0.0205319	LogisticRegression	Train70Test30	0.00375541
g__Hyphodontia	Fungi	Otu01249	0.0204977	LogisticRegression	Train70Test30	0.00374915
uncultured	Bacteria	Otu003328	0.0202298	LogisticRegression	Train70Test30	0.00370014
Heveochlorella	Nonfungaleukaryots	Otu00235	0.0202147	LogisticRegression	Train70Test30	0.00369738
uncultured	Bacteria	Otu000510	0.0199407	LogisticRegression	Train70Test30	0.00364727
Conexibacter	Bacteria	Otu000114	0.0199064	LogisticRegression	Train70Test30	0.00364099
Gammaproteobacteria_unclassified	Bacteria	Otu001174	0.0198811	LogisticRegression	Train70Test30	0.00363637
g__Caloplaca	Fungi	Otu00071	0.0196345	LogisticRegression	Train70Test30	0.00359126
uncultured_ge	Bacteria	Otu001211	0.0196302	LogisticRegression	Train70Test30	0.00359048
Tahibacter	Bacteria	Otu000581	0.0196031	LogisticRegression	Train70Test30	0.00358552
Chlorophyta_unclassified	Nonfungaleukaryots	Otu00372	0.0195979	LogisticRegression	Train70Test30	0.00358457
Cercomonas	Nonfungaleukaryots	Otu01337	0.019571	LogisticRegression	Train70Test30	0.00357965
Rhizobiaceae_unclassified	Bacteria	Otu001683	0.0195146	LogisticRegression	Train70Test30	0.00356933
g__Fusicolla	Fungi	Otu00242	0.0194459	LogisticRegression	Train70Test30	0.00355677
Candidatus_Ovatusbacter	Bacteria	Otu000222	0.0193536	LogisticRegression	Train70Test30	0.00353988
Candidatus_Protochlamydia	Bacteria	Otu003146	0.0193319	LogisticRegression	Train70Test30	0.00353591
Sphingomonas	Bacteria	Otu000556	0.0193106	LogisticRegression	Train70Test30	0.00353203
g__Annulohypoxylon	Fungi	Otu01928	0.019304	LogisticRegression	Train70Test30	0.00353081
Devosia	Bacteria	Otu000512	0.0192588	LogisticRegression	Train70Test30	0.00352254
Comamonadaceae_unclassified	Bacteria	Otu000655	0.0191735	LogisticRegression	Train70Test30	0.00350695
Nocardioides	Bacteria	Otu000067	0.0191339	LogisticRegression	Train70Test30	0.0034997
Acetobacteraceae_unclassified	Bacteria	Otu000174	0.019124	LogisticRegression	Train70Test30	0.00349789
Brevundimonas	Bacteria	Otu000158	0.0190652	LogisticRegression	Train70Test30	0.00348713
o__Helotiales_unclassified	Fungi	Otu00522	0.0190641	LogisticRegression	Train70Test30	0.00348693
Cellvibrio	Bacteria	Otu003187	0.0190534	LogisticRegression	Train70Test30	0.00348499
Actinobacteria_unclassified	Bacteria	Otu000612	0.0190072	LogisticRegression	Train70Test30	0.00347654
Ahniella	Bacteria	Otu000751	0.0189759	LogisticRegression	Train70Test30	0.00347081
Rhodobacteraceae_unclassified	Bacteria	Otu001057	0.0189263	LogisticRegression	Train70Test30	0.00346173
Sphingomonadaceae_unclassified	Bacteria	Otu000252	0.0188793	LogisticRegression	Train70Test30	0.00345313
g__unclassified_Pleosporales	Fungi	Otu00304	0.0187832	LogisticRegression	Train70Test30	0.00343556
uncultured_ge	Bacteria	Otu000192	0.0187147	LogisticRegression	Train70Test30	0.00342304
o__Helotiales_unclassified	Fungi	Otu00151	0.0185948	LogisticRegression	Train70Test30	0.0034011
Microbacteriaceae_unclassified	Bacteria	Otu000459	0.0184595	LogisticRegression	Train70Test30	0.00337635
Sphingomonas	Bacteria	Otu001850	0.0184441	LogisticRegression	Train70Test30	0.00337353
Abditibacterium	Bacteria	Otu000838	0.0184077	LogisticRegression	Train70Test30	0.00336688
Nocardiaceae_unclassified	Bacteria	Otu000823	0.0181843	LogisticRegression	Train70Test30	0.00332601
Microbacteriaceae_unclassified	Bacteria	Otu000080	0.0180038	LogisticRegression	Train70Test30	0.003293
Acidiphilium	Bacteria	Otu000417	0.0179313	LogisticRegression	Train70Test30	0.00327975
Rhodocytophaga	Bacteria	Otu000768	0.0178497	LogisticRegression	Train70Test30	0.00326481
Pedomicrobium	Bacteria	Otu000507	0.0178205	LogisticRegression	Train70Test30	0.00325947
uncultured_ge	Bacteria	Otu000282	0.0175282	LogisticRegression	Train70Test30	0.003206
Methylobacterium-Methylorubrum	Bacteria	Otu000351	0.0173977	LogisticRegression	Train70Test30	0.00318214
P3OB-42	Bacteria	Otu001576	0.0173011	LogisticRegression	Train70Test30	0.00316447
Geminicoccus	Bacteria	Otu000341	0.0172402	LogisticRegression	Train70Test30	0.00315333
Reyranella	Bacteria	Otu000325	0.0171882	LogisticRegression	Train70Test30	0.00314382
Nocardioides	Bacteria	Otu000091	0.0171211	LogisticRegression	Train70Test30	0.00313155
g__Filobasidium	Fungi	Otu00461	0.0170817	LogisticRegression	Train70Test30	0.00312434
E1B-B3-114	Bacteria	Otu001353	0.0170749	LogisticRegression	Train70Test30	0.0031231
Rhizobiaceae_unclassified	Bacteria	Otu000593	0.0170738	LogisticRegression	Train70Test30	0.0031229
g__unclassified_Wallemiales	Fungi	Otu00558	0.0170517	LogisticRegression	Train70Test30	0.00311886
o__Pleosporales_unclassified	Fungi	Otu00225	0.0170516	LogisticRegression	Train70Test30	0.00311884
Sporichthyaceae_unclassified	Bacteria	Otu000594	0.0169436	LogisticRegression	Train70Test30	0.00309908
Nitrospira	Bacteria	Otu000247	0.0166757	LogisticRegression	Train70Test30	0.00305009
Bacillales_unclassified	Bacteria	Otu002511	0.0163556	LogisticRegression	Train70Test30	0.00299154
Intrasporangiaceae_unclassified	Bacteria	Otu001192	0.0163145	LogisticRegression	Train70Test30	0.00298401
g__Itersonilia	Fungi	Otu00111	0.0162416	LogisticRegression	Train70Test30	0.00297068
c__Agaricomycetes_unclassified	Fungi	Otu00161	0.0162384	LogisticRegression	Train70Test30	0.00297011
g__Schizothecium	Fungi	Otu00102	0.0162352	LogisticRegression	Train70Test30	0.00296951
Devosia	Bacteria	Otu000154	0.0162055	LogisticRegression	Train70Test30	0.00296409
Nocardioidaceae_unclassified	Bacteria	Otu000376	0.016065	LogisticRegression	Train70Test30	0.00293839
Sphingobium	Bacteria	Otu001768	0.0160051	LogisticRegression	Train70Test30	0.00292743
Massilia	Bacteria	Otu000111	0.016	LogisticRegression	Train70Test30	0.00292649
g__Articulospora	Fungi	Otu00280	0.0159392	LogisticRegression	Train70Test30	0.00291538
Comamonadaceae_unclassified	Bacteria	Otu000133	0.0156218	LogisticRegression	Train70Test30	0.00285732
Xanthomonadaceae_unclassified	Bacteria	Otu000408	0.0154672	LogisticRegression	Train70Test30	0.00282903
Oxalobacteraceae_unclassified	Bacteria	Otu000159	0.0153665	LogisticRegression	Train70Test30	0.00281063
Subgroup_7_ge	Bacteria	Otu000724	0.0153144	LogisticRegression	Train70Test30	0.00280109
Flavobacterium	Bacteria	Otu002253	0.0153004	LogisticRegression	Train70Test30	0.00279852
Sporosarcina	Bacteria	Otu002155	0.015239	LogisticRegression	Train70Test30	0.00278731
Colpoda	Nonfungaleukaryots	Otu00904	0.0152274	LogisticRegression	Train70Test30	0.00278517
Arthrobacter	Bacteria	Otu000220	0.0152236	LogisticRegression	Train70Test30	0.00278449
uncultured	Bacteria	Otu003636	0.0148053	LogisticRegression	Train70Test30	0.00270798
Aureimonas	Bacteria	Otu001807	0.0147981	LogisticRegression	Train70Test30	0.00270666
uncultured	Bacteria	Otu000722	0.0147606	LogisticRegression	Train70Test30	0.00269981
g__Tausonia	Fungi	Otu00439	0.0144233	LogisticRegression	Train70Test30	0.0026381
g__unclassified_Botryosphaeriales	Fungi	Otu00204	0.0143218	LogisticRegression	Train70Test30	0.00261954
Aureimonas	Bacteria	Otu003509	0.014226	LogisticRegression	Train70Test30	0.00260201
Ilumatobacter	Bacteria	Otu000162	0.0141508	LogisticRegression	Train70Test30	0.00258826
uncultured	Bacteria	Otu001392	0.0139804	LogisticRegression	Train70Test30	0.0025571
g__Xylaria	Fungi	Otu02544	0.0139084	LogisticRegression	Train70Test30	0.00254393
vadinHA49_ge	Bacteria	Otu000146	0.0138987	LogisticRegression	Train70Test30	0.00254215
Gaiella	Bacteria	Otu000477	0.0138694	LogisticRegression	Train70Test30	0.0025368
Xanthobacteraceae_unclassified	Bacteria	Otu000305	0.0138462	LogisticRegression	Train70Test30	0.00253256
Aureimonas	Bacteria	Otu003015	0.0137498	LogisticRegression	Train70Test30	0.00251492
Sphingomonas	Bacteria	Otu000267	0.0136642	LogisticRegression	Train70Test30	0.00249925
env.OPS_17_ge	Bacteria	Otu000056	0.0136034	LogisticRegression	Train70Test30	0.00248815
Micromonosporaceae_unclassified	Bacteria	Otu002365	0.0135915	LogisticRegression	Train70Test30	0.00248596
Methylobacterium-Methylorubrum	Bacteria	Otu005288	0.0134826	LogisticRegression	Train70Test30	0.00246605
Pajaroellobacter	Bacteria	Otu000526	0.0134444	LogisticRegression	Train70Test30	0.00245905
Xanthomonadaceae_unclassified	Bacteria	Otu000098	0.0133354	LogisticRegression	Train70Test30	0.00243912
Aureimonas	Bacteria	Otu003661	0.0132087	LogisticRegression	Train70Test30	0.00241594
Burkholderia-Caballeronia-Paraburkholderia	Bacteria	Otu005361	0.0131653	LogisticRegression	Train70Test30	0.00240801
Clostridium_sensu_stricto_1	Bacteria	Otu002382	0.0130856	LogisticRegression	Train70Test30	0.00239344
uncultured_ge	Bacteria	Otu002520	0.0129385	LogisticRegression	Train70Test30	0.00236653
Bdellovibrio	Bacteria	Otu003011	0.0128959	LogisticRegression	Train70Test30	0.00235873
Comamonadaceae_unclassified	Bacteria	Otu000607	0.0128876	LogisticRegression	Train70Test30	0.00235722
Sphingopyxis	Bacteria	Otu000343	0.0128768	LogisticRegression	Train70Test30	0.00235524
Microbacteriaceae_unclassified	Bacteria	Otu000598	0.0128156	LogisticRegression	Train70Test30	0.00234405
Methylotenera	Bacteria	Otu004547	0.0127899	LogisticRegression	Train70Test30	0.00233935
g__Coprinopsis	Fungi	Otu01021	0.0126992	LogisticRegression	Train70Test30	0.00232276
Methylotenera	Bacteria	Otu003800	0.0126151	LogisticRegression	Train70Test30	0.00230737
g__Filobasidium	Fungi	Otu02804	0.0125307	LogisticRegression	Train70Test30	0.00229194
Rubellimicrobium	Bacteria	Otu001065	0.012515	LogisticRegression	Train70Test30	0.00228906
Comamonadaceae_unclassified	Bacteria	Otu000962	0.0125028	LogisticRegression	Train70Test30	0.00228684
c__Microbotryomycetes_unclassified	Fungi	Otu00097	0.0124945	LogisticRegression	Train70Test30	0.00228532
Proteobacteria_unclassified	Bacteria	Otu001131	0.0124817	LogisticRegression	Train70Test30	0.00228297
Solirubrobacter	Bacteria	Otu000069	0.0124479	LogisticRegression	Train70Test30	0.0022768
Aminobacter	Bacteria	Otu001044	0.0123994	LogisticRegression	Train70Test30	0.00226792
Caulobacteraceae_unclassified	Bacteria	Otu000651	0.0123329	LogisticRegression	Train70Test30	0.00225576
Rhizobiales_unclassified	Bacteria	Otu000552	0.0122812	LogisticRegression	Train70Test30	0.00224631
Xanthomonadaceae_unclassified	Bacteria	Otu002709	0.0120882	LogisticRegression	Train70Test30	0.002211
Micrococcaceae_unclassified	Bacteria	Otu000168	0.0119182	LogisticRegression	Train70Test30	0.00217991
Rubellimicrobium	Bacteria	Otu000317	0.0118475	LogisticRegression	Train70Test30	0.00216698
Acidiphilium	Bacteria	Otu000367	0.0118104	LogisticRegression	Train70Test30	0.00216019
uncultured	Bacteria	Otu000415	0.011707	LogisticRegression	Train70Test30	0.00214128
f__Verrucariaceae_unclassified	Fungi	Otu00419	0.0117016	LogisticRegression	Train70Test30	0.00214029
Larkinella	Bacteria	Otu001513	0.011532	LogisticRegression	Train70Test30	0.00210927
Sphingobium	Bacteria	Otu001143	0.0114884	LogisticRegression	Train70Test30	0.0021013
Haliangium	Bacteria	Otu000456	0.0114728	LogisticRegression	Train70Test30	0.00209843
Nocardioides	Bacteria	Otu000071	0.0112771	LogisticRegression	Train70Test30	0.00206264
Comamonadaceae_unclassified	Bacteria	Otu003771	0.0112745	LogisticRegression	Train70Test30	0.00206218
Xanthomonas	Bacteria	Otu003480	0.011251	LogisticRegression	Train70Test30	0.00205788
Streptomycetaceae_unclassified	Bacteria	Otu000854	0.0111454	LogisticRegression	Train70Test30	0.00203856
Rickettsiaceae_unclassified	Bacteria	Otu002622	0.0111118	LogisticRegression	Train70Test30	0.00203242
Oxalobacteraceae_unclassified	Bacteria	Otu000278	0.0111078	LogisticRegression	Train70Test30	0.00203169
g__Bradymyces	Fungi	Otu00271	0.0110927	LogisticRegression	Train70Test30	0.00202892
uncultured	Bacteria	Otu003215	0.01106	LogisticRegression	Train70Test30	0.00202293
Aquabacterium	Bacteria	Otu000478	0.0109094	LogisticRegression	Train70Test30	0.00199539
Sphingomonadaceae_unclassified	Bacteria	Otu000216	0.0108683	LogisticRegression	Train70Test30	0.00198787
Tabrizicola	Bacteria	Otu001144	0.0106689	LogisticRegression	Train70Test30	0.00195141
g__Alternaria	Fungi	Otu00278	0.0105934	LogisticRegression	Train70Test30	0.0019376
g__Tubaria	Fungi	Otu01961	0.0105727	LogisticRegression	Train70Test30	0.0019338
g__Hypholoma	Fungi	Otu01282	0.0104884	LogisticRegression	Train70Test30	0.00191839
Microvirga	Bacteria	Otu000515	0.0104347	LogisticRegression	Train70Test30	0.00190857
Nocardioides	Bacteria	Otu000117	0.0104338	LogisticRegression	Train70Test30	0.0019084
Thraustochytriaceae_X	Nonfungaleukaryots	Otu00960	0.0103998	LogisticRegression	Train70Test30	0.00190219
Thermoactinomycetaceae_unclassified	Bacteria	Otu005619	0.0103516	LogisticRegression	Train70Test30	0.00189337
g__Paraphoma	Fungi	Otu00830	0.0103506	LogisticRegression	Train70Test30	0.00189319
Bacillaceae_unclassified	Bacteria	Otu002444	0.0102852	LogisticRegression	Train70Test30	0.00188122
g__Knufia	Fungi	Otu00136	0.0102833	LogisticRegression	Train70Test30	0.00188087
Pseudorhodoplanes	Bacteria	Otu000409	0.0102398	LogisticRegression	Train70Test30	0.00187292
0319-6G20_ge	Bacteria	Otu000691	0.0102342	LogisticRegression	Train70Test30	0.00187189
g__Ustilentyloma	Fungi	Otu00575	0.0101917	LogisticRegression	Train70Test30	0.00186413
Rubellimicrobium	Bacteria	Otu001422	0.0101905	LogisticRegression	Train70Test30	0.00186389
Opisthokonta_unclassified	Nonfungaleukaryots	Otu00274	0.0101651	LogisticRegression	Train70Test30	0.00185926
Curtobacterium	Bacteria	Otu000396	0.0101364	LogisticRegression	Train70Test30	0.00185401
JG30-KF-CM45_ge	Bacteria	Otu001359	0.0100903	LogisticRegression	Train70Test30	0.00184557
Actinomycetospora	Bacteria	Otu000668	0.0100828	LogisticRegression	Train70Test30	0.0018442
Flavobacterium	Bacteria	Otu001674	0.0100524	LogisticRegression	Train70Test30	0.00183864
Paenibacillus	Bacteria	Otu003677	0.0100265	LogisticRegression	Train70Test30	0.00183391
g__Knufia	Fungi	Otu00122	0.010004	LogisticRegression	Train70Test30	0.00182979
Spirosoma	Bacteria	Otu001360	0.0099981	LogisticRegression	Train70Test30	0.00182871
Flavobacterium	Bacteria	Otu000841	0.00998027	LogisticRegression	Train70Test30	0.00182545
Lactococcus	Bacteria	Otu001859	0.0099314	LogisticRegression	Train70Test30	0.00181651
Iamia	Bacteria	Otu000173	0.00991564	LogisticRegression	Train70Test30	0.00181363
g__Titaea	Fungi	Otu00002	0.00990567	LogisticRegression	Train70Test30	0.0018118
SC-I-84_ge	Bacteria	Otu000099	0.00990492	LogisticRegression	Train70Test30	0.00181167
g__Desmococcus	Fungi	Otu02090	0.00986996	LogisticRegression	Train70Test30	0.00180527
Nocardioides	Bacteria	Otu001900	0.00980537	LogisticRegression	Train70Test30	0.00179346
Comamonadaceae_unclassified	Bacteria	Otu000150	0.00971858	LogisticRegression	Train70Test30	0.00177759
Brevundimonas	Bacteria	Otu001178	0.00965971	LogisticRegression	Train70Test30	0.00176682
Opisthokonta_unclassified	Nonfungaleukaryots	Otu00316	0.00957261	LogisticRegression	Train70Test30	0.00175089
Fonticella	Bacteria	Otu002638	0.00951602	LogisticRegression	Train70Test30	0.00174054
Hyaloperonospora	Nonfungaleukaryots	Otu01398	0.00947168	LogisticRegression	Train70Test30	0.00173243
Candidatus_Alysiosphaera	Bacteria	Otu000482	0.00946168	LogisticRegression	Train70Test30	0.0017306
Oomycota_X_unclassified	Nonfungaleukaryots	Otu02083	0.00941868	LogisticRegression	Train70Test30	0.00172273
Turicibacter	Bacteria	Otu002974	0.00929653	LogisticRegression	Train70Test30	0.00170039
uncultured_ge	Bacteria	Otu001508	0.00924344	LogisticRegression	Train70Test30	0.00169068
Thermoactinomycetaceae_unclassified	Bacteria	Otu004812	0.00924138	LogisticRegression	Train70Test30	0.0016903
Opisthokonta_unclassified	Nonfungaleukaryots	Otu00792	0.00918685	LogisticRegression	Train70Test30	0.00168033
f__Verrucariaceae_unclassified	Fungi	Otu00038	0.00913366	LogisticRegression	Train70Test30	0.0016706
Flavobacterium	Bacteria	Otu001199	0.00911099	LogisticRegression	Train70Test30	0.00166645
BIrii41_ge	Bacteria	Otu000575	0.00909909	LogisticRegression	Train70Test30	0.00166428
Flavobacterium	Bacteria	Otu000253	0.00903395	LogisticRegression	Train70Test30	0.00165236
67-14_ge	Bacteria	Otu000481	0.00900308	LogisticRegression	Train70Test30	0.00164672
Janthinobacterium	Bacteria	Otu001846	0.00897218	LogisticRegression	Train70Test30	0.00164106
Rubellimicrobium	Bacteria	Otu000270	0.00896034	LogisticRegression	Train70Test30	0.0016389
Caulobacter	Bacteria	Otu001625	0.00893724	LogisticRegression	Train70Test30	0.00163467
Solirubrobacter	Bacteria	Otu000433	0.00891297	LogisticRegression	Train70Test30	0.00163023
uncultured_ge	Bacteria	Otu001171	0.00890488	LogisticRegression	Train70Test30	0.00162875
Comamonadaceae_unclassified	Bacteria	Otu002374	0.00884934	LogisticRegression	Train70Test30	0.0016186
Xanthobacteraceae_unclassified	Bacteria	Otu001040	0.0088102	LogisticRegression	Train70Test30	0.00161144
Sphingobium	Bacteria	Otu001330	0.00879501	LogisticRegression	Train70Test30	0.00160866
Enhydrobacter	Bacteria	Otu002595	0.00870783	LogisticRegression	Train70Test30	0.00159271
Methylotenera	Bacteria	Otu004600	0.00867302	LogisticRegression	Train70Test30	0.00158635
Marmoricola	Bacteria	Otu000178	0.00863767	LogisticRegression	Train70Test30	0.00157988
Flavobacterium	Bacteria	Otu002460	0.0086262	LogisticRegression	Train70Test30	0.00157778
possible_genus_04	Bacteria	Otu000306	0.00861245	LogisticRegression	Train70Test30	0.00157527
Gemmobacter	Bacteria	Otu002106	0.00861148	LogisticRegression	Train70Test30	0.00157509
Rubritepida	Bacteria	Otu000492	0.00859557	LogisticRegression	Train70Test30	0.00157218
uncultured	Bacteria	Otu003863	0.00856596	LogisticRegression	Train70Test30	0.00156676
Oxalobacteraceae_unclassified	Bacteria	Otu003413	0.00848272	LogisticRegression	Train70Test30	0.00155154
Abditibacterium	Bacteria	Otu000466	0.00841643	LogisticRegression	Train70Test30	0.00153941
Clostridium_sensu_stricto_13	Bacteria	Otu001926	0.00838661	LogisticRegression	Train70Test30	0.00153396
Xanthobacteraceae_unclassified	Bacteria	Otu000843	0.00832883	LogisticRegression	Train70Test30	0.00152339
f__Melanommataceae_unclassified	Fungi	Otu00938	0.00822844	LogisticRegression	Train70Test30	0.00150503
Beijerinckiaceae_unclassified	Bacteria	Otu001486	0.00821908	LogisticRegression	Train70Test30	0.00150332
Ilumatobacter	Bacteria	Otu000209	0.0082155	LogisticRegression	Train70Test30	0.00150266
Microtrichales_unclassified	Bacteria	Otu000273	0.00821204	LogisticRegression	Train70Test30	0.00150203
Peredibacter	Bacteria	Otu001153	0.00811985	LogisticRegression	Train70Test30	0.00148517
Rhodobacteraceae_unclassified	Bacteria	Otu000371	0.00805048	LogisticRegression	Train70Test30	0.00147248
Abditibacterium	Bacteria	Otu000276	0.00803693	LogisticRegression	Train70Test30	0.00147
p__Ascomycota_unclassified	Fungi	Otu00206	0.00803569	LogisticRegression	Train70Test30	0.00146977
Comamonadaceae_unclassified	Bacteria	Otu004013	0.00798008	LogisticRegression	Train70Test30	0.0014596
Quadrisphaera	Bacteria	Otu000989	0.00789306	LogisticRegression	Train70Test30	0.00144369
Afipia	Bacteria	Otu003197	0.00784503	LogisticRegression	Train70Test30	0.0014349
Thermoleophilia_unclassified	Bacteria	Otu002611	0.00783488	LogisticRegression	Train70Test30	0.00143305
c__Cystobasidiomycetes_unclassified	Fungi	Otu01063	0.00780106	LogisticRegression	Train70Test30	0.00142686
f__Sporidiobolaceae_unclassified	Fungi	Otu00270	0.00776237	LogisticRegression	Train70Test30	0.00141978
Bdellovibrio	Bacteria	Otu000502	0.00768654	LogisticRegression	Train70Test30	0.00140591
Longimicrobiaceae_ge	Bacteria	Otu001594	0.00767522	LogisticRegression	Train70Test30	0.00140384
Bdellovibrio	Bacteria	Otu001284	0.0076341	LogisticRegression	Train70Test30	0.00139632
g__Malassezia	Fungi	Otu02694	0.00762876	LogisticRegression	Train70Test30	0.00139534
Terrimonas	Bacteria	Otu002474	0.00758099	LogisticRegression	Train70Test30	0.00138661
Comamonadaceae_unclassified	Bacteria	Otu000266	0.00747671	LogisticRegression	Train70Test30	0.00136753
Propionibacteriaceae_unclassified	Bacteria	Otu000750	0.00747036	LogisticRegression	Train70Test30	0.00136637
Sphingobium	Bacteria	Otu001414	0.00742389	LogisticRegression	Train70Test30	0.00135787
Sphingomonas	Bacteria	Otu001829	0.00739606	LogisticRegression	Train70Test30	0.00135278
Psychroglaciecola	Bacteria	Otu000776	0.0073832	LogisticRegression	Train70Test30	0.00135043
g__Microbotryozyma	Fungi	Otu00165	0.00729264	LogisticRegression	Train70Test30	0.00133387
Rhizobiaceae_unclassified	Bacteria	Otu004660	0.00723865	LogisticRegression	Train70Test30	0.00132399
Chloroflexales_unclassified	Bacteria	Otu000634	0.00721031	LogisticRegression	Train70Test30	0.00131881
Blastomonas	Bacteria	Otu003271	0.00719528	LogisticRegression	Train70Test30	0.00131606
g__Desmococcus	Fungi	Otu00406	0.00717369	LogisticRegression	Train70Test30	0.00131211
Allovahlkampfia	Nonfungaleukaryots	Otu00266	0.00714102	LogisticRegression	Train70Test30	0.00130613
Abditibacterium	Bacteria	Otu001958	0.00711398	LogisticRegression	Train70Test30	0.00130119
Nocardioides	Bacteria	Otu001156	0.00709452	LogisticRegression	Train70Test30	0.00129763
Chlorellales_X_unclassified	Nonfungaleukaryots	Otu00149	0.00704288	LogisticRegression	Train70Test30	0.00128818
Xanthomonadaceae_unclassified	Bacteria	Otu005210	0.00687147	LogisticRegression	Train70Test30	0.00125683
Reyranella	Bacteria	Otu001908	0.00686793	LogisticRegression	Train70Test30	0.00125618
Comamonadaceae_unclassified	Bacteria	Otu001207	0.00686668	LogisticRegression	Train70Test30	0.00125596
Chryseoglobus	Bacteria	Otu001956	0.00681872	LogisticRegression	Train70Test30	0.00124718
CL500-29_marine_group	Bacteria	Otu000800	0.00679825	LogisticRegression	Train70Test30	0.00124344
Roseomonas	Bacteria	Otu000328	0.00671862	LogisticRegression	Train70Test30	0.00122887
g__Desmococcus	Fungi	Otu02206	0.0067074	LogisticRegression	Train70Test30	0.00122682
Paenibacillus	Bacteria	Otu004248	0.00668934	LogisticRegression	Train70Test30	0.00122352
Chryseobacterium	Bacteria	Otu001635	0.00668897	LogisticRegression	Train70Test30	0.00122345
g__Polyblastia	Fungi	Otu00292	0.00667102	LogisticRegression	Train70Test30	0.00122017
Procabacter	Bacteria	Otu002311	0.00664618	LogisticRegression	Train70Test30	0.00121563
Sphingomonadaceae_unclassified	Bacteria	Otu001121	0.00662306	LogisticRegression	Train70Test30	0.0012114
0319-6G20_ge	Bacteria	Otu001435	0.00661788	LogisticRegression	Train70Test30	0.00121045
Alphaproteobacteria_unclassified	Bacteria	Otu001474	0.00660407	LogisticRegression	Train70Test30	0.00120792
Gemmatimonas	Bacteria	Otu000297	0.00652981	LogisticRegression	Train70Test30	0.00119434
Streptomyces	Bacteria	Otu000464	0.00652507	LogisticRegression	Train70Test30	0.00119347
SAR324_clade_ge	Bacteria	Otu002783	0.00649212	LogisticRegression	Train70Test30	0.00118745
Cercomonas	Nonfungaleukaryots	Otu01062	0.00644116	LogisticRegression	Train70Test30	0.00117813
Flavobacterium	Bacteria	Otu002773	0.00643144	LogisticRegression	Train70Test30	0.00117635
Luteolibacter	Bacteria	Otu001831	0.00642927	LogisticRegression	Train70Test30	0.00117595
uncultured	Bacteria	Otu001669	0.00642129	LogisticRegression	Train70Test30	0.00117449
Sphingopyxis	Bacteria	Otu000804	0.00639624	LogisticRegression	Train70Test30	0.00116991
g__Lycoperdon	Fungi	Otu00702	0.00636815	LogisticRegression	Train70Test30	0.00116477
g__Clitocybe	Fungi	Otu01066	0.00636169	LogisticRegression	Train70Test30	0.00116359
JG30-KF-CM45_ge	Bacteria	Otu001029	0.00634022	LogisticRegression	Train70Test30	0.00115966
Burkholderiales_unclassified	Bacteria	Otu001749	0.00632771	LogisticRegression	Train70Test30	0.00115738
uncultured	Bacteria	Otu002373	0.00630875	LogisticRegression	Train70Test30	0.00115391
Ohtaekwangia	Bacteria	Otu000719	0.00628611	LogisticRegression	Train70Test30	0.00114977
Microbacteriaceae_unclassified	Bacteria	Otu001884	0.00627463	LogisticRegression	Train70Test30	0.00114767
Rubrobacter	Bacteria	Otu002647	0.00627224	LogisticRegression	Train70Test30	0.00114723
Quadrisphaera	Bacteria	Otu000893	0.00625926	LogisticRegression	Train70Test30	0.00114486
Xanthobacteraceae_unclassified	Bacteria	Otu001861	0.00622719	LogisticRegression	Train70Test30	0.00113899
Sphingomonas	Bacteria	Otu000061	0.00621857	LogisticRegression	Train70Test30	0.00113741
Oomycota_X_unclassified	Nonfungaleukaryots	Otu02258	0.00621541	LogisticRegression	Train70Test30	0.00113683
Microlunatus	Bacteria	Otu000601	0.00620974	LogisticRegression	Train70Test30	0.0011358
Pedosphaeraceae_ge	Bacteria	Otu000469	0.00618482	LogisticRegression	Train70Test30	0.00113124
Soliformovum	Nonfungaleukaryots	Otu00723	0.00614804	LogisticRegression	Train70Test30	0.00112451
Psychrobacillus	Bacteria	Otu005011	0.00610838	LogisticRegression	Train70Test30	0.00111726
g__Paraphoma	Fungi	Otu00275	0.00605023	LogisticRegression	Train70Test30	0.00110662
f__Lasiosphaeriaceae_unclassified	Fungi	Otu00576	0.00603583	LogisticRegression	Train70Test30	0.00110399
g__Resinicium	Fungi	Otu00661	0.00600327	LogisticRegression	Train70Test30	0.00109803
Pseudonocardia	Bacteria	Otu001522	0.00592977	LogisticRegression	Train70Test30	0.00108459
uncultured_ge	Bacteria	Otu001778	0.00590606	LogisticRegression	Train70Test30	0.00108025
uncultured	Bacteria	Otu004996	0.00585611	LogisticRegression	Train70Test30	0.00107112
Flavobacterium	Bacteria	Otu000821	0.0058314	LogisticRegression	Train70Test30	0.0010666
g__Sclerococcum	Fungi	Otu00274	0.00576167	LogisticRegression	Train70Test30	0.00105384
Pajaroellobacter	Bacteria	Otu000129	0.00572192	LogisticRegression	Train70Test30	0.00104657
Sphingomonadaceae_unclassified	Bacteria	Otu001553	0.00569375	LogisticRegression	Train70Test30	0.00104142
Bdellovibrio	Bacteria	Otu005159	0.00564064	LogisticRegression	Train70Test30	0.00103171
uncultured	Bacteria	Otu001237	0.0056358	LogisticRegression	Train70Test30	0.00103082
Flavobacterium	Bacteria	Otu003082	0.00561872	LogisticRegression	Train70Test30	0.0010277
Myxococcaceae_unclassified	Bacteria	Otu000530	0.00556561	LogisticRegression	Train70Test30	0.00101798
PMMR1	Bacteria	Otu000532	0.00554386	LogisticRegression	Train70Test30	0.001014
Subgroup_10	Bacteria	Otu000347	0.00553598	LogisticRegression	Train70Test30	0.00101256
Flavobacterium	Bacteria	Otu001176	0.00547977	LogisticRegression	Train70Test30	0.00100228
KD3-93_ge	Bacteria	Otu000948	0.00544194	LogisticRegression	Train70Test30	0.00099536
Microscillaceae_unclassified	Bacteria	Otu002361	0.00542499	LogisticRegression	Train70Test30	0.00099226
Spirosomaceae_unclassified	Bacteria	Otu001583	0.00535857	LogisticRegression	Train70Test30	0.00098011
Aureimonas	Bacteria	Otu000870	0.00532048	LogisticRegression	Train70Test30	0.00097315
Chiayiivirga	Bacteria	Otu000483	0.00526604	LogisticRegression	Train70Test30	0.00096319
Altererythrobacter	Bacteria	Otu000949	0.00523634	LogisticRegression	Train70Test30	0.00095776
Bdellovibrio	Bacteria	Otu002886	0.00523399	LogisticRegression	Train70Test30	0.00095733
Flavobacterium	Bacteria	Otu001241	0.00520493	LogisticRegression	Train70Test30	0.00095201
Aureimonas	Bacteria	Otu001398	0.00512414	LogisticRegression	Train70Test30	0.00093724
Pseudoxanthomonas	Bacteria	Otu000378	0.00511932	LogisticRegression	Train70Test30	0.00093635
Isoptericola	Bacteria	Otu001079	0.00510462	LogisticRegression	Train70Test30	0.00093366
Panacagrimonas	Bacteria	Otu000810	0.00509582	LogisticRegression	Train70Test30	0.00093206
Cellvibrio	Bacteria	Otu001424	0.00506504	LogisticRegression	Train70Test30	0.00092643
Planifilum	Bacteria	Otu003074	0.00500239	LogisticRegression	Train70Test30	0.00091497
NS11-12_marine_group_ge	Bacteria	Otu000762	0.00499875	LogisticRegression	Train70Test30	0.0009143
Rhodoplanes	Bacteria	Otu000643	0.00490782	LogisticRegression	Train70Test30	0.00089767
Caulobacter	Bacteria	Otu004110	0.00488432	LogisticRegression	Train70Test30	0.00089337
uncultured	Bacteria	Otu004041	0.00487548	LogisticRegression	Train70Test30	0.00089175
Microbacteriaceae_unclassified	Bacteria	Otu000864	0.00484985	LogisticRegression	Train70Test30	0.00088707
Oxalobacteraceae_unclassified	Bacteria	Otu002674	0.00481495	LogisticRegression	Train70Test30	0.00088068
Rhodobacteraceae_unclassified	Bacteria	Otu001488	0.00478603	LogisticRegression	Train70Test30	0.00087539
Sphingomonadaceae_unclassified	Bacteria	Otu000746	0.00478308	LogisticRegression	Train70Test30	0.00087485
Acetobacteraceae_unclassified	Bacteria	Otu001074	0.00477794	LogisticRegression	Train70Test30	0.00087391
Microbacteriaceae_unclassified	Bacteria	Otu001439	0.00476239	LogisticRegression	Train70Test30	0.00087107
uncultured_ge	Bacteria	Otu001604	0.00474943	LogisticRegression	Train70Test30	0.0008687
Tumebacillus	Bacteria	Otu002417	0.00474577	LogisticRegression	Train70Test30	0.00086803
Comamonadaceae_unclassified	Bacteria	Otu000606	0.00468337	LogisticRegression	Train70Test30	0.00085662
Beutenbergiaceae_unclassified	Bacteria	Otu001101	0.00466637	LogisticRegression	Train70Test30	0.00085351
JG30-KF-CM45_ge	Bacteria	Otu001096	0.00463053	LogisticRegression	Train70Test30	0.00084695
Rhizobiaceae_unclassified	Bacteria	Otu004822	0.00462347	LogisticRegression	Train70Test30	0.00084566
Gammaproteobacteria_unclassified	Bacteria	Otu003829	0.00456139	LogisticRegression	Train70Test30	0.0008343
Oxalobacteraceae_unclassified	Bacteria	Otu001964	0.0045522	LogisticRegression	Train70Test30	0.00083262
Oxalobacteraceae_unclassified	Bacteria	Otu002188	0.00455214	LogisticRegression	Train70Test30	0.00083261
Rhizorhapis	Bacteria	Otu002207	0.00454155	LogisticRegression	Train70Test30	0.00083068
CL500-29_marine_group	Bacteria	Otu002144	0.00452344	LogisticRegression	Train70Test30	0.00082736
Xanthomonas	Bacteria	Otu005167	0.00450409	LogisticRegression	Train70Test30	0.00082382
Comamonadaceae_unclassified	Bacteria	Otu003050	0.00447259	LogisticRegression	Train70Test30	0.00081806
Comamonadaceae_unclassified	Bacteria	Otu003467	0.00445411	LogisticRegression	Train70Test30	0.00081468
Allorhizobium-Neorhizobium-Pararhizobium-Rhizobium	Bacteria	Otu003017	0.00440753	LogisticRegression	Train70Test30	0.00080616
uncultured	Bacteria	Otu001826	0.00440017	LogisticRegression	Train70Test30	0.00080482
Cohnella	Bacteria	Otu002937	0.0043983	LogisticRegression	Train70Test30	0.00080447
Pedomicrobium	Bacteria	Otu000501	0.00439705	LogisticRegression	Train70Test30	0.00080425
Bacillaceae_unclassified	Bacteria	Otu004326	0.00433113	LogisticRegression	Train70Test30	0.00079219
Sphingomonadaceae_unclassified	Bacteria	Otu000300	0.00432579	LogisticRegression	Train70Test30	0.00079121
Allorhizobium-Neorhizobium-Pararhizobium-Rhizobium	Bacteria	Otu004056	0.00429439	LogisticRegression	Train70Test30	0.00078547
Devosia	Bacteria	Otu001228	0.00428969	LogisticRegression	Train70Test30	0.00078461
Tumebacillus	Bacteria	Otu000294	0.0042531	LogisticRegression	Train70Test30	0.00077792
Pseudoxanthobacter	Bacteria	Otu003834	0.00423285	LogisticRegression	Train70Test30	0.00077421
o__Chaetothyriales_unclassified	Fungi	Otu00113	0.004215	LogisticRegression	Train70Test30	0.00077095
CL500-29_marine_group	Bacteria	Otu000474	0.00416605	LogisticRegression	Train70Test30	0.00076199
0319-6G20_ge	Bacteria	Otu004090	0.00416365	LogisticRegression	Train70Test30	0.00076156
Cercozoa_unclassified	Nonfungaleukaryots	Otu02252	0.004149	LogisticRegression	Train70Test30	0.00075888
Herbiconiux	Bacteria	Otu001679	0.00414661	LogisticRegression	Train70Test30	0.00075844
g__Crocicreas	Fungi	Otu00286	0.00409356	LogisticRegression	Train70Test30	0.00074874
Comamonadaceae_unclassified	Bacteria	Otu000554	0.00407412	LogisticRegression	Train70Test30	0.00074518
Oxalobacteraceae_unclassified	Bacteria	Otu005620	0.00405151	LogisticRegression	Train70Test30	0.00074104
g__Leucosporidium	Fungi	Otu00919	0.00401753	LogisticRegression	Train70Test30	0.00073483
Nocardioides	Bacteria	Otu000525	0.00395031	LogisticRegression	Train70Test30	0.00072253
Fimbriimonadaceae_ge	Bacteria	Otu000621	0.00390702	LogisticRegression	Train70Test30	0.00071462
Rhizobiales_unclassified	Bacteria	Otu001319	0.00389568	LogisticRegression	Train70Test30	0.00071254
Glissomonadida_unclassified	Nonfungaleukaryots	Otu00369	0.00388236	LogisticRegression	Train70Test30	0.00071011
g__Plenodomus	Fungi	Otu00426	0.00387983	LogisticRegression	Train70Test30	0.00070964
Flavobacterium	Bacteria	Otu002366	0.00386189	LogisticRegression	Train70Test30	0.00070636
Dyadobacter	Bacteria	Otu001519	0.00385787	LogisticRegression	Train70Test30	0.00070563
Rubellimicrobium	Bacteria	Otu000710	0.00384695	LogisticRegression	Train70Test30	0.00070363
uncultured	Bacteria	Otu000958	0.00380786	LogisticRegression	Train70Test30	0.00069648
Arenimonas	Bacteria	Otu001273	0.00377782	LogisticRegression	Train70Test30	0.00069099
Frankiales_unclassified	Bacteria	Otu001295	0.00375657	LogisticRegression	Train70Test30	0.0006871
Xanthobacteraceae_unclassified	Bacteria	Otu000658	0.00372761	LogisticRegression	Train70Test30	0.0006818
Thermobifida	Bacteria	Otu001087	0.00372611	LogisticRegression	Train70Test30	0.00068153
Sphingomonadaceae_unclassified	Bacteria	Otu001773	0.00370983	LogisticRegression	Train70Test30	0.00067855
Flavobacteriaceae_unclassified	Bacteria	Otu002874	0.00367869	LogisticRegression	Train70Test30	0.00067285
Sphingomonas	Bacteria	Otu000093	0.00367502	LogisticRegression	Train70Test30	0.00067218
Solirubrobacterales_unclassified	Bacteria	Otu002441	0.00356827	LogisticRegression	Train70Test30	0.00065266
uncultured	Bacteria	Otu001095	0.00353465	LogisticRegression	Train70Test30	0.00064651
Flavobacterium	Bacteria	Otu001890	0.00351527	LogisticRegression	Train70Test30	0.00064296
Pseudorhodobacter	Bacteria	Otu003529	0.00348201	LogisticRegression	Train70Test30	0.00063688
Asticcacaulis	Bacteria	Otu004524	0.00344908	LogisticRegression	Train70Test30	0.00063086
Ferruginibacter	Bacteria	Otu001418	0.00344251	LogisticRegression	Train70Test30	0.00062966
Bacillus	Bacteria	Otu004268	0.00340619	LogisticRegression	Train70Test30	0.00062301
Oxalobacteraceae_unclassified	Bacteria	Otu002713	0.00340252	LogisticRegression	Train70Test30	0.00062234
g__Cystobasidium	Fungi	Otu00961	0.00336932	LogisticRegression	Train70Test30	0.00061627
Sphingomonas	Bacteria	Otu002429	0.00336817	LogisticRegression	Train70Test30	0.00061606
uncultured	Bacteria	Otu002778	0.0033525	LogisticRegression	Train70Test30	0.00061319
Acidimicrobiia_unclassified	Bacteria	Otu000979	0.00330333	LogisticRegression	Train70Test30	0.0006042
LKM74-lineage_X	Nonfungaleukaryots	Otu00850	0.00330092	LogisticRegression	Train70Test30	0.00060376
Oxalobacteraceae_unclassified	Bacteria	Otu003773	0.00329949	LogisticRegression	Train70Test30	0.0006035
Comamonadaceae_unclassified	Bacteria	Otu000849	0.00327374	LogisticRegression	Train70Test30	0.00059879
Flavobacterium	Bacteria	Otu001862	0.00325123	LogisticRegression	Train70Test30	0.00059467
Sphingomonas	Bacteria	Otu003889	0.00324705	LogisticRegression	Train70Test30	0.0005939
Lysinibacillus	Bacteria	Otu005392	0.00321461	LogisticRegression	Train70Test30	0.00058797
Abditibacterium	Bacteria	Otu000626	0.00321023	LogisticRegression	Train70Test30	0.00058717
Devosia	Bacteria	Otu000457	0.00314448	LogisticRegression	Train70Test30	0.00057514
Solirubrobacteraceae_unclassified	Bacteria	Otu002371	0.00311086	LogisticRegression	Train70Test30	0.00056899
Herbinix	Bacteria	Otu002095	0.00307858	LogisticRegression	Train70Test30	0.00056309
Sphingomonas	Bacteria	Otu004236	0.00306288	LogisticRegression	Train70Test30	0.00056022
Massilia	Bacteria	Otu000892	0.00303322	LogisticRegression	Train70Test30	0.00055479
Luedemannella	Bacteria	Otu003799	0.00301271	LogisticRegression	Train70Test30	0.00055104
Nocardioidaceae_unclassified	Bacteria	Otu001717	0.00300832	LogisticRegression	Train70Test30	0.00055024
Nocardioides	Bacteria	Otu001071	0.00298057	LogisticRegression	Train70Test30	0.00054516
g__Cystobasidium	Fungi	Otu01333	0.00297883	LogisticRegression	Train70Test30	0.00054485
Comamonadaceae_unclassified	Bacteria	Otu005518	0.0029784	LogisticRegression	Train70Test30	0.00054477
Truepera	Bacteria	Otu000388	0.00297572	LogisticRegression	Train70Test30	0.00054428
Arenimonas	Bacteria	Otu002230	0.00297286	LogisticRegression	Train70Test30	0.00054375
Deinococcus	Bacteria	Otu001506	0.00296713	LogisticRegression	Train70Test30	0.00054271
uncultured	Bacteria	Otu001409	0.00295196	LogisticRegression	Train70Test30	0.00053993
Rhizobacter	Bacteria	Otu000257	0.00294503	LogisticRegression	Train70Test30	0.00053866
Corynebacterium	Bacteria	Otu003763	0.00294442	LogisticRegression	Train70Test30	0.00053855
Hyphomicrobium	Bacteria	Otu001957	0.00291558	LogisticRegression	Train70Test30	0.00053328
Nocardioides	Bacteria	Otu000446	0.00289273	LogisticRegression	Train70Test30	0.0005291
Rhizobiaceae_unclassified	Bacteria	Otu004253	0.00287625	LogisticRegression	Train70Test30	0.00052608
Comamonadaceae_unclassified	Bacteria	Otu004731	0.00286339	LogisticRegression	Train70Test30	0.00052373
Deinococcus	Bacteria	Otu000793	0.00285926	LogisticRegression	Train70Test30	0.00052298
Allorhizobium-Neorhizobium-Pararhizobium-Rhizobium	Bacteria	Otu001972	0.00285794	LogisticRegression	Train70Test30	0.00052273
g__Candida	Fungi	Otu01888	0.00285165	LogisticRegression	Train70Test30	0.00052158
Sphingomonadaceae_unclassified	Bacteria	Otu002026	0.00281799	LogisticRegression	Train70Test30	0.00051543
Roseomonas	Bacteria	Otu001877	0.0027897	LogisticRegression	Train70Test30	0.00051025
Micromonospora	Bacteria	Otu003988	0.002761	LogisticRegression	Train70Test30	0.000505
Candidatus_Berkiella	Bacteria	Otu002125	0.00275105	LogisticRegression	Train70Test30	0.00050318
Oxalobacteraceae_unclassified	Bacteria	Otu003944	0.00274422	LogisticRegression	Train70Test30	0.00050193
Xanthomonadaceae_unclassified	Bacteria	Otu001162	0.00274124	LogisticRegression	Train70Test30	0.00050139
Sphingomonadaceae_unclassified	Bacteria	Otu000900	0.00273221	LogisticRegression	Train70Test30	0.00049974
MN_122.2a	Bacteria	Otu000181	0.00272757	LogisticRegression	Train70Test30	0.00049889
0319-6G20_ge	Bacteria	Otu001257	0.00271655	LogisticRegression	Train70Test30	0.00049687
Methylobacterium-Methylorubrum	Bacteria	Otu001628	0.00270013	LogisticRegression	Train70Test30	0.00049387
Flavobacterium	Bacteria	Otu005558	0.00266556	LogisticRegression	Train70Test30	0.00048755
Chryseobacterium	Bacteria	Otu004624	0.0026646	LogisticRegression	Train70Test30	0.00048737
Neochlamydia	Bacteria	Otu001713	0.00266123	LogisticRegression	Train70Test30	0.00048675
Flavobacterium	Bacteria	Otu003519	0.00265445	LogisticRegression	Train70Test30	0.00048551
g__Rhizoctonia	Fungi	Otu00404	0.00261628	LogisticRegression	Train70Test30	0.00047853
Virgibacillus	Bacteria	Otu004280	0.00258516	LogisticRegression	Train70Test30	0.00047284
Flavobacterium	Bacteria	Otu001552	0.00257512	LogisticRegression	Train70Test30	0.000471
Haliangium	Bacteria	Otu000720	0.00257512	LogisticRegression	Train70Test30	0.000471
g__Vermiconia	Fungi	Otu00124	0.00256166	LogisticRegression	Train70Test30	0.00046854
Paenibacillus	Bacteria	Otu005978	0.00256078	LogisticRegression	Train70Test30	0.00046838
Sphingomonas	Bacteria	Otu002364	0.00254914	LogisticRegression	Train70Test30	0.00046625
Allorhizobium-Neorhizobium-Pararhizobium-Rhizobium	Bacteria	Otu001793	0.00254181	LogisticRegression	Train70Test30	0.00046491
Flavobacterium	Bacteria	Otu004235	0.00251792	LogisticRegression	Train70Test30	0.00046054
Flavobacterium	Bacteria	Otu001675	0.00250907	LogisticRegression	Train70Test30	0.00045892
Luteolibacter	Bacteria	Otu004346	0.00249755	LogisticRegression	Train70Test30	0.00045682
Sphingomonas	Bacteria	Otu002130	0.00249726	LogisticRegression	Train70Test30	0.00045676
uncultured	Bacteria	Otu001811	0.00249311	LogisticRegression	Train70Test30	0.000456
Quadrisphaera	Bacteria	Otu001661	0.00247501	LogisticRegression	Train70Test30	0.00045269
Caulobacter	Bacteria	Otu002872	0.00247431	LogisticRegression	Train70Test30	0.00045257
uncultured	Bacteria	Otu001452	0.00245868	LogisticRegression	Train70Test30	0.00044971
Bacillus	Bacteria	Otu005433	0.00245267	LogisticRegression	Train70Test30	0.00044861
Comamonadaceae_unclassified	Bacteria	Otu001334	0.00241646	LogisticRegression	Train70Test30	0.00044198
Sphingomonas	Bacteria	Otu001703	0.00241138	LogisticRegression	Train70Test30	0.00044106
g__Taphrina	Fungi	Otu00437	0.0024071	LogisticRegression	Train70Test30	0.00044027
67-14_ge	Bacteria	Otu003390	0.00239979	LogisticRegression	Train70Test30	0.00043894
Phaselicystis	Bacteria	Otu001629	0.00236103	LogisticRegression	Train70Test30	0.00043185
Comamonadaceae_unclassified	Bacteria	Otu002682	0.00234956	LogisticRegression	Train70Test30	0.00042975
Comamonadaceae_unclassified	Bacteria	Otu003273	0.00234112	LogisticRegression	Train70Test30	0.0004282
Oxalobacteraceae_unclassified	Bacteria	Otu002161	0.00233984	LogisticRegression	Train70Test30	0.00042797
Flavobacterium	Bacteria	Otu000332	0.00233401	LogisticRegression	Train70Test30	0.0004269
Klenkia	Bacteria	Otu005156	0.0023319	LogisticRegression	Train70Test30	0.00042652
g__Pseudogymnoascus	Fungi	Otu00552	0.00231659	LogisticRegression	Train70Test30	0.00042372
Veillonella	Bacteria	Otu002336	0.00231614	LogisticRegression	Train70Test30	0.00042364
Comamonadaceae_unclassified	Bacteria	Otu002808	0.00229126	LogisticRegression	Train70Test30	0.00041908
0319-6G20_ge	Bacteria	Otu001680	0.00228748	LogisticRegression	Train70Test30	0.00041839
Mucilaginibacter	Bacteria	Otu005743	0.00226014	LogisticRegression	Train70Test30	0.00041339
Clostridium_sensu_stricto_1	Bacteria	Otu005289	0.00225149	LogisticRegression	Train70Test30	0.00041181
Nocardioides	Bacteria	Otu002062	0.00220372	LogisticRegression	Train70Test30	0.00040307
env.OPS_17_ge	Bacteria	Otu000813	0.00219282	LogisticRegression	Train70Test30	0.00040108
Subgroup_7_ge	Bacteria	Otu001428	0.00214421	LogisticRegression	Train70Test30	0.00039219
Comamonadaceae_unclassified	Bacteria	Otu004905	0.00213082	LogisticRegression	Train70Test30	0.00038974
Comamonadaceae_unclassified	Bacteria	Otu002246	0.00212648	LogisticRegression	Train70Test30	0.00038895
Oxalobacteraceae_unclassified	Bacteria	Otu001557	0.00212513	LogisticRegression	Train70Test30	0.0003887
Comamonadaceae_unclassified	Bacteria	Otu001893	0.00211208	LogisticRegression	Train70Test30	0.00038631
Rhodovastum	Bacteria	Otu000588	0.00210392	LogisticRegression	Train70Test30	0.00038482
Oxalobacteraceae_unclassified	Bacteria	Otu001005	0.00210279	LogisticRegression	Train70Test30	0.00038461
Rhizobiaceae_unclassified	Bacteria	Otu002084	0.00209602	LogisticRegression	Train70Test30	0.00038337
Nocardioides	Bacteria	Otu000542	0.00209018	LogisticRegression	Train70Test30	0.00038231
Rhizobiaceae_unclassified	Bacteria	Otu001139	0.00208983	LogisticRegression	Train70Test30	0.00038224
Nocardioides	Bacteria	Otu001230	0.00206592	LogisticRegression	Train70Test30	0.00037787
Lachnoclostridium	Bacteria	Otu004523	0.00205791	LogisticRegression	Train70Test30	0.0003764
Phyllobacterium	Bacteria	Otu001077	0.00204347	LogisticRegression	Train70Test30	0.00037376
Bacilli_unclassified	Bacteria	Otu001027	0.00203592	LogisticRegression	Train70Test30	0.00037238
Nocardioides	Bacteria	Otu000866	0.00202609	LogisticRegression	Train70Test30	0.00037058
SAR324_clade_ge	Bacteria	Otu001537	0.0020152	LogisticRegression	Train70Test30	0.00036859
Ellin6067	Bacteria	Otu000924	0.0020099	LogisticRegression	Train70Test30	0.00036762
Rhodanobacteraceae_unclassified	Bacteria	Otu002195	0.00199292	LogisticRegression	Train70Test30	0.00036452
Deinococcus	Bacteria	Otu002193	0.00198873	LogisticRegression	Train70Test30	0.00036375
Oxalobacteraceae_unclassified	Bacteria	Otu002473	0.00195727	LogisticRegression	Train70Test30	0.000358
Paenibacillus	Bacteria	Otu001555	0.00195648	LogisticRegression	Train70Test30	0.00035785
Sphingomonadaceae_unclassified	Bacteria	Otu000392	0.00194823	LogisticRegression	Train70Test30	0.00035634
Flavobacterium	Bacteria	Otu000944	0.00193904	LogisticRegression	Train70Test30	0.00035466
Rhizobacter	Bacteria	Otu000382	0.00191391	LogisticRegression	Train70Test30	0.00035007
Sphingorhabdus	Bacteria	Otu000132	0.00188629	LogisticRegression	Train70Test30	0.00034501
Pseudomonadaceae_unclassified	Bacteria	Otu005562	0.00187449	LogisticRegression	Train70Test30	0.00034286
Oxalobacteraceae_unclassified	Bacteria	Otu004325	0.00183111	LogisticRegression	Train70Test30	0.00033492
g__unclassified_Extremaceae	Fungi	Otu00611	0.00183009	LogisticRegression	Train70Test30	0.00033473
SM2D12_ge	Bacteria	Otu002448	0.00181232	LogisticRegression	Train70Test30	0.00033148
Armatimonadales_ge	Bacteria	Otu000127	0.00181192	LogisticRegression	Train70Test30	0.00033141
Microbispora	Bacteria	Otu003324	0.0018028	LogisticRegression	Train70Test30	0.00032974
g__Didymella	Fungi	Otu01154	0.00179452	LogisticRegression	Train70Test30	0.00032823
Comamonadaceae_unclassified	Bacteria	Otu005179	0.00179161	LogisticRegression	Train70Test30	0.0003277
Unknown_Family_ge	Bacteria	Otu002958	0.00178181	LogisticRegression	Train70Test30	0.0003259
g__Thecaphora	Fungi	Otu00631	0.00178159	LogisticRegression	Train70Test30	0.00032586
Armatimonadales_ge	Bacteria	Otu001642	0.00177371	LogisticRegression	Train70Test30	0.00032442
Sphingomonas	Bacteria	Otu000441	0.00175847	LogisticRegression	Train70Test30	0.00032163
Diaphorobacter	Bacteria	Otu002422	0.00174553	LogisticRegression	Train70Test30	0.00031927
Rhizobiaceae_unclassified	Bacteria	Otu000963	0.00173914	LogisticRegression	Train70Test30	0.0003181
Sphingomonadaceae_unclassified	Bacteria	Otu001932	0.00173803	LogisticRegression	Train70Test30	0.0003179
Rubellimicrobium	Bacteria	Otu000749	0.00171773	LogisticRegression	Train70Test30	0.00031418
Thraustochytriaceae_X	Nonfungaleukaryots	Otu01482	0.00171166	LogisticRegression	Train70Test30	0.00031307
Peredibacter	Bacteria	Otu000255	0.00171159	LogisticRegression	Train70Test30	0.00031306
Rhizobiaceae_unclassified	Bacteria	Otu004904	0.0017108	LogisticRegression	Train70Test30	0.00031292
Micromonosporaceae_unclassified	Bacteria	Otu003663	0.00170396	LogisticRegression	Train70Test30	0.00031166
Comamonadaceae_unclassified	Bacteria	Otu005068	0.00168581	LogisticRegression	Train70Test30	0.00030834
Pseudomonas	Bacteria	Otu002314	0.00168228	LogisticRegression	Train70Test30	0.0003077
Sphingomonas	Bacteria	Otu004217	0.00167628	LogisticRegression	Train70Test30	0.0003066
g__Blumeria	Fungi	Otu01351	0.00166745	LogisticRegression	Train70Test30	0.00030499
Tabrizicola	Bacteria	Otu001916	0.0016589	LogisticRegression	Train70Test30	0.00030342
Actinomadura	Bacteria	Otu002172	0.00165854	LogisticRegression	Train70Test30	0.00030336
Microtrichaceae_unclassified	Bacteria	Otu001501	0.00165789	LogisticRegression	Train70Test30	0.00030324
Sphingomonas	Bacteria	Otu000243	0.00164687	LogisticRegression	Train70Test30	0.00030122
Sphingomonas	Bacteria	Otu003717	0.00164478	LogisticRegression	Train70Test30	0.00030084
Alphaproteobacteria_unclassified	Bacteria	Otu000734	0.0016385	LogisticRegression	Train70Test30	0.00029969
Pseudorhodoferax	Bacteria	Otu004423	0.00163261	LogisticRegression	Train70Test30	0.00029861
Rhizobiaceae_unclassified	Bacteria	Otu000085	0.00159586	LogisticRegression	Train70Test30	0.00029189
Altererythrobacter	Bacteria	Otu000895	0.00159383	LogisticRegression	Train70Test30	0.00029152
Brachybacterium	Bacteria	Otu004688	0.00158614	LogisticRegression	Train70Test30	0.00029011
Ellin6055	Bacteria	Otu001138	0.00155388	LogisticRegression	Train70Test30	0.00028421
uncultured	Bacteria	Otu001001	0.00153204	LogisticRegression	Train70Test30	0.00028022
Devosia	Bacteria	Otu001775	0.00152434	LogisticRegression	Train70Test30	0.00027881
Flavobacterium	Bacteria	Otu004658	0.00150363	LogisticRegression	Train70Test30	0.00027502
Rhodoplanes	Bacteria	Otu001149	0.00148909	LogisticRegression	Train70Test30	0.00027236
uncultured	Bacteria	Otu000786	0.00147402	LogisticRegression	Train70Test30	0.00026961
Bdellovibrio	Bacteria	Otu002777	0.00143969	LogisticRegression	Train70Test30	0.00026333
uncultured	Bacteria	Otu000584	0.00143803	LogisticRegression	Train70Test30	0.00026302
Rhogostoma-lineage_unclassified	Nonfungaleukaryots	Otu00944	0.00143391	LogisticRegression	Train70Test30	0.00026227
Sphingomonas	Bacteria	Otu005670	0.00141308	LogisticRegression	Train70Test30	0.00025846
Gaiella	Bacteria	Otu000295	0.00140158	LogisticRegression	Train70Test30	0.00025636
Nocardioides	Bacteria	Otu000437	0.00136399	LogisticRegression	Train70Test30	0.00024948
g__Truncatella	Fungi	Otu00484	0.00134697	LogisticRegression	Train70Test30	0.00024637
Deinococcus	Bacteria	Otu004883	0.00133974	LogisticRegression	Train70Test30	0.00024505
Spirosoma	Bacteria	Otu002395	0.00132796	LogisticRegression	Train70Test30	0.00024289
Beijerinckiaceae_unclassified	Bacteria	Otu001574	0.00132748	LogisticRegression	Train70Test30	0.0002428
Comamonadaceae_unclassified	Bacteria	Otu002843	0.0013146	LogisticRegression	Train70Test30	0.00024045
uncultured	Bacteria	Otu001897	0.00131443	LogisticRegression	Train70Test30	0.00024042
Sphingomonas	Bacteria	Otu003142	0.00130759	LogisticRegression	Train70Test30	0.00023917
Thermoactinomycetaceae_unclassified	Bacteria	Otu005280	0.00130367	LogisticRegression	Train70Test30	0.00023845
Microbacterium	Bacteria	Otu000506	0.00129301	LogisticRegression	Train70Test30	0.0002365
Sphingomonas	Bacteria	Otu001526	0.00128718	LogisticRegression	Train70Test30	0.00023543
Corynebacterium	Bacteria	Otu005564	0.00128532	LogisticRegression	Train70Test30	0.00023509
Microbacteriaceae_unclassified	Bacteria	Otu001835	0.00126669	LogisticRegression	Train70Test30	0.00023168
uncultured	Bacteria	Otu000304	0.00124293	LogisticRegression	Train70Test30	0.00022734
uncultured	Bacteria	Otu005114	0.00123792	LogisticRegression	Train70Test30	0.00022642
Sphingomonadaceae_unclassified	Bacteria	Otu004417	0.00123697	LogisticRegression	Train70Test30	0.00022625
67-14_ge	Bacteria	Otu001566	0.00121572	LogisticRegression	Train70Test30	0.00022236
TK10_ge	Bacteria	Otu002465	0.00119574	LogisticRegression	Train70Test30	0.00021871
Peredibacter	Bacteria	Otu004891	0.0011779	LogisticRegression	Train70Test30	0.00021544
Caulobacter	Bacteria	Otu001112	0.00117565	LogisticRegression	Train70Test30	0.00021503
Rhizobiaceae_unclassified	Bacteria	Otu001962	0.00115731	LogisticRegression	Train70Test30	0.00021168
Neochlamydia	Bacteria	Otu001328	0.00113307	LogisticRegression	Train70Test30	0.00020725
Comamonadaceae_unclassified	Bacteria	Otu003536	0.00112365	LogisticRegression	Train70Test30	0.00020552
Roseomonas	Bacteria	Otu001518	0.00112107	LogisticRegression	Train70Test30	0.00020505
Phaselicystis	Bacteria	Otu000767	0.00111562	LogisticRegression	Train70Test30	0.00020405
Cellvibrio	Bacteria	Otu000165	0.00110568	LogisticRegression	Train70Test30	0.00020224
Beijerinckiaceae_unclassified	Bacteria	Otu002278	0.00109124	LogisticRegression	Train70Test30	0.00019959
Oxalobacteraceae_unclassified	Bacteria	Otu005118	0.00108826	LogisticRegression	Train70Test30	0.00019905
Parviterribacter	Bacteria	Otu001512	0.00108529	LogisticRegression	Train70Test30	0.00019851
Trebouxiophyceae_unclassified	Nonfungaleukaryots	Otu00779	0.0010843	LogisticRegression	Train70Test30	0.00019832
Amaricoccus	Bacteria	Otu001015	0.00107976	LogisticRegression	Train70Test30	0.00019749
Oxalobacteraceae_unclassified	Bacteria	Otu005171	0.00106894	LogisticRegression	Train70Test30	0.00019552
Roseomonas	Bacteria	Otu003683	0.00106714	LogisticRegression	Train70Test30	0.00019519
g__Monographella	Fungi	Otu00567	0.00105649	LogisticRegression	Train70Test30	0.00019324
Rubritepida	Bacteria	Otu000331	0.00105451	LogisticRegression	Train70Test30	0.00019288
Oxalobacteraceae_unclassified	Bacteria	Otu003551	0.00104848	LogisticRegression	Train70Test30	0.00019177
Flavobacterium	Bacteria	Otu005360	0.00104397	LogisticRegression	Train70Test30	0.00019095
Flavobacterium	Bacteria	Otu000284	0.00103558	LogisticRegression	Train70Test30	0.00018941
Paenibacillus	Bacteria	Otu005220	0.00103221	LogisticRegression	Train70Test30	0.0001888
Gemmatimonadaceae_unclassified	Bacteria	Otu000772	0.00103214	LogisticRegression	Train70Test30	0.00018878
Herbiconiux	Bacteria	Otu002923	0.00102856	LogisticRegression	Train70Test30	0.00018813
Nostoc_PCC-73102	Bacteria	Otu001011	0.00102199	LogisticRegression	Train70Test30	0.00018693
Nocardioides	Bacteria	Otu000239	0.00102172	LogisticRegression	Train70Test30	0.00018688
Rhodocytophaga	Bacteria	Otu000839	0.00100007	LogisticRegression	Train70Test30	0.00018292
uncultured	Bacteria	Otu000888	0.00099224	LogisticRegression	Train70Test30	0.00018149
Pajaroellobacter	Bacteria	Otu000645	0.00099051	LogisticRegression	Train70Test30	0.00018117
Ellin6067	Bacteria	Otu004897	0.00097265	LogisticRegression	Train70Test30	0.0001779
Rhizobiales_unclassified	Bacteria	Otu001499	0.00093031	LogisticRegression	Train70Test30	0.00017016
Comamonadaceae_unclassified	Bacteria	Otu004030	0.00092314	LogisticRegression	Train70Test30	0.00016885
o__Pleosporales_unclassified	Fungi	Otu00764	0.00092191	LogisticRegression	Train70Test30	0.00016862
Marmoricola	Bacteria	Otu000718	0.00092026	LogisticRegression	Train70Test30	0.00016832
Ellin6067	Bacteria	Otu001169	0.00091286	LogisticRegression	Train70Test30	0.00016697
Sphingomonas	Bacteria	Otu001399	0.00090726	LogisticRegression	Train70Test30	0.00016594
Chlamydiales_unclassified	Bacteria	Otu003743	0.00090226	LogisticRegression	Train70Test30	0.00016503
Sphingomonadaceae_unclassified	Bacteria	Otu002570	0.00090113	LogisticRegression	Train70Test30	0.00016482
f__Didymellaceae_unclassified	Fungi	Otu00975	0.00089371	LogisticRegression	Train70Test30	0.00016346
Bdellovibrio	Bacteria	Otu001251	0.00089024	LogisticRegression	Train70Test30	0.00016283
g__Conocybe	Fungi	Otu02775	0.00088692	LogisticRegression	Train70Test30	0.00016222
Comamonadaceae_unclassified	Bacteria	Otu002883	0.00087211	LogisticRegression	Train70Test30	0.00015951
Microscillaceae_unclassified	Bacteria	Otu002101	0.00087187	LogisticRegression	Train70Test30	0.00015947
Deinococcus	Bacteria	Otu001056	0.00086867	LogisticRegression	Train70Test30	0.00015888
Sphingomonadaceae_unclassified	Bacteria	Otu001234	0.00086657	LogisticRegression	Train70Test30	0.0001585
Sanguibacter-Flavimobilis	Bacteria	Otu005677	0.000857	LogisticRegression	Train70Test30	0.00015675
Flavobacterium	Bacteria	Otu003630	0.00084607	LogisticRegression	Train70Test30	0.00015475
Hymenobacter	Bacteria	Otu001561	0.00083266	LogisticRegression	Train70Test30	0.0001523
Bacillus	Bacteria	Otu004964	0.000819	LogisticRegression	Train70Test30	0.0001498
Bdellovibrio	Bacteria	Otu001543	0.00081705	LogisticRegression	Train70Test30	0.00014944
Novosphingobium	Bacteria	Otu002399	0.00081601	LogisticRegression	Train70Test30	0.00014925
Pseudomonas	Bacteria	Otu005437	0.0008096	LogisticRegression	Train70Test30	0.00014808
Hungateiclostridiaceae_unclassified	Bacteria	Otu005537	0.00080568	LogisticRegression	Train70Test30	0.00014736
67-14_ge	Bacteria	Otu000407	0.00079764	LogisticRegression	Train70Test30	0.00014589
Oxalobacteraceae_unclassified	Bacteria	Otu003218	0.00079104	LogisticRegression	Train70Test30	0.00014469
Bdellovibrio	Bacteria	Otu001729	0.00078784	LogisticRegression	Train70Test30	0.0001441
Cytophaga	Bacteria	Otu003345	0.00078628	LogisticRegression	Train70Test30	0.00014382
Roseomonas	Bacteria	Otu001653	0.00077156	LogisticRegression	Train70Test30	0.00014112
uncultured	Bacteria	Otu003991	0.00076734	LogisticRegression	Train70Test30	0.00014035
Sorangium	Bacteria	Otu001099	0.0007571	LogisticRegression	Train70Test30	0.00013848
Bdellovibrio	Bacteria	Otu001075	0.00075424	LogisticRegression	Train70Test30	0.00013795
Devosia	Bacteria	Otu001970	0.00074793	LogisticRegression	Train70Test30	0.0001368
uncultured_ge	Bacteria	Otu000414	0.00074111	LogisticRegression	Train70Test30	0.00013555
Sphingomonas	Bacteria	Otu001894	0.00074079	LogisticRegression	Train70Test30	0.00013549
Sphingomonadaceae_unclassified	Bacteria	Otu002267	0.00073347	LogisticRegression	Train70Test30	0.00013416
Rhizobiaceae_unclassified	Bacteria	Otu003738	0.00073192	LogisticRegression	Train70Test30	0.00013387
Lachnospiraceae_unclassified	Bacteria	Otu005904	0.00072796	LogisticRegression	Train70Test30	0.00013315
Cellvibrio	Bacteria	Otu002508	0.00071703	LogisticRegression	Train70Test30	0.00013115
Actinotalea	Bacteria	Otu001971	0.000713	LogisticRegression	Train70Test30	0.00013041
Cellulosimicrobium	Bacteria	Otu000287	0.000704	LogisticRegression	Train70Test30	0.00012877
Microbacteriaceae_unclassified	Bacteria	Otu001928	0.00070376	LogisticRegression	Train70Test30	0.00012872
uncultured_ge	Bacteria	Otu001140	0.00070134	LogisticRegression	Train70Test30	0.00012828
SM2D12_ge	Bacteria	Otu002763	0.00069624	LogisticRegression	Train70Test30	0.00012735
Herbiconiux	Bacteria	Otu004032	0.00069336	LogisticRegression	Train70Test30	0.00012682
Flavobacterium	Bacteria	Otu001736	0.00068152	LogisticRegression	Train70Test30	0.00012465
Gammaproteobacteria_unclassified	Bacteria	Otu003134	0.00066738	LogisticRegression	Train70Test30	0.00012207
uncultured_ge	Bacteria	Otu003323	0.00065163	LogisticRegression	Train70Test30	0.00011919
Rhizobiaceae_unclassified	Bacteria	Otu005027	0.00064889	LogisticRegression	Train70Test30	0.00011869
Dolosigranulum	Bacteria	Otu000744	0.00064528	LogisticRegression	Train70Test30	0.00011803
Comamonadaceae_unclassified	Bacteria	Otu001611	0.00064458	LogisticRegression	Train70Test30	0.0001179
Sphingomonas	Bacteria	Otu001453	0.00062659	LogisticRegression	Train70Test30	0.00011461
uncultured	Bacteria	Otu003038	0.0006238	LogisticRegression	Train70Test30	0.0001141
Flavobacterium	Bacteria	Otu003190	0.00062228	LogisticRegression	Train70Test30	0.00011382
Tissierella	Bacteria	Otu004101	0.00061849	LogisticRegression	Train70Test30	0.00011313
Reyranella	Bacteria	Otu000182	0.00061539	LogisticRegression	Train70Test30	0.00011256
uncultured	Bacteria	Otu002582	0.00059476	LogisticRegression	Train70Test30	0.00010879
Gammaproteobacteria_unclassified	Bacteria	Otu003844	0.00057703	LogisticRegression	Train70Test30	0.00010554
Oxalobacteraceae_unclassified	Bacteria	Otu005243	0.00057046	LogisticRegression	Train70Test30	0.00010434
Micromonosporaceae_unclassified	Bacteria	Otu002766	0.00056661	LogisticRegression	Train70Test30	0.00010364
Flavobacteriaceae_unclassified	Bacteria	Otu000335	0.00056111	LogisticRegression	Train70Test30	0.00010263
Jatrophihabitans	Bacteria	Otu000455	0.00054503	LogisticRegression	Train70Test30	9.969e-05
env.OPS_17_ge	Bacteria	Otu000878	0.00054421	LogisticRegression	Train70Test30	9.954e-05
g__Rhodotorula	Fungi	Otu00948	0.00054316	LogisticRegression	Train70Test30	9.935e-05
Streptomyces	Bacteria	Otu002928	0.00054017	LogisticRegression	Train70Test30	9.88e-05
Brevundimonas	Bacteria	Otu001556	0.00053742	LogisticRegression	Train70Test30	9.83e-05
Clostridium_sensu_stricto_8	Bacteria	Otu003240	0.0005225	LogisticRegression	Train70Test30	9.557e-05
IMCC26256_ge	Bacteria	Otu000528	0.00052161	LogisticRegression	Train70Test30	9.541e-05
Sporosarcina	Bacteria	Otu000863	0.00050395	LogisticRegression	Train70Test30	9.218e-05
Caedibacter	Bacteria	Otu000520	0.0005039	LogisticRegression	Train70Test30	9.217e-05
Pseudactinotalea	Bacteria	Otu002929	0.00049924	LogisticRegression	Train70Test30	9.131e-05
f__Physciaceae_unclassified	Fungi	Otu00185	0.00048996	LogisticRegression	Train70Test30	8.962e-05
Polyangiaceae_unclassified	Bacteria	Otu001710	0.0004896	LogisticRegression	Train70Test30	8.955e-05
Oxalobacteraceae_unclassified	Bacteria	Otu004999	0.0004889	LogisticRegression	Train70Test30	8.942e-05
Rhodopseudomonas	Bacteria	Otu005516	0.00048752	LogisticRegression	Train70Test30	8.917e-05
Caenimonas	Bacteria	Otu003633	0.00048474	LogisticRegression	Train70Test30	8.866e-05
Caulobacter	Bacteria	Otu003041	0.00045806	LogisticRegression	Train70Test30	8.378e-05
Flavobacterium	Bacteria	Otu002043	0.00044994	LogisticRegression	Train70Test30	8.23e-05
Pedococcus-Phycicoccus	Bacteria	Otu000600	0.00044572	LogisticRegression	Train70Test30	8.152e-05
[truncated: 3,991 more rows]

## Sheet: SelectedOTUsLEfSe
Supplementary Data 2. LEfSe-identified OTUs discriminating between healthy and infected samples. Column descriptions: Genus indicates the taxonomic assignment of each OTU. microbial_group denotes the higher-level microbial classification. OTUID corresponds to the unique OTU identifier. LDA_Score_log10 represents the log10-transformed linear discriminant analysis (LDA) score from LEfSe. Enriched_i…
Genus	microbial_group	OTUID	LDA_Score_log10	Enriched_in	LDA_Score_formatted	p_value
Albugo	Nonfungaleukaryots	Otu00005	0	Infected	0.109583	4.13614e-33
Oomycota_X_unclassified	Nonfungaleukaryots	Otu02596	0	Infected	0.00032458	1.21509e-10
Hyaloperonospora	Nonfungaleukaryots	Otu01157	0	Infected	0.00040385	1.24258e-09
Pseudomonas	Bacteria	Otu000006	0	Infected	0.0198139	2.91432e-08
Oomycota_X_unclassified	Nonfungaleukaryots	Otu02258	0	Infected	0.0004029	1.75391e-07
Duganella	Bacteria	Otu000004	0	Infected	0.0197723	4.20769e-07
Oomycota_X_unclassified	Nonfungaleukaryots	Otu02083	0	Infected	0.00035935	1.2623e-06
Hyaloperonospora	Nonfungaleukaryots	Otu01398	0	Infected	0.00032391	1.16048e-05
Rhogostoma_lineage_unclassified	Nonfungaleukaryots	Otu00003	0	Healthy	0.0125956	5.00431e-05
Oxalobacteraceae_unclassified	Bacteria	Otu005628	0	Infected	0.00035549	7.55198e-05
Bacillus	Bacteria	Otu000039	0	Healthy	0.00144836	0.00015825
Roseomonas	Bacteria	Otu003683	0	Healthy	0.0003116	0.00026603
Cloacibacterium	Bacteria	Otu000200	0	Healthy	0.00082515	0.00030276
Ellin6067	Bacteria	Otu004897	0	Infected	0.00028401	0.00033045
Xanthomonas	Bacteria	Otu003428	0	Infected	0.00032274	0.00038062
Xanthomonas	Bacteria	Otu000186	0	Infected	0.00056946	0.00039308
c__Agaricomycetes_unclassified	Fungi	Otu00182	0	Infected	0.00031595	0.00040696
Xanthomonadaceae_unclassified	Bacteria	Otu001161	0	Infected	0.000366	0.00052705
Microbacteriaceae_unclassified	Bacteria	Otu001928	0	Infected	0.00029423	0.00056216
Methylotenera	Bacteria	Otu003800	0	Infected	0.00038978	0.00060368
Rubrobacter	Bacteria	Otu001265	0	Infected	0.00044355	0.00065436
g__unclassified_Extremaceae	Fungi	Otu00611	0	Infected	0.00034463	0.00066653
Xanthomonadaceae_unclassified	Bacteria	Otu000058	0	Infected	0.00085239	0.00067958
Fimbriimonadaceae_ge	Bacteria	Otu000921	0	Infected	0.00053345	0.0006997
Oxalobacteraceae_unclassified	Bacteria	Otu000278	0	Infected	0.00198451	0.0007661
Microbacteriaceae_unclassified	Bacteria	Otu000864	0	Infected	0.00045033	0.00081573
Xanthomonas	Bacteria	Otu001421	0	Infected	0.00035568	0.00082153
g__Paramyrothecium	Fungi	Otu00150	0	Infected	0.00041558	0.00083285
Sphingobium	Bacteria	Otu000272	0	Infected	0.00028381	0.00085213
Corynebacterium	Bacteria	Otu000445	0	Healthy	0.00034749	0.00092223
f__Phaeosphaeriaceae_unclassified	Fungi	Otu00057	0	Healthy	0.0007651	0.00094687
Sphingomonas	Bacteria	Otu002130	0	Infected	0.00035915	0.00099451
Allorhizobium_Neorhizobium_Pararhizobium_Rhizobium	Bacteria	Otu000014	0	Infected	0.00299808	0.00100964
Flavobacterium	Bacteria	Otu000285	0	Infected	0.00035306	0.00102381
Nevskia	Bacteria	Otu001122	0	Infected	0.00053004	0.00105127
Rubrobacter	Bacteria	Otu000355	0	Infected	0.00023795	0.0013552
Microbacteriaceae_unclassified	Bacteria	Otu000334	0	Infected	0.00027174	0.00136506
g__Itersonilia	Fungi	Otu00026	0	Infected	0.00132788	0.00138251
g__Cystofilobasidium	Fungi	Otu00194	0	Infected	0.00051433	0.00165481
Bacillus	Bacteria	Otu003469	0	Healthy	0.00034305	0.00189818
Xanthomonadaceae_unclassified	Bacteria	Otu002418	0	Infected	0.0003042	0.00204881
g__Neoascochyta	Fungi	Otu00229	0	Healthy	0.0018749	0.002178
Allorhizobium_Neorhizobium_Pararhizobium_Rhizobium	Bacteria	Otu003017	0	Infected	0.00032522	0.00234483
Sphingorhabdus	Bacteria	Otu000076	0	Infected	0.00029538	0.00250796
Bdellovibrio	Bacteria	Otu002886	0	Infected	0.00033684	0.00268366
p__Basidiomycota_unclassified	Fungi	Otu01699	0	Infected	0.00049722	0.0028546
g__Desmococcus	Fungi	Otu00485	0	Infected	0.00041537	0.00303544
o__Helotiales_unclassified	Fungi	Otu00027	0	Infected	0.00240242	0.00308225
Hyaloperonospora	Nonfungaleukaryots	Otu02229	0	Healthy	0.00029961	0.00314255
X67_14_ge	Bacteria	Otu000096	0	Healthy	0.0003392	0.00337464
Xanthomonadaceae_unclassified	Bacteria	Otu002709	0	Infected	0.00032515	0.00340283
Cryptosporangium	Bacteria	Otu001170	0	Infected	0.00031141	0.00383172
Bacillus	Bacteria	Otu000891	0	Healthy	0.00048525	0.00391093
Fimbriimonadaceae_ge	Bacteria	Otu000693	0	Infected	0.00038697	0.00422148
Chloroidium	Nonfungaleukaryots	Otu00008	0	Healthy	0.00773198	0.00436619
Microbacteriaceae_unclassified	Bacteria	Otu002247	0	Infected	0.00030526	0.00461721
Xanthomonadaceae_unclassified	Bacteria	Otu000098	0	Infected	0.00032139	0.00463447
Aquabacterium	Bacteria	Otu000478	0	Healthy	0.00031164	0.00463595
uncultured_ge	Bacteria	Otu001778	0	Infected	0.00044534	0.00464105
g__Microbotryozyma	Fungi	Otu00165	0	Infected	0.00033167	0.00511587
Oxalobacteraceae_unclassified	Bacteria	Otu000314	0	Healthy	0.00030197	0.00514888
Lysinibacillus	Bacteria	Otu000578	0	Healthy	0.00037696	0.00522799
Rhodobacteraceae_unclassified	Bacteria	Otu001488	0	Infected	0.00033549	0.00534066
Alcaligenaceae_unclassified	Bacteria	Otu000195	0	Infected	0.00035634	0.00572649
g__Septoriella	Fungi	Otu00128	0	Healthy	0.00135334	0.00573915
Oxalobacteraceae_unclassified	Bacteria	Otu004552	0	Infected	0.0003612	0.00582944
Sphingopyxis	Bacteria	Otu000804	0	Healthy	0.00027656	0.00644306
Oxalobacteraceae_unclassified	Bacteria	Otu005730	0	Healthy	0.00041707	0.00689253
Microscillaceae_unclassified	Bacteria	Otu000935	0	Infected	0.00028574	0.00728465
Xanthomonadaceae_unclassified	Bacteria	Otu005210	0	Infected	0.00031964	0.00737755
Paracoccus	Bacteria	Otu001201	0	Healthy	0.00033754	0.0074781
g__Leucosporidium	Fungi	Otu00018	0	Infected	0.00265069	0.00817102
g__Vermiconia	Fungi	Otu00124	0	Healthy	0.00047298	0.00858861
Methylotenera	Bacteria	Otu004547	0	Infected	0.00040212	0.00859144
Hyphomicrobium	Bacteria	Otu000185	0	Infected	0.00040072	0.00859902
X0319_6G20_ge	Bacteria	Otu001680	0	Infected	0.00029941	0.00871514
g__unclassified_Rhizophydiales	Fungi	Otu00679	0	Infected	0.0004699	0.00879463
uncultured	Bacteria	Otu002459	0	Infected	0.00034605	0.00879463
Tabrizicola	Bacteria	Otu001150	0	Healthy	0.0002996	0.00906264
Intrasporangiaceae_unclassified	Bacteria	Otu000184	0	Healthy	0.00038144	0.00919768
Acinetobacter	Bacteria	Otu001772	0	Infected	0.00029097	0.00921617
g__Calogaya	Fungi	Otu00310	0	Infected	0.00030881	0.00926448
Flavobacterium	Bacteria	Otu001675	0	Infected	0.0002695	0.00930113
Bacillus	Bacteria	Otu000783	0	Healthy	0.00036338	0.00942265
JG30_KF_CM45_ge	Bacteria	Otu001359	0	Infected	0.00035134	0.00942604
Mucilaginibacter	Bacteria	Otu005743	0	Infected	0.00032015	0.00942604
g__Rhodosporidiobolus	Fungi	Otu00612	0	Infected	0.00049465	0.0095901
Chryseoglobus	Bacteria	Otu001956	0	Infected	0.00029291	0.0095901
Flavobacterium	Bacteria	Otu000043	0	Infected	0.00174793	0.00966864
Flavobacterium	Bacteria	Otu002773	0	Infected	0.00030148	0.0096906
uncultured	Bacteria	Otu003215	0	Infected	0.00042342	0.00975671
Meiothermus	Bacteria	Otu004541	0	Infected	0.00032889	0.00975671
f__Verrucariaceae_unclassified	Fungi	Otu00213	0	Infected	0.00031457	0.00975671
Quadrisphaera	Bacteria	Otu000989	0	Infected	0.00026169	0.00975671
g__unclassified_Botryosphaeriales	Fungi	Otu00204	0	Infected	0.00041308	0.00986465
p__Ascomycota_unclassified	Fungi	Otu01226	0	Healthy	0.00058896	0.00992589
Sanguibacter_Flavimobilis	Bacteria	Otu005677	0	Infected	0.00045668	0.00992589
SAR324_clade_ge	Bacteria	Otu001537	0	Infected	0.00034083	0.00992589
Heterolobosea_XXX	Nonfungaleukaryots	Otu00720	0	Healthy	0.00030802	0.00992589
Longimicrobiaceae_unclassified	Bacteria	Otu000513	0	Infected	0.00048104	0.0101558
Comamonadaceae_unclassified	Bacteria	Otu005518	0	Infected	0.00032755	0.0101558
g__Neosetophoma	Fungi	Otu00174	0	Healthy	0.00034389	0.0103751
Pedomicrobium	Bacteria	Otu000501	0	Healthy	0.00031212	0.0104451
g__unclassified_Rhizophydiales	Fungi	Otu00346	0	Infected	0.00127957	0.0104547
Nocardioides	Bacteria	Otu003153	0	Infected	0.00027331	0.0104547
Blastomonas	Bacteria	Otu003271	0	Infected	0.00029197	0.010607
g__Desmococcus	Fungi	Otu00406	0	Infected	0.00029406	0.0109176
Stenamoeba	Nonfungaleukaryots	Otu00618	0	Healthy	0.00042539	0.0110759
Pseudomonas	Bacteria	Otu000110	0	Healthy	0.00659169	0.0111089
Comamonadaceae_unclassified	Bacteria	Otu002843	0	Infected	0.00034835	0.0113182
Flavobacterium	Bacteria	Otu000108	0	Infected	0.00051592	0.01178
g__Desmococcus	Fungi	Otu00513	0	Healthy	0.00035315	0.0119884
Comamonadaceae_unclassified	Bacteria	Otu003273	0	Infected	0.00038237	0.0121035
g__Symmetrospora	Fungi	Otu00231	0	Infected	0.00052376	0.0122109
Sphingopyxis	Bacteria	Otu000343	0	Infected	0.00036871	0.0123988
Chryseobacterium	Bacteria	Otu000044	0	Healthy	0.00227441	0.0128458
Rhogostoma_lineage_unclassified	Nonfungaleukaryots	Otu00131	0	Healthy	0.00029147	0.0132596
o__Helotiales_unclassified	Fungi	Otu00522	0	Infected	0.00028733	0.0133728
g__Didymella	Fungi	Otu01154	0	Infected	0.00033403	0.0140875
g__unclassified_Rhizophydiales	Fungi	Otu00299	0	Infected	0.00072203	0.0143717
Sphingomonas	Bacteria	Otu000139	0	Healthy	0.00053638	0.0143818
Roseomonas	Bacteria	Otu000428	0	Infected	0.00035115	0.0164641
Sphingomonadaceae_unclassified	Bacteria	Otu000988	0	Healthy	0.0003928	0.0168335
X0319_6G20_ge	Bacteria	Otu000691	0	Infected	0.00029962	0.0170171
Bosea	Bacteria	Otu000027	0	Infected	0.00029592	0.0171184
Oxalobacteraceae_unclassified	Bacteria	Otu000251	0	Healthy	0.00027421	0.017674
Chloroflexaceae_unclassified	Bacteria	Otu000102	0	Infected	0.00031748	0.017839
Sphingomonadaceae_unclassified	Bacteria	Otu000063	0	Healthy	0.00219338	0.0178858
Flavobacteriaceae_unclassified	Bacteria	Otu004520	0	Infected	0.00035083	0.0180265
Belnapia	Bacteria	Otu000074	0	Healthy	0.00032602	0.0180421
R7C24_ge	Bacteria	Otu000494	0	Healthy	0.00029233	0.0182158
Acidiphilium	Bacteria	Otu000245	0	Infected	0.00040811	0.0184068
Cellulosimicrobium	Bacteria	Otu000534	0	Infected	0.00025678	0.0184068
Comamonadaceae_unclassified	Bacteria	Otu000060	0	Infected	0.0003415	0.0187187
Sphingomonas	Bacteria	Otu003435	0	Infected	0.00037761	0.0187941
Paracercomonas	Nonfungaleukaryots	Otu00445	0	Healthy	0.00038718	0.0190728
Pseudomonas	Bacteria	Otu004233	0	Healthy	0.0003125	0.019431
Hyaloperonospora	Nonfungaleukaryots	Otu00998	0	Healthy	0.00036348	0.0198655
Enterobacteriaceae_unclassified	Bacteria	Otu001064	0	Healthy	0.0004011	0.0203069
Sphingomonadaceae_unclassified	Bacteria	Otu000252	0	Infected	0.00035111	0.0212104
Cellulomonas	Bacteria	Otu000830	0	Healthy	0.00030162	0.0214531
Oxalobacteraceae_unclassified	Bacteria	Otu000826	0	Healthy	0.00029252	0.0214531
Corynebacterium	Bacteria	Otu003763	0	Infected	0.00039118	0.0218081
uncultured_ge	Bacteria	Otu001508	0	Infected	0.0003037	0.0221889
Flavobacterium	Bacteria	Otu000577	0	Infected	0.00041083	0.0222038
Ohtaekwangia	Bacteria	Otu000719	0	Infected	0.00040302	0.0224368
Oxalobacteraceae_unclassified	Bacteria	Otu000028	0	Healthy	0.00090715	0.0226621
f__Verrucariaceae_unclassified	Fungi	Otu00038	0	Infected	0.00044633	0.0226637
Oxalobacteraceae_unclassified	Bacteria	Otu000867	0	Infected	0.00028197	0.0229422
X67_14_ge	Bacteria	Otu000395	0	Infected	0.00040446	0.023029
Rhodobacteraceae_unclassified	Bacteria	Otu000371	0	Infected	0.0003411	0.0231229
g__Knufia	Fungi	Otu00136	0	Infected	0.00032761	0.0234526
Caulobacteraceae_unclassified	Bacteria	Otu000218	0	Healthy	0.00177178	0.023522
Xanthomonadaceae_unclassified	Bacteria	Otu000408	0	Infected	0.00040817	0.0239572
g__Septoria	Fungi	Otu00021	0	Infected	0.00165043	0.0241311
Bacillus	Bacteria	Otu000424	0	Healthy	0.00034712	0.0242569
Roseomonas	Bacteria	Otu000398	0	Infected	0.00029316	0.0247783
Xanthomonas	Bacteria	Otu005167	0	Infected	0.00049023	0.02557
Methylotenera	Bacteria	Otu004600	0	Infected	0.0002874	0.0269464
g__Sampaiozyma	Fungi	Otu00398	0	Infected	0.0003444	0.0273366
Sphingomonas	Bacteria	Otu001755	0	Healthy	0.00031703	0.0273582
Paenirhodobacter	Bacteria	Otu005808	0	Healthy	0.0002393	0.0273582
Sphingomonadaceae_unclassified	Bacteria	Otu000746	0	Infected	0.00045485	0.0280745
o__Chaetothyriales_unclassified	Fungi	Otu00113	0	Infected	0.00026231	0.0284311
Cellvibrio	Bacteria	Otu001424	0	Infected	0.00028552	0.0286684
Chlamydomonadales_X_unclassified	Nonfungaleukaryots	Otu00066	0	Healthy	0.00136675	0.0286703
c__Cystobasidiomycetes_unclassified	Fungi	Otu01063	0	Infected	0.0004761	0.0291198
Microvirga	Bacteria	Otu000515	0	Infected	0.00029856	0.0291198
Aquabacterium	Bacteria	Otu003016	0	Healthy	0.00039022	0.0294695
g__Verrucaria	Fungi	Otu00112	0	Infected	0.00037591	0.0294695
Xanthobacteraceae_unclassified	Bacteria	Otu000121	0	Infected	0.00054161	0.0298703
Bdellovibrio	Bacteria	Otu005752	0	Infected	0.00036511	0.0301797
Solirubrobacterales_unclassified	Bacteria	Otu002441	0	Infected	0.00040833	0.0305403
Flavobacterium	Bacteria	Otu000369	0	Healthy	0.00028694	0.0312299
Rhizobiaceae_unclassified	Bacteria	Otu001126	0	Infected	0.00050852	0.0312401
Rhodovastum	Bacteria	Otu000588	0	Infected	0.00037225	0.0312726
Bdellovibrio	Bacteria	Otu000853	0	Infected	0.00033762	0.032768
Oomycota_X_unclassified	Nonfungaleukaryots	Otu00362	0	Infected	0.00062416	0.033404
Bdellovibrio	Bacteria	Otu001284	0	Infected	0.00034942	0.0338997
Subgroup_10	Bacteria	Otu000771	0	Infected	0.00042377	0.0343586
X0319_6G20_ge	Bacteria	Otu004090	0	Infected	0.00041507	0.0343586
Oxalobacteraceae_unclassified	Bacteria	Otu005864	0	Healthy	0.00049884	0.0343832
g__unclassified_Chytridiomycota	Fungi	Otu01074	0	Infected	0.00111579	0.0348228
g__Thecaphora	Fungi	Otu00631	0	Infected	0.00034802	0.0348228
Chlorophyta_unclassified	Nonfungaleukaryots	Otu00372	0	Infected	0.00032171	0.0348228
Nocardioides	Bacteria	Otu000348	0	Healthy	0.00036786	0.0349213
Flavobacterium	Bacteria	Otu001698	0	Healthy	0.00036091	0.0349213
Micromonosporaceae_unclassified	Bacteria	Otu002154	0	Healthy	0.00031104	0.0349213
Sphingomonadaceae_unclassified	Bacteria	Otu001536	0	Healthy	0.00028651	0.0349213
Aeromonadaceae_unclassified	Bacteria	Otu004549	0	Healthy	0.00028122	0.0349213
Oxalobacteraceae_unclassified	Bacteria	Otu005319	0	Healthy	0.00027619	0.0349213
g__Leptospora	Fungi	Otu00773	0	Infected	0.00048322	0.0352924
g__Verrucaria	Fungi	Otu00091	0	Infected	0.00042289	0.0352924
uncultured	Bacteria	Otu003863	0	Infected	0.0003119	0.0352924
Opisthokonta_unclassified	Nonfungaleukaryots	Otu00274	0	Infected	0.00031132	0.0352924
Brevibacillus	Bacteria	Otu000689	0	Healthy	0.00031577	0.0353779
f__Lasiosphaeriaceae_unclassified	Fungi	Otu00576	0	Infected	0.00035777	0.0357674
g__unclassified_Spizellomycetales	Fungi	Otu00502	0	Healthy	0.00029759	0.0357674
Sphingomonadaceae_unclassified	Bacteria	Otu003318	0	Infected	0.00048145	0.0362478
TK10_ge	Bacteria	Otu002465	0	Healthy	0.0006064	0.0367337
uncultured	Bacteria	Otu000975	0	Healthy	0.00042467	0.0367337
Arenimonas	Bacteria	Otu001273	0	Infected	0.00028262	0.0368898
Arenimonas	Bacteria	Otu002230	0	Infected	0.0003366	0.0380256
Xanthomonas	Bacteria	Otu003480	0	Infected	0.00035582	0.0388744
g__unclassified_Pleosporales	Fungi	Otu00304	0	Infected	0.00030721	0.0390742
Arenimonas	Bacteria	Otu000898	0	Infected	0.00028827	0.039652
Oxalobacteraceae_unclassified	Bacteria	Otu004325	0	Healthy	0.00032666	0.0396832
uncultured	Bacteria	Otu000213	0	Infected	0.00038701	0.039991
IMCC26207	Bacteria	Otu000258	0	Infected	0.00030367	0.0401244
f__Nectriaceae_unclassified	Fungi	Otu00069	0	Healthy	0.00041707	0.0402582
Rhizobiaceae_unclassified	Bacteria	Otu001683	0	Infected	0.00030026	0.0420658
Brevundimonas	Bacteria	Otu000010	0	Healthy	0.00126685	0.0421645
f__Didymellaceae_unclassified	Fungi	Otu00090	0	Healthy	0.00069063	0.0428463
Allapsidae_X	Nonfungaleukaryots	Otu00197	0	Healthy	0.00061846	0.0441544
Pythium	Nonfungaleukaryots	Otu00029	0	Healthy	0.0144574	0.0443965
Allantion	Nonfungaleukaryots	Otu00778	0	Healthy	0.00044595	0.0446329
Sphingomonas	Bacteria	Otu001634	0	Healthy	0.00042642	0.0446329
Gaiellales_unclassified	Bacteria	Otu000235	0	Healthy	0.0003605	0.0446329
f__Phaeosphaeriaceae_unclassified	Fungi	Otu00272	0	Healthy	0.00031166	0.0446329
Clostridium_sensu_stricto_1	Bacteria	Otu005368	0	Healthy	0.0002874	0.0446329
f__Phaeosphaeriaceae_unclassified	Fungi	Otu01122	0	Healthy	0.00028243	0.0446329
Flavobacterium	Bacteria	Otu000944	0	Healthy	0.00066855	0.0451184
g__Pezizella	Fungi	Otu00103	0	Infected	0.0004233	0.0454706
f__Didymellaceae_unclassified	Fungi	Otu00975	0	Infected	0.00031525	0.0459786
Shinella	Bacteria	Otu002632	0	Healthy	0.00027144	0.0462477
g__Symmetrospora	Fungi	Otu00394	0	Infected	0.00056606	0.046349
Pseudomonas	Bacteria	Otu001091	0	Infected	0.00035533	0.046349
env_OPS_17_ge	Bacteria	Otu000604	0	Healthy	0.00028318	0.0465631
uncultured	Bacteria	Otu000447	0	Infected	0.00030814	0.0467936
Oxalobacteraceae_unclassified	Bacteria	Otu003773	0	Infected	0.00029273	0.0469872
o__Helotiales_unclassified	Fungi	Otu00063	0	Infected	0.00033159	0.0472417
Pedococcus_Phycicoccus	Bacteria	Otu000600	0	Healthy	0.00032587	0.048125
Pseudorhodoplanes	Bacteria	Otu000409	0	Infected	0.00036395	0.0483926
Rhodanobacteraceae_unclassified	Bacteria	Otu001795	0	Infected	0.00038832	0.0486077
Flavobacterium	Bacteria	Otu005420	0	Infected	0.00031914	0.0496726

## Sheet: SelectedOTU_Wilkoxon
Supplementary Data 2. OTUs with differential abundance between sample groups identified by Wilcoxon rank-sum test. Column descriptions: Genus indicates the taxonomic assignment of each OTU. microbial_group denotes the higher-level microbial classification. OTUID corresponds to the unique OTU identifier. p.value represents the significance of the difference in abundance between groups as determine…
Genus	microbial_group	OTUID	p.value	higher_mean
Albugo	Nonfungaleukaryots	Otu00005	4.16811e-33	Infected
Oomycota_X_unclassified	Nonfungaleukaryots	Otu02596	1.22652e-10	Infected
Hyaloperonospora	Nonfungaleukaryots	Otu01157	1.25467e-09	Infected
Pseudomonas	Bacteria	Otu000006	2.92484e-08	Infected
Oomycota_X_unclassified	Nonfungaleukaryots	Otu02258	1.77165e-07	Infected
Duganella	Bacteria	Otu000004	4.22144e-07	Infected
Oomycota_X_unclassified	Nonfungaleukaryots	Otu02083	1.27653e-06	Infected
Hyaloperonospora	Nonfungaleukaryots	Otu01398	1.16742e-05	Infected
Rhogostoma.lineage_unclassified	Nonfungaleukaryots	Otu00003	5.01795e-05	Healthy
Oxalobacteraceae_unclassified	Bacteria	Otu005628	7.59899e-05	Infected
Bacillus	Bacteria	Otu000039	0.00015864	Healthy
Roseomonas	Bacteria	Otu003683	0.00026804	Healthy
Cloacibacterium	Bacteria	Otu000200	0.00030377	Healthy
Ellin6067	Bacteria	Otu004897	0.00033423	Infected
Xanthomonas	Bacteria	Otu003428	0.0003823	Infected
Xanthomonas	Bacteria	Otu000186	0.00039411	Infected
c__Agaricomycetes_unclassified	Fungi	Otu00182	0.00040925	Infected
Xanthomonadaceae_unclassified	Bacteria	Otu001161	0.00052866	Infected
Microbacteriaceae_unclassified	Bacteria	Otu001928	0.0005654	Infected
Methylotenera	Bacteria	Otu003800	0.00060667	Infected
Rubrobacter	Bacteria	Otu001265	0.00066042	Infected
g__unclassified_Extremaceae	Fungi	Otu00611	0.00067269	Infected
Xanthomonadaceae_unclassified	Bacteria	Otu000058	0.0006812	Infected
Fimbriimonadaceae_ge	Bacteria	Otu000921	0.00070241	Infected
Oxalobacteraceae_unclassified	Bacteria	Otu000278	0.00076809	Infected
Microbacteriaceae_unclassified	Bacteria	Otu000864	0.00082086	Infected
Xanthomonas	Bacteria	Otu001421	0.00082415	Infected
g__Paramyrothecium	Fungi	Otu00150	0.00083955	Infected
Sphingobium	Bacteria	Otu000272	0.00085459	Infected
Corynebacterium	Bacteria	Otu000445	0.00092549	Healthy
f__Phaeosphaeriaceae_unclassified	Fungi	Otu00057	0.00095101	Healthy
Sphingomonas	Bacteria	Otu002130	0.00100167	Infected
Allorhizobium.Neorhizobium.Pararhizobium.Rhizobium	Bacteria	Otu000014	0.0010119	Infected
Flavobacterium	Bacteria	Otu000285	0.00102724	Infected
Nevskia	Bacteria	Otu001122	0.0010557	Infected
Rubrobacter	Bacteria	Otu000355	0.00136165	Infected
Microbacteriaceae_unclassified	Bacteria	Otu000334	0.00136905	Infected
g__Itersonilia	Fungi	Otu00026	0.00138605	Infected
g__Cystofilobasidium	Fungi	Otu00194	0.00166108	Infected
Bacillus	Bacteria	Otu003469	0.00190732	Healthy
Xanthomonadaceae_unclassified	Bacteria	Otu002418	0.0020558	Infected
g__Neoascochyta	Fungi	Otu00229	0.00218668	Healthy
Allorhizobium.Neorhizobium.Pararhizobium.Rhizobium	Bacteria	Otu003017	0.00235497	Infected
Sphingorhabdus	Bacteria	Otu000076	0.0025154	Infected
Bdellovibrio	Bacteria	Otu002886	0.0027045	Infected
p__Basidiomycota_unclassified	Fungi	Otu01699	0.00287666	Infected
g__Desmococcus	Fungi	Otu00485	0.00305876	Infected
o__Helotiales_unclassified	Fungi	Otu00027	0.0031059	Infected
Hyaloperonospora	Nonfungaleukaryots	Otu02229	0.00316232	Healthy
X67.14_ge	Bacteria	Otu000096	0.00338434	Healthy
Xanthomonadaceae_unclassified	Bacteria	Otu002709	0.00341414	Infected
Cryptosporangium	Bacteria	Otu001170	0.00385175	Infected
Bacillus	Bacteria	Otu000891	0.00392223	Healthy
Fimbriimonadaceae_ge	Bacteria	Otu000693	0.00423536	Infected
Chloroidium	Nonfungaleukaryots	Otu00008	0.00437511	Healthy
Microbacteriaceae_unclassified	Bacteria	Otu002247	0.00463821	Infected
Xanthomonadaceae_unclassified	Bacteria	Otu000098	0.00464542	Infected
Aquabacterium	Bacteria	Otu000478	0.00465257	Healthy
uncultured_ge	Bacteria	Otu001778	0.00466635	Infected
g__Microbotryozyma	Fungi	Otu00165	0.00514349	Infected
Oxalobacteraceae_unclassified	Bacteria	Otu000314	0.00516738	Healthy
Lysinibacillus	Bacteria	Otu000578	0.00524328	Healthy
Rhodobacteraceae_unclassified	Bacteria	Otu001488	0.00536938	Infected
Alcaligenaceae_unclassified	Bacteria	Otu000195	0.00573937	Infected
g__Septoriella	Fungi	Otu00128	0.0057613	Healthy
Oxalobacteraceae_unclassified	Bacteria	Otu004552	0.00585301	Infected
Sphingopyxis	Bacteria	Otu000804	0.00646694	Healthy
Oxalobacteraceae_unclassified	Bacteria	Otu005730	0.00692267	Healthy
Microscillaceae_unclassified	Bacteria	Otu000935	0.00732533	Infected
Xanthomonadaceae_unclassified	Bacteria	Otu005210	0.00740893	Infected
Paracoccus	Bacteria	Otu001201	0.00750337	Healthy
g__Leucosporidium	Fungi	Otu00018	0.00819046	Infected
Hyphomicrobium	Bacteria	Otu000185	0.00862489	Infected
Methylotenera	Bacteria	Otu004547	0.0086318	Infected
g__Vermiconia	Fungi	Otu00124	0.00863971	Healthy
X0319.6G20_ge	Bacteria	Otu001680	0.00877221	Infected
uncultured	Bacteria	Otu002459	0.00884682	Infected
g__unclassified_Rhizophydiales	Fungi	Otu00679	0.00884682	Infected
Tabrizicola	Bacteria	Otu001150	0.00912174	Healthy
Intrasporangiaceae_unclassified	Bacteria	Otu000184	0.0092281	Healthy
Acinetobacter	Bacteria	Otu001772	0.00925113	Infected
g__Calogaya	Fungi	Otu00310	0.00934495	Infected
Flavobacterium	Bacteria	Otu001675	0.00936162	Infected
Bacillus	Bacteria	Otu000783	0.00944685	Healthy
JG30.KF.CM45_ge	Bacteria	Otu001359	0.00950775	Infected
Mucilaginibacter	Bacteria	Otu005743	0.00950775	Infected
Chryseoglobus	Bacteria	Otu001956	0.00967309	Infected
g__Rhodosporidiobolus	Fungi	Otu00612	0.00967309	Infected
Flavobacterium	Bacteria	Otu000043	0.00968855	Infected
Flavobacterium	Bacteria	Otu002773	0.00973812	Infected
Quadrisphaera	Bacteria	Otu000989	0.00984098	Infected
uncultured	Bacteria	Otu003215	0.00984098	Infected
Meiothermus	Bacteria	Otu004541	0.00984098	Infected
f__Verrucariaceae_unclassified	Fungi	Otu00213	0.00984098	Infected
g__unclassified_Botryosphaeriales	Fungi	Otu00204	0.00993674	Infected
p__Ascomycota_unclassified	Fungi	Otu01226	0.0100115	Healthy
Heterolobosea_XXX	Nonfungaleukaryots	Otu00720	0.0100115	Healthy
SAR324_clade_ge	Bacteria	Otu001537	0.0100115	Infected
Sanguibacter.Flavimobilis	Bacteria	Otu005677	0.0100115	Infected
Longimicrobiaceae_unclassified	Bacteria	Otu000513	0.0102298	Infected
Comamonadaceae_unclassified	Bacteria	Otu005518	0.0102298	Infected
g__Neosetophoma	Fungi	Otu00174	0.0104256	Healthy
Pedomicrobium	Bacteria	Otu000501	0.0105121	Healthy
Nocardioides	Bacteria	Otu003153	0.0105306	Infected
g__unclassified_Rhizophydiales	Fungi	Otu00346	0.0105306	Infected
Blastomonas	Bacteria	Otu003271	0.0106839	Infected
g__Desmococcus	Fungi	Otu00406	0.0109965	Infected
Pseudomonas	Bacteria	Otu000110	0.0111314	Healthy
Stenamoeba	Nonfungaleukaryots	Otu00618	0.0111558	Healthy
Comamonadaceae_unclassified	Bacteria	Otu002843	0.0113727	Infected
Flavobacterium	Bacteria	Otu000108	0.0118117	Infected
g__Desmococcus	Fungi	Otu00513	0.0120459	Healthy
Comamonadaceae_unclassified	Bacteria	Otu003273	0.0121614	Infected
g__Symmetrospora	Fungi	Otu00231	0.0122574	Infected
Sphingopyxis	Bacteria	Otu000343	0.0124329	Infected
Chryseobacterium	Bacteria	Otu000044	0.0128715	Healthy
Rhogostoma.lineage_unclassified	Nonfungaleukaryots	Otu00131	0.0133079	Healthy
o__Helotiales_unclassified	Fungi	Otu00522	0.0134284	Infected
g__Didymella	Fungi	Otu01154	0.0141581	Infected
Sphingomonas	Bacteria	Otu000139	0.0144281	Healthy
g__unclassified_Rhizophydiales	Fungi	Otu00299	0.0144435	Infected
Roseomonas	Bacteria	Otu000428	0.0165341	Infected
Sphingomonadaceae_unclassified	Bacteria	Otu000988	0.016916	Healthy
X0319.6G20_ge	Bacteria	Otu000691	0.0170783	Infected
Bosea	Bacteria	Otu000027	0.0171481	Infected
Oxalobacteraceae_unclassified	Bacteria	Otu000251	0.0177342	Healthy
Sphingomonadaceae_unclassified	Bacteria	Otu000063	0.0179173	Healthy
Chloroflexaceae_unclassified	Bacteria	Otu000102	0.0179325	Infected
Belnapia	Bacteria	Otu000074	0.0180907	Healthy
Flavobacteriaceae_unclassified	Bacteria	Otu004520	0.0181209	Infected
R7C24_ge	Bacteria	Otu000494	0.0183111	Healthy
Acidiphilium	Bacteria	Otu000245	0.018503	Infected
Cellulosimicrobium	Bacteria	Otu000534	0.018503	Infected
Comamonadaceae_unclassified	Bacteria	Otu000060	0.018751	Infected
Sphingomonas	Bacteria	Otu003435	0.018892	Infected
Paracercomonas	Nonfungaleukaryots	Otu00445	0.0191383	Healthy
Pseudomonas	Bacteria	Otu004233	0.0194965	Healthy
Hyaloperonospora	Nonfungaleukaryots	Otu00998	0.0199184	Healthy
Enterobacteriaceae_unclassified	Bacteria	Otu001064	0.0203809	Healthy
Sphingomonadaceae_unclassified	Bacteria	Otu000252	0.0212872	Infected
Oxalobacteraceae_unclassified	Bacteria	Otu000826	0.0215589	Healthy
Cellulomonas	Bacteria	Otu000830	0.0215589	Healthy
Corynebacterium	Bacteria	Otu003763	0.0219024	Infected
Flavobacterium	Bacteria	Otu000577	0.0222598	Infected
uncultured_ge	Bacteria	Otu001508	0.0223126	Infected
Ohtaekwangia	Bacteria	Otu000719	0.0225617	Infected
Oxalobacteraceae_unclassified	Bacteria	Otu000028	0.0227005	Healthy
f__Verrucariaceae_unclassified	Fungi	Otu00038	0.022754	Infected
Oxalobacteraceae_unclassified	Bacteria	Otu000867	0.0229955	Infected
X67.14_ge	Bacteria	Otu000395	0.0230965	Infected
Rhodobacteraceae_unclassified	Bacteria	Otu000371	0.0232057	Infected
Caulobacteraceae_unclassified	Bacteria	Otu000218	0.0235641	Healthy
g__Knufia	Fungi	Otu00136	0.0235823	Infected
Xanthomonadaceae_unclassified	Bacteria	Otu000408	0.024052	Infected
g__Septoria	Fungi	Otu00021	0.0241948	Infected
Bacillus	Bacteria	Otu000424	0.0243157	Healthy
Roseomonas	Bacteria	Otu000398	0.0249143	Infected
Xanthomonas	Bacteria	Otu005167	0.0256557	Infected
Methylotenera	Bacteria	Otu004600	0.0270513	Infected
g__Sampaiozyma	Fungi	Otu00398	0.0274584	Infected
Sphingomonas	Bacteria	Otu001755	0.0274938	Healthy
Paenirhodobacter	Bacteria	Otu005808	0.0274938	Healthy
Sphingomonadaceae_unclassified	Bacteria	Otu000746	0.0281991	Infected
o__Chaetothyriales_unclassified	Fungi	Otu00113	0.028602	Infected
Chlamydomonadales_X_unclassified	Nonfungaleukaryots	Otu00066	0.0287548	Healthy
Cellvibrio	Bacteria	Otu001424	0.0287791	Infected
Microvirga	Bacteria	Otu000515	0.0292942	Infected
c__Cystobasidiomycetes_unclassified	Fungi	Otu01063	0.0292942	Infected
Aquabacterium	Bacteria	Otu003016	0.0296457	Healthy
g__Verrucaria	Fungi	Otu00112	0.0296457	Infected
Xanthobacteraceae_unclassified	Bacteria	Otu000121	0.0299224	Infected
Bdellovibrio	Bacteria	Otu005752	0.0303596	Infected
Solirubrobacterales_unclassified	Bacteria	Otu002441	0.030722	Infected
Rhizobiaceae_unclassified	Bacteria	Otu001126	0.031307	Infected
Flavobacterium	Bacteria	Otu000369	0.0313354	Healthy
Rhodovastum	Bacteria	Otu000588	0.031458	Infected
Bdellovibrio	Bacteria	Otu000853	0.0328843	Infected
Oomycota_X_unclassified	Nonfungaleukaryots	Otu00362	0.0335367	Infected
Bdellovibrio	Bacteria	Otu001284	0.0341285	Infected
Oxalobacteraceae_unclassified	Bacteria	Otu005864	0.0345421	Healthy
Subgroup_10	Bacteria	Otu000771	0.03459	Infected
X0319.6G20_ge	Bacteria	Otu004090	0.03459	Infected
g__Thecaphora	Fungi	Otu00631	0.0350569	Infected
g__unclassified_Chytridiomycota	Fungi	Otu01074	0.0350569	Infected
Chlorophyta_unclassified	Nonfungaleukaryots	Otu00372	0.0350569	Infected
Nocardioides	Bacteria	Otu000348	0.0350958	Healthy
Sphingomonadaceae_unclassified	Bacteria	Otu001536	0.0350958	Healthy
Flavobacterium	Bacteria	Otu001698	0.0350958	Healthy
Micromonosporaceae_unclassified	Bacteria	Otu002154	0.0350958	Healthy
Aeromonadaceae_unclassified	Bacteria	Otu004549	0.0350958	Healthy
Oxalobacteraceae_unclassified	Bacteria	Otu005319	0.0350958	Healthy
Brevibacillus	Bacteria	Otu000689	0.0354562	Healthy
uncultured	Bacteria	Otu003863	0.0355292	Infected
g__Verrucaria	Fungi	Otu00091	0.0355292	Infected
g__Leptospora	Fungi	Otu00773	0.0355292	Infected
Opisthokonta_unclassified	Nonfungaleukaryots	Otu00274	0.0355292	Infected
g__unclassified_Spizellomycetales	Fungi	Otu00502	0.0360069	Healthy
f__Lasiosphaeriaceae_unclassified	Fungi	Otu00576	0.0360069	Infected
Sphingomonadaceae_unclassified	Bacteria	Otu003318	0.03649	Infected
uncultured	Bacteria	Otu000975	0.0369787	Healthy
TK10_ge	Bacteria	Otu002465	0.0369787	Healthy
Arenimonas	Bacteria	Otu001273	0.0370114	Infected
Arenimonas	Bacteria	Otu002230	0.0381987	Infected
Xanthomonas	Bacteria	Otu003480	0.0389758	Infected
g__unclassified_Pleosporales	Fungi	Otu00304	0.0392513	Infected
Arenimonas	Bacteria	Otu000898	0.0397621	Infected
Oxalobacteraceae_unclassified	Bacteria	Otu004325	0.0398368	Healthy
uncultured	Bacteria	Otu000213	0.0401456	Infected
IMCC26207	Bacteria	Otu000258	0.0402344	Infected
f__Nectriaceae_unclassified	Fungi	Otu00069	0.0403869	Healthy
Rhizobiaceae_unclassified	Bacteria	Otu001683	0.0421894	Infected
Brevundimonas	Bacteria	Otu000010	0.0422275	Healthy
f__Didymellaceae_unclassified	Fungi	Otu00090	0.0429844	Healthy
Allapsidae_X	Nonfungaleukaryots	Otu00197	0.044287	Healthy
Pythium	Nonfungaleukaryots	Otu00029	0.0444694	Healthy
Gaiellales_unclassified	Bacteria	Otu000235	0.044858	Healthy
Sphingomonas	Bacteria	Otu001634	0.044858	Healthy
Clostridium_sensu_stricto_1	Bacteria	Otu005368	0.044858	Healthy
f__Phaeosphaeriaceae_unclassified	Fungi	Otu00272	0.044858	Healthy
f__Phaeosphaeriaceae_unclassified	Fungi	Otu01122	0.044858	Healthy
Allantion	Nonfungaleukaryots	Otu00778	0.044858	Healthy
Flavobacterium	Bacteria	Otu000944	0.0452496	Healthy
g__Pezizella	Fungi	Otu00103	0.0456889	Infected
f__Didymellaceae_unclassified	Fungi	Otu00975	0.0461307	Infected
Shinella	Bacteria	Otu002632	0.0464327	Healthy
Pseudomonas	Bacteria	Otu001091	0.0465708	Infected
g__Symmetrospora	Fungi	Otu00394	0.0465708	Infected
env.OPS_17_ge	Bacteria	Otu000604	0.0467039	Healthy
uncultured	Bacteria	Otu000447	0.0470172	Infected
Oxalobacteraceae_unclassified	Bacteria	Otu003773	0.0471338	Infected
o__Helotiales_unclassified	Fungi	Otu00063	0.0474671	Infected
Pedococcus.Phycicoccus	Bacteria	Otu000600	0.0483162	Healthy
Pseudorhodoplanes	Bacteria	Otu000409	0.0485615	Infected
Rhodanobacteraceae_unclassified	Bacteria	Otu001795	0.0488386	Infected
Flavobacterium	Bacteria	Otu005420	0.0498689	Infected
