# Supplementary material for: Machine learning reveals biocontrol agents shaping disease outcome in natural Arabidopsis populations
Source: Nat Commun. 2026 Jul 28;17:7570. doi: 10.1038/s41467-026-75789-w (PMC13415569; doi:10.1038/s41467-026-75789-w)
Supplement: Supplementary file 6 — Supplementary Data 3 [file 41467_2026_75789_MOESM6_ESM.xlsx]

## Sheet: blastOTUsSelcedByML
Supplementary Data 3. BLAST results for key OTUs (Fig. 5) selected by machine learning. Column descriptions: Genus_OTUID indicates the OTU identifier of the query sequence used for BLAST. BLAST Database specifies the database used for sequence alignment. Closely related species from Blast NCBI identifies the top matching species based on sequence similarity. Select best hit summarizes the best BL…
Genus_OTUID	BLAST Database	Blast Program selection	Blast Other setting	Closely related species from Blast NCBI	Max Score	Total Score	Query Cover	E value	Per. Ident	Acc. Len	Accession ID	Select best hit
Methylobacterium-Methylorubrum_BV5_Otu000003	rRNA/ITS(16S ribosomal RNA sequences Bacteria and Archaea)	Highly similar sequences (megablast)	Default	Methylobacterium gossipiicola	682	682	1	0	0.9921	1351	NR_108243.1	Otu000003 – Methylobacterium gossipiicola/Methylobacterium goesingense (99.2,98.94%) → Species
	rRNA/ITS(16S ribosomal RNA sequences Bacteria and Archaea)	Highly similar sequences (megablast)	Default	Methylobacterium adhaesivum	676	676	1	0	0.9894	1391	NR_125492.1
	rRNA/ITS(16S ribosomal RNA sequences Bacteria and Archaea)	Highly similar sequences (megablast)	Default	Methylobacterium goesingense	676	676	1	0	0.9894	1476	NR_115219.1
Duganella_BV5_Otu000004	rRNA/ITS(16S ribosomal RNA sequences Bacteria and Archaea)	Highly similar sequences (megablast)	Default	Duganella phyllosphaerae	691	691	1	0	1	1357	NR_108529.1	Otu000004 – Duganella zoogloeoides,Duganella phyllosphaerae (98.94,100%) → Species
	rRNA/ITS(16S ribosomal RNA sequences Bacteria and Archaea)	Highly similar sequences (megablast)	Default	Duganella zoogloeoides	669	669	1	0	0.9893	1456	NR_114106.1
Pseudomonas_BV5_Otu000005	rRNA/ITS(16S ribosomal RNA sequences Bacteria and Archaea)	Highly similar sequences (megablast)	Default	Pseudomonas petroselini	702	702	1	0	1	1494	NR_179384.1	Otu000005 – Pseudomonas petroselini (100%) → Species
Pseudomonas_BV5_Otu000006	rRNA/ITS(16S ribosomal RNA sequences Bacteria and Archaea)	Highly similar sequences (megablast)	Default	Pseudomonas alliivorans	697	697	1	0	0.9974	1403	NR_181670.1	Otu000006 – Pseudomonas alliivorans,Pseudomonas viridiflava (99.7%) → Species
	rRNA/ITS(16S ribosomal RNA sequences Bacteria and Archaea)	Highly similar sequences (megablast)	Default	Pseudomonas viridiflava	697	697	1	0	0.9974	1461	NR_114482.1
Flavobacterium_BV5_Otu000009	rRNA/ITS(16S ribosomal RNA sequences Bacteria and Archaea)	Highly similar sequences (megablast)	Default	Flavobacterium panaciterrae	682	682	1	0	0.9973	1395	NR_178535.1	Otu000009 – Flavobacterium panaciterrae (99.7%) → Species
Rathayibacter_BV5_Otu000011	rRNA/ITS(16S ribosomal RNA sequences Bacteria and Archaea)	Highly similar sequences (megablast)	Default	Rathayibacter caricis	701	701	1	0	1	1496	NR_028756.1	Otu000011 – Rathayibacter caricis (100%) → Species
Buchnera_BV5_Otu000012	rRNA/ITS(16S ribosomal RNA sequences Bacteria and Archaea)	Highly similar sequences (megablast)	Default	Buchnera aphidicola str. Sg (Schizaphis graminum)	673	673	1	0	0.9868	1552	NR_145527.1	Otu000012 – Buchnera aphidicola (98.7%) → Species
Oxalobacteraceae_unclassified_BV5_Otu000013	rRNA/ITS(16S ribosomal RNA sequences Bacteria and Archaea)	Highly similar sequences (megablast)	Default	Pseudoduganella plicata	691	691	1	0	1	1471	NR_043309.1	Otu000013 – Pseudoduganella plicata (100%) → Species
Allorhizobium-Neorhizobium-Pararhizobium-Rhizobium_BV5_Otu000014	rRNA/ITS(16S ribosomal RNA sequences Bacteria and Archaea)	Highly similar sequences (megablast)	Default	Rhizobium skierniewicense Ch11	695	695	1	0	0.9948	1400	NR_118035.1	Otu000014 – Rhizobium skierniewicense (99.5%) → Species
Methylobacterium-Methylorubrum_BV5_Otu000016	rRNA/ITS(16S ribosomal RNA sequences Bacteria and Archaea)	Highly similar sequences (megablast)	Default	Methylobacterium marchantiae	693	693	1	0	0.9974	1421	NR_116549.1	Otu000016 – Methylobacterium marchantiae (99.7%) → Species
Oxalobacteraceae_unclassified_BV5_Otu000017	rRNA/ITS(16S ribosomal RNA sequences Bacteria and Archaea)	Highly similar sequences (megablast)	Default	Janthinobacterium svalbardensis	680	680	1	0	0.9947	1403	NR_132608.1	Otu000017 – Janthinobacterium svalbardensis (99.5%) → Species
Aureimonas_BV5_Otu000033	rRNA/ITS(16S ribosomal RNA sequences Bacteria and Archaea)	Highly similar sequences (megablast)	Default	Antarcticirhabdus aurantiaca	660	660	1	0	0.9815	1406	NR_189212.1	Otu000033 – Aureimonas altamirensis (98.1%) → Species
	rRNA/ITS(16S ribosomal RNA sequences Bacteria and Archaea)	Highly similar sequences (megablast)	Default	Aureimonas altamirensis DSM 21988	660	660	1	0	0.9815	1366	NR_043764.1
Bacillus_BV5_Otu000039	rRNA/ITS(16S ribosomal RNA sequences Bacteria and Archaea)	Highly similar sequences (megablast)	Default	Bacillus renqingensis	704	704	1	0	1	1448	NR_181497.1	Otu000039 – Bacillus renqingensis (100%) → Species
Xanthomonadaceae_unclassified_BV5_Otu000058	rRNA/ITS(16S ribosomal RNA sequences Bacteria and Archaea)	Highly similar sequences (megablast)	Default	Lysobacter cookii	704	704	1	0	1	1400	NR_112881.1	Otu000058 – Lysobacter cookii (100%) → Species
Pseudomonas_BV5_Otu000110	rRNA/ITS(16S ribosomal RNA sequences Bacteria and Archaea)	Highly similar sequences (megablast)	Default	Metapseudomonas lalkuanensis	695	695	1	0	0.9974	1499	NR_179771.1	Otu000110 – Pseudomonas aeruginosa (99.7%) → Species
	rRNA/ITS(16S ribosomal RNA sequences Bacteria and Archaea)	Highly similar sequences (megablast)	Default	Pseudomonas aeruginosa	695	695	1	0	0.9974	1527	NR_117678.1
Streptococcus_BV5_Otu000112	rRNA/ITS(16S ribosomal RNA sequences Bacteria and Archaea)	Highly similar sequences (megablast)	Default	Streptococcus timonensis	701	701	1	0	1	1509	NR_179540.1	Otu000112 – Streptococcus timonensis (100%) → Species
Streptococcus_BV5_Otu000141	rRNA/ITS(16S ribosomal RNA sequences Bacteria and Archaea)	Highly similar sequences (megablast)	Default	Streptococcus thermophilus	701	701	1	0	1	1539	NR_042778.1	Otu000141 – Streptococcus thermophilus (100%) → Species
Xanthomonas_BV5_Otu000186	rRNA/ITS(16S ribosomal RNA sequences Bacteria and Archaea)	Highly similar sequences (megablast)	Default	Xanthomonas hydrangeae	699	699	1	0	0.9974	1431	NR_181958.1	Otu000186 – Xanthomonas hydrangeae (99.7%) → Species
Cupriavidus_BV5_Otu000312	rRNA/ITS(16S ribosomal RNA sequences Bacteria and Archaea)	Highly similar sequences (megablast)	Default	Cupriavidus metallidurans CH34	693	693	1	0	1	1527	NR_074704.1	Otu000312 – Cupriavidus metallidurans (100%) → Species
Lawsonella_BV5_Otu000881	rRNA/ITS(16S ribosomal RNA sequences Bacteria and Archaea)	Highly similar sequences (megablast)	Default	Lawsonella clevelandensis	680	680	1	0	0.9895	1445	NR_151867.1	Otu000881 – Lawsonella clevelandensis (99.0%) → Species
Sphingomonas_BV5_Otu000015	rRNA/ITS(16S ribosomal RNA sequences Bacteria and Archaea)	Highly similar sequences (megablast)	Default	Sphingomonas cynarae	686	686	1	0	0.9921	1426	NR_109167.1	Otu000015 - Sphingomonas cynarae,Sphingomonas melonis (99.21-98.95%)→ Species
	rRNA/ITS(16S ribosomal RNA sequences Bacteria and Archaea)	Highly similar sequences (megablast)	Default	Sphingomonas melonis	680	680	1	0	0.9895	1439	NR_028626.1
o__Helotiales_unclassified_FITS2_Otu00008	Core_nt	Highly similar sequences (megablast)Sequences from type material	Sequences from type material	Populomyces barnardiae	154	154	0.97	1e-34	0.863	564	NR_185792.1	Otu00008 – Populomyces barnardiae (86.3%, 97% cover) → Too low for species → keep Helotiales sp. (order-level).
	rRNA/ITS (ITS)	Highly similar sequences (megablast)Sequences from type material	Sequences from type material	Populomyces barnardiae	154	154	0.97	5e-38	0.863	564	NR_185792.1
g__Paraphoma_FITS2_Otu00010	Core_nt	Highly similar sequences (megablast)Sequences from type material	Sequences from type material	Paraphoma ledniceana	259	259	1	2e-66	1	510	MT371091.1	Otu00010 – Paraphoma ledniceana (100%, 100% cover; NR_ hit) → Keep species (Paraphoma ledniceana, ITS/NR_).
	rRNA/ITS (ITS)	Highly similar sequences (megablast)Sequences from type material	Sequences from type material	Paraphoma ledniceana	259	259	1	9e-70	1	510	NR_172538.1
g__Alternaria_FITS2_Otu00011	Core_nt	Highly similar sequences (megablast)Sequences from type material	Sequences from type material	Alternaria doliconidium	292	292	1	2e-76	1	531	NR_158361.1	Otu00011 – Alternaria doliconidium (100%, 100%) → Keep species.
	rRNA/ITS (ITS)	Highly similar sequences (megablast)Sequences from type material	Sequences from type material	Alternaria doliconidium	292	292	1	1e-79	1	531	NR_158361.1
g__Mycocentrospora_FITS2_Otu00013	Core_nt	Highly similar sequences (megablast)Sequences from type material	Sequences from type material	Phaeomycocentrospora xinjangensis	244	244	1	7e-62	0.949	486	NR_191146.1	Otu00013 – Phaeomycocentrospora xinjiangensis (94.9%) → Genus/higher (e.g., Phaeomycocentrospora sp.).
	rRNA/ITS (ITS)	Highly similar sequences (megablast)Sequences from type material	Sequences from type material	Phaeomycocentrospora xinjangensis	244	244	1	3e-65	0.949	486	NR_191146.1
g__Alternaria_FITS2_Otu00015	Core_nt	Highly similar sequences (megablast)Sequences from type material	Sequences from type material	Alternaria tellustris	281	281	1	5e-73	0.9935	565	MH861643.1	Otu00015 – Alternaria tellustris (99.35%, 100%) → Species OK (note: just under 99.5; acceptable with ITS support).
	rRNA/ITS (ITS)	Highly similar sequences (megablast)Sequences from type material	Sequences from type material	Alternaria tellustris	281	281	1	2e-76	0.9935	582	NR_135961.1
g__Plectosphaerella_FITS2_Otu00016	Core_nt	Highly similar sequences (megablast)Sequences from type material	Sequences from type material	Plectosphaerella cucumerina	305	305	1	3e-80	0.994	515	HQ238980.1	Otu00016 – Plectosphaerella cucumerina (99.4%, 100%) → Species OK.
	rRNA/ITS (ITS)	Highly similar sequences (megablast)Sequences from type material	Sequences from type material	Plectosphaerella cucumerina	305	305	1	1e-83	0.994	515	NR_171712.1
g__Aureobasidium_FITS2_Otu00022	Core_nt	Highly similar sequences (megablast)Sequences from type material	Sequences from type material	Aureobasidium pullulans	285	285	1	4e-74	1	506	AJ244232.1	Otu00022 – Aureobasidium pullulans (100%) vs A. intercalariosporum (98.05%) → Keep A. pullulans (species).
	rRNA/ITS (ITS)	Highly similar sequences (megablast)Sequences from type material	Sequences from type material	Aureobasidium intercalariosporum	268	268	1	2e-72	0.9805	580	NR_189918.1
g__Desmococcus_FITS2_Otu00025	Core_nt	Highly similar sequences (megablast)Sequences from type material	Sequences from type material	Pseudostichococcus monallantoides	449	449	1	3e-123	0.9636	2932	KM020066.1	Otu00025 – Pseudostichococcus monallantoides (alga) → Non-fungal → exclude.
	rRNA/ITS (ITS)	Highly similar sequences (megablast)Sequences from type material	Sequences from type material	NA	NA	NA	NA	NA	NA	NA	NA
o__Helotiales_unclassified_FITS2_Otu00027	Core_nt	Highly similar sequences (megablast)Sequences from type material	Sequences from type material	Cadophora yulongensis	217	217	0.98	1e-53	0.9441	580	MT889948.1	Otu00027 – Cadophora yulongensis 94.4% / Rhexocercosporidium 93.1% → <97% → Cadophora sp. or Helotiales sp. (no species).
	rRNA/ITS (ITS)	Highly similar sequences (megablast)Sequences from type material	Sequences from type material	Rhexocercosporidium senecionis	211	211	1	3e-55	0.9315	593	NR_170001.1
g__Herpotrichia_FITS2_Otu00028	Core_nt	Highly similar sequences (megablast)Sequences from type material	Sequences from type material	Stagonosporopsis ailanthicola	289	289	1	3e-75	1	456	NR_172387.1	Otu00028 – Stagonosporopsis ailanthicola (100%) → Species.
	rRNA/ITS (ITS)	Highly similar sequences (megablast)Sequences from type material	Sequences from type material	Stagonosporopsis ailanthicola	289	289	1	1e-78	1	456	NR_172387.1
g__Stagonosporopsis_FITS2_Otu00035	Core_nt	Highly similar sequences (megablast)Sequences from type material	Sequences from type material	Stagonosporopsis valerianellae	285	285	1	4e-74	1	544	NR_160109.1	Otu00035 – Stagonosporopsis valerianellae (100%) → Species.
	rRNA/ITS (ITS)	Highly similar sequences (megablast)Sequences from type material	Sequences from type material	Stagonosporopsis valerianellae	285	285	1	2e-77	1	544	NR_160109.1
g__Dioszegia_FITS2_Otu00036	Core_nt	Highly similar sequences (megablast)Sequences from type material	Sequences from type material	Dioszegia takashimae	156	156	0.77	3e-35	0.9423	478	NR_136971.1	OTU00036 → Dioszegia sp. (genus only, identity too low for species).
	rRNA/ITS (ITS)	Highly similar sequences (megablast)Sequences from type material	Sequences from type material	Dioszegia takashimae	156	156	0.77	1e-38	0.9423	478	NR_136971.1
g__Gibberella_FITS2_Otu00039	Core_nt	Highly similar sequences (megablast)Sequences from type material	Sequences from type material	Verrucaria juankoskiensis	241	241	1	9e-61	0.943	538	MK138797.1	OTU00039 → Verrucaria juankoskiensis (species-level, supported by type material).
	rRNA/ITS (ITS)	Highly similar sequences (megablast)Sequences from type material	Sequences from type material	Verrucaria juankoskiensis	241	241	1	4e-64	0.943	538	NR_173805.1
g__Vishniacozyma_FITS2_Otu00041	Core_nt	Highly similar sequences (megablast)Sequences from type material	Sequences from type material	Leptosphaeria irregularis	274	274	1	9e-71	0.981	564	NR_171725.1	Otu00041 – Leptosphaeria irregularis (98.1%, 100% cover) → Genus/species? 98.1% is borderline → I’d keep Leptosphaeria sp. (update mothur genus; don’t call species).
	rRNA/ITS (ITS)	Highly similar sequences (megablast)Sequences from type material	Sequences from type material	Leptosphaeria irregularis	274	274	1	4e-74	0.981	564	NR_171725.1
g__Paulisebacina_FITS2_Otu00051	Core_nt	Highly similar sequences (megablast)Sequences from type material	Sequences from type material	NA	NA	NA	NA	NA	NA	NA	NA	Otu00051 – NA → Unclassified Fungi.
	rRNA/ITS (ITS)	Highly similar sequences (megablast)Sequences from type material	Sequences from type material	NA	NA	NA	NA	NA	NA	NA	NA
f__Phaeosphaeriaceae_unclassified_FITS2_Otu00072	Core_nt	Highly similar sequences (megablast)Sequences from type material	Sequences from type material	Parastagonospora novozelandica	285	285	1	4e-74	1	568	NR_164453.1	Otu00072 – Parastagonospora novozelandica (100%) → Species.
	rRNA/ITS (ITS)	Highly similar sequences (megablast)Sequences from type material	Sequences from type material	Parastagonospora novozelandica	285	285	1	2e-77	1	568	NR_164453.1
g__Leucosporidium_FITS2_Otu00078	Core_nt	Highly similar sequences (megablast)Sequences from type material	Sequences from type material	Leucosporidium escuderoi	353	353	1	2e-94	0.9673	566	NR_155310.1	Otu00078 – Leucosporidium escuderoi (96.7%) → Genus-level (Leucosporidium sp.).
	rRNA/ITS (ITS)	Highly similar sequences (megablast)Sequences from type material	Sequences from type material	Leucosporidium escuderoi	353	353	1	6e-98	0.9673	566	NR_155310.1
g__Sordaria_FITS2_Otu00096	Core_nt	Highly similar sequences (megablast)Sequences from type material	Sequences from type material	Jeremyomyces labinae	196	196	1	2e-47	0.8917	577	NR_163362.1	Otu00096 – Jeremyomyces labinae (89.2%) → Higher rank only.
	rRNA/ITS (ITS)	Highly similar sequences (megablast)Sequences from type material	Sequences from type material	Jeremyomyces labinae	196	196	1	8e-51	0.8917	577	NR_163362.1
g__unclassified_Rhizophydiales_FITS2_Otu00126	Core_nt	Highly similar sequences (megablast)Sequences from type material	Sequences from type material	Cystofilobasidium macerans	425	425	1	4e-116	0.9957	630	KY103183.1	Otu00126 – Cystofilobasidium macerans (99.6%, 100%) → Species.
	rRNA/ITS (ITS)	Highly similar sequences (megablast)Sequences from type material	Sequences from type material	Cystofilobasidium macerans	425	425	1	1e-119	0.9957	630	NR_154835.1
g__Dioszegia_FITS2_Otu00132	Core_nt	Highly similar sequences (megablast)Sequences from type material	Sequences from type material	Jaagichlorella sphaerica	368	368	0.92	9e-99	0.8875	330	KX094829.1	Otu00132 – Jaagichlorella sphaerica (alga) → Non-fungal → exclude.
	rRNA/ITS (ITS)	Highly similar sequences (megablast)Sequences from type material	Sequences from type material	NA	NA	NA	NA	NA	NA	NA	NA
f__Helotiales_fam_Incertae_sedis_unclassified_FITS2_Otu00140	Core_nt	Highly similar sequences (megablast)Sequences from type material	Sequences from type material	Knufia alcoulitsii	233	233	0.92	2e-58	0.9524	662	PP476947.1	Otu00140 – Knufia (92–95% cover, 92% id) → Genus-level (Knufia sp.).
	rRNA/ITS (ITS)	Highly similar sequences (megablast)Sequences from type material	Sequences from type material	Knufia tsunedae	222	222	0.92	1e-58	0.9388	534	NR_132842.1
g__Neoascochyta_FITS2_Otu00229	Core_nt	Highly similar sequences (megablast)Sequences from type material	Sequences from type material	Desmochloris edaphica	320	320	0.98	2e-84	0.8953	2338	MW714127.1	Otu00229 – Desmochloris edaphica (alga) + bad alternative → Non-fungal → exclude.
	rRNA/ITS (ITS)	Highly similar sequences (megablast)Sequences from type material	Sequences from type material	Cyberlindnera dasilvae	62.1	62.1	0.13	5e-10	1	479	NR_175652.1
g__Verrucaria_FITS2_Otu00240	Core_nt	Highly similar sequences (megablast)Sequences from type material	Sequences from type material	Ramularia collo-cygni	261	261	1	6e-67	1	588	NR_154944.1	Otu00240 – Ramularia collo-cygni (100%) → Species.
	rRNA/ITS (ITS)	Highly similar sequences (megablast)Sequences from type material	Sequences from type material	Ramularia collo-cygni	261	261	1	3e-70	1	588	NR_154944.1
f__Phaeosphaeriaceae_unclassified_FITS2_Otu00243	Core_nt	Highly similar sequences (megablast)Sequences from type material	Sequences from type material	Septoriella chlamydospora	235	235	0.98	4e-59	0.947	579	NR_154508.1	Otu00243 – Septoriella chlamydospora / hollandica (98%) → Genus-level (Septoriella sp.).
	rRNA/ITS (ITS)	Highly similar sequences (megablast)Sequences from type material	Sequences from type material	Septoriella hollandica	235	235	0.98	2e-62	0.947	593	NR_164461.1
c__Agaricomycetes_unclassified_FITS2_Otu00269	Core_nt	Highly similar sequences (megablast)Sequences from type material	Sequences from type material	Preussia polymorpha	228	228	1	3e-60	0.9346	529	NR_137729.1	Otu00269 – Preussia polymorpha (100%) → Species.
	rRNA/ITS (ITS)	Highly similar sequences (megablast)Sequences from type material	Sequences from type material	Preussia polymorpha	228	228	1	3e-60	0.9346	529	NR_137729.1
g__unclassified_Rhizophydiales_FITS2_Otu00299		Highly similar sequences (megablast)Sequences from type material	Sequences from type material	Mrakia fibulata	427	427	1	1e-116	1	1289	MK372216.1	Otu00299 – Mrakia fibulata (100%) → Species.
	rRNA/ITS (ITS)	Highly similar sequences (megablast)Sequences from type material	Sequences from type material	Mrakia fibulata	427	427	1	4e-120	1	722	NR_199737.1
g__unclassified_Olpidiaceae_FITS2_Otu00366	Core_nt	Highly similar sequences (megablast)Sequences from type material	Sequences from type material	Heterochlamydomonas callunae	551	551	1	8e-154	0.9934	2729	MH703776.1	Otu00366 – Heterochlamydomonas callunae (alga) → Non-fungal → exclude.
	rRNA/ITS (ITS)	Highly similar sequences (megablast)Sequences from type material	Sequences from type material	NA	NA	NA	NA	NA	NA	NA	NA
g__Tetracladium_FITS2_Otu00397	Core_nt	Highly similar sequences (megablast)Sequences from type material	Sequences from type material	Koliella longiseta	182	182	0.77	1e-42	0.8186	657	AJ431677.1	Otu00397 – Koliella longiseta (alga) → Non-fungal → exclude.
	rRNA/ITS (ITS)	Highly similar sequences (megablast)Sequences from type material	Sequences from type material	NA	NA	NA	NA	NA	NA	NA	NA
g__Acremonium_FITS2_Otu00450	Core_nt	Highly similar sequences (megablast)Sequences from type material	Sequences from type material	Trebouxia arboricola	534	534	1	9e-149	0.9578	664	FJ626725.1	Otu00450 – Trebouxia arboricola (alga) → Non-fungal → exclude.
	rRNA/ITS (ITS)	Highly similar sequences (megablast)Sequences from type material	Sequences from type material	NA	NA	NA	NA	NA	NA	NA	NA
g__Fusarium_FITS2_Otu00480	Core_nt	Highly similar sequences (megablast)Sequences from type material	Sequences from type material	Keissleriella yonaguniensis	230	230	0.93	2e-57	0.958	524	NR_155212.1	Otu00480 – Keissleriella yonaguniensis (93%) → Genus-level (Keissleriella sp.).
	rRNA/ITS (ITS)	Highly similar sequences (megablast)Sequences from type material	Sequences from type material	Keissleriella yonaguniensis	230	230	0.93	8e-61	0.958	524	NR_155212.1
p__Chytridiomycota_unclassified_FITS2_Otu00681	Core_nt	Highly similar sequences (megablast)Sequences from type material	Sequences from type material	Desmochloris edaphica	213	213	0.98	4e-52	0.8321	2338	MW714127.1	Otu00681 – Desmochloris edaphica (alga) → Non-fungal → exclude.
	rRNA/ITS (ITS)	Highly similar sequences (megablast)Sequences from type material	Sequences from type material	NA	NA	NA	NA	NA	NA	NA	NA
g__unclassified_Spizellomycetales_FITS2_Otu00869	Core_nt	Highly similar sequences (megablast)Sequences from type material	Sequences from type material	NA	NA	NA	NA	NA	NA	NA	NA	Otu00869 – NA/NA → Unclassified Fungi.
	rRNA/ITS (ITS)	Highly similar sequences (megablast)Sequences from type material	Sequences from type material	NA	NA	NA	NA	NA	NA	NA	NA
g__Penicillium_FITS2_Otu01246	Core_nt	Highly similar sequences (megablast)Sequences from type material	Sequences from type material	Paraloratospora camporesii	189	189	0.93	1e-48	0.9137	515	NR_170014.1	Otu01246 – Paraloratospora camporesii (93%) → Genus-level (Paraloratospora sp.).
	rRNA/ITS (ITS)	Highly similar sequences (megablast)Sequences from type material	Sequences from type material	Paraloratospora camporesii	189	189	0.93	3e-45	0.9137	515	NR_170014.1
Oomycota_X_unclassified_PV9_Otu00002	core_nt	Highly similar sequences (megablast)Sequences from type material		Hyaloperonospora parasitica	612	612	1	1e-170	0.997	1200	AY211008.1	Otu00002 – Hyaloperonospora parasitica (99.7%) → Species
	core_nt	Highly similar sequences (megablast)Sequences from type material	Sequences from type material	Phytophthora infestans T30-4	590	590	1	2e-165	0.985	492	XR_009934406.1
Rhogostoma-lineage_unclassified_PV9_Otu00003	core_nt	Highly similar sequences (megablast)Sequences from type material		uncultured Cercozoa	604	604	1	2e-168	0.994	1789	EF024680.1	Otu00003 – Rhogostoma cylindrica/Rhogostoma epiphylla (99.6-99.18%) → Species
	core_nt	Highly similar sequences (megablast)Sequences from type material	Sequences from type material	Rhogostoma cylindrica	448	448	0.74	1e-122	0.9959	1635	KY905096.1
	core_nt	Highly similar sequences (megablast)Sequences from type material	Sequences from type material	Rhogostoma epiphylla	442	442	0.74	5e-121	0.9918	1653	KY905095.1
Albugo_PV9_Otu00005	core_nt	Highly similar sequences (megablast)Sequences from type material		Albugo koreana	617	617	1	3e-172	1	1217	MW135445.1	Otu00005 – Albugo laibachii (100%) → Species
	core_nt	Highly similar sequences (megablast)Sequences from type material		Albugo laibachii Nc14	617	617	1	3e-172	1	11680	FR832884.1
	core_nt	Highly similar sequences (megablast)Sequences from type material	Sequences from type material	Pythium pyrilobum	556	556	1	2e-155	0.9671	4041	AY598636.2
Klebsormidium_PV9_Otu00006	core_nt	Highly similar sequences (megablast)Sequences from type material		Klebsormidium nitens	621	621	1	2e-173	1	1885	MK201754.1	Otu00006 – Klebsormidium dissectum (100%) → Species
	core_nt	Highly similar sequences (megablast)Sequences from type material	Sequences from type material	Klebsormidium dissectum	621	621	1	7e-175	1	2576	EF372518.1
Chloroidium_PV9_Otu00008	core_nt	Highly similar sequences (megablast)Sequences from type material		Chloroidium sp. Ru-6-6	612	612	1	1e-170	1	2558	MH703747.1	Otu00008 – Chloroidium engadinense (99.7%) → Species
	core_nt	Highly similar sequences (megablast)Sequences from type material	Sequences from type material	Chloroidium engadinense	606	606	1	2e-170	0.997	3648	FM946011.1
Pythium_PV9_Otu00029	core_nt	Highly similar sequences (megablast)Sequences from type material		Globisporangium echinulatum	573	573	1	6e-159	0.976	4156	AY598639.2	Otu00029 – Pythium apiculatum (97.6%) → Species
	core_nt	Highly similar sequences (megablast)Sequences from type material		Pythium apiculatum	573	573	1	6e-159	0.976	4011	HQ643443.2
	core_nt	Highly similar sequences (megablast)Sequences from type material	Sequences from type material	Globisporangium rostratifingens	571	571	1	7e-160	0.9731	4132	HQ643761.2
Chloromonas_PV9_Otu00079	core_nt	Highly similar sequences (megablast)Sequences from type material		Chloromonas augustae	597	597	1	3e-166	0.9939	1771	AJ410454.1	Otu00079 – Chloromonas augustae (99.4%) → Species
	core_nt	Highly similar sequences (megablast)Sequences from type material	Sequences from type material	Chloromonas augustae	592	592	1	5e-166	0.9909	1775	AJ410452.1
Spumella_PV9_Otu00105	core_nt	Highly similar sequences (megablast)Sequences from type material		Spumella similis	608	608	1	2e-169	1	1758	MZ420274.1	Otu00105 – Spumella similis (100%) → Species
	core_nt	Highly similar sequences (megablast)Sequences from type material	Sequences from type material	Pedospumella encystans	553	553	1	2e-154	0.9697	1700	AY651083.1
Oomycota_X_unclassified_PV9_Otu00362	core_nt	Highly similar sequences (megablast)Sequences from type material		Phytophthora syringae	595	595	1	1e-165	0.988	1190	HM004229.1	Otu00362 – Phytophthora syringae (98.8%) → Species
	core_nt	Highly similar sequences (megablast)Sequences from type material	Sequences from type material	Phytophthora theobromicola	590	590	1	2e-165	0.985	1089	MT074263.1
Glissomonadida_unclassified_PV9_Otu00808	core_nt	Highly similar sequences (megablast)Sequences from type material		uncultured Cercozoa	599	599	1	9e-167	0.9969	799	AY605185.1	Otu00808 – Thaumatomonas coloniensis (88.1%) → Genus only (not species, low identity)
	core_nt	Highly similar sequences (megablast)Sequences from type material	Sequences from type material	Thaumatomonas coloniensis	383	383	0.98	3e-103	0.8815	1776	DQ211591.1
Hyaloperonospora_PV9_Otu01157	core_nt	Highly similar sequences (megablast)Sequences from type material		Hyaloperonospora sp. EA-2024a	606	606	1	6e-169	0.994	1184	PP587747.1	Otu01157 – Hyaloperonospora sp. (99.4%) → Genus (species unclear, so keep sp.)
	core_nt	Highly similar sequences (megablast)Sequences from type material	Sequences from type material	Phytophthora infestans T30-4	551	551	1	9e-154	0.9641	492	XR_009934406.1
Oomycota_X_unclassified_PV9_Otu02596	core_nt	Highly similar sequences (megablast)Sequences from type material		Albugo koreana	379	456	1	1e-100	0.9952	1217	MW135445.1	Otu00005 – Albugo laibachii (100%) → Species
	core_nt	Highly similar sequences (megablast)Sequences from type material		Albugo laibachii Nc14	379	456	1	1e-100	0.9952	11680	FR832884.1
	core_nt	Highly similar sequences (megablast)Sequences from type material	Sequences from type material	Pythium aristosporum	335	412	1	7e-89	0.9567	4069	AY598627.2

## Sheet: StrainSequences
Supplementary Data 3. OTUs selected for in planta experiments and their similarity to representative lab strains as determined by BLAST. Column descriptions: OTUID indicates the unique identifier for each OTU. SelectedLabStrainsForEachOTU lists the lab strain used as the representative for that OTU in the experiment. Performed in specifies the BLAST method used to determine similarity. 16S rRNA a…
OTUID	SelcedLabStrainsForEachOTU	Max Score	Total Score	Query Cover	E value	Per. Ident	Acc. Len	Performed in	16S rRNA and ITS sequence
Bacteria_Otu000003	Methylobacterium goesingense_consensus	676	676	0.34	0	0.9894	378	NCBI blastn Align two or more sequences	ATGCAAGTCGAGCGGGCACTTTCGGGTGTCAGCGGCAGACGGGTGAGTAACACGTGGGAACGTACCCTTTGGTTCGGAATAACGCTGGGAAACTAGCGCTAATACCGGATACGCCCTTTTGGGGAAAGGCTTGCTGCCGAAGGATCGGCCCGCGTCTGATTAGCTAGTTGGTGGGGTAATGGCCTACCAAGGCGACGATCAGTAGCTGGTCTGAGAGGATGATCAGCCACACTGGGACTGAGACACGGCCCAGACTCCTACGGGAGGCAGCAGTGGGGAATATTGGACAATGGGCGCAAGCCTGATCCAGCCATGCCGCGTGAGTGATGAAGGCCTTAGGGTTGTAAAGCTCTTTTGTCCGGGACGATAATGACGGTACCGGAAGAATAAGCCCCGGCT…
Bacteria_Otu000015	Sphingomonas melonis_consensus	669	669	0.35	0	0.9868	380	NCBI blastn Align two or more sequences	TGCAAGTCGAACGAGACCTTCGGGTCTAGTGGCGCACGGGTGCGTAACGCGTGGGAATCTGCCCCTTGGTTCGGAATAACAGTTGGAAACGACTGCTAATACCGGATGATGACGTAAGTCCAAAGATTTATCGCCGAGGGATGAGCCCGCGTAGGATTAGGTAGTTGGTGTGGTAAAGGCGCACCAAGCCGACGATCCTTAGCTGGTCTGAGAGGATGATCAGCCACACTGGGACTGAGACACGGCCCAGACTCCTACGGGAGGCAGCAGTGGGGAATATTGGACAATGGGCGAAAGCCTGATCCAGCAATGCCGCGTGAGTGATGAAGGCCTTAGGGTTGTAAAGCTCTTTTACCCGGGATGATAATGACAGTACCGGGAGAATAAGCTCCGGCTAAC…
Bacteria_Otu000004	Duganella zoogloeoides_consensus	686	686	0.33	0	0.9973	374	NCBI blastn Align two or more sequences	GTCCAGATTCCTACGGGAGGCAGCAGTGGGGAATTTTGGACAATGGGCGCAAGCCTGATCCAGCAATGCCGCGTGAGTGAAGAAGGCCTTCGGGTTGTAAAGCTCTTTTGTCAGGGAAGAAACGGGCCTTTCTAATACAGAGACCTAATGACGGTACCTGAAGAATAAGCACCGGCTAACTACGTGCCAGCAGCCGCGGTAATACGTAGGGTGCAAGCGTTAATCGGAATTACTGGGCGTAAAGCGTGCGCAGGCGGTTTTGTAAGACTGACGTGAAATCCCCGGGCTCAACCTGGGAATGGCGTTGGTGACTGCAAGGCTAGAGTTTGGCAGAGGGGGGTAGAATTCCACGTGTAGCAGTGAAATGCGTAGATATGTGGAGGAACACCGATGGCGAAG…
Bacteria_Otu000006	Pseudomonas viridiflava_consensus	630	630	0.32	0	0.9942	380	NCBI blastn Align two or more sequences	TGCAAGTCGAGCGGTAGAGAGAAGCTTGCTTCTCTTGAGAGCGGCGGACGGGTGAGTAATGCCTAGGAATCTGCCTGGTAGTGGGGGATAACGCTCGGAAACGGACGCTAATACCGCATACGTCCTACGGGAGAAAGCAGGGGACCTTCGGGCCTTGCGCTATCAGATGAGCCTAGGTCGGATTAGCTAGTTGGTGAGGTAATGGCTCACCAAGGCGACGATCCGTAACTGGTCTGAGAGGATGATCAGTCACACTGGAACTGAGACACGGTCCAGACTCCTACGGGAGGCAGCAGTGGGGAATATTGGACAATGGGCGAAAGCCTGATCCAGCCATGCCGCGTGTGTGAAGAAGGTCNTTCGGATTGTAAAGCACTTTAAGTTGGGAGGAAGGGCAGT…
Fungi_Otu00016	Plectosphaerella cucumerina_consensus	255	255	0.33	8e-72	0.9408	168	NCBI blastn Align two or more sequences	GCACCCTTGCGGGCGCCGCCGAAGCAACAGGTATAATAGTTCACAAAGGGGAGAGAGTGGAGTACTCAGTAATGACCCTTCCGTAGGGGAACCTGCGGAGGGATCATTACTGAGTACTACACTCTCTACCCTTTGTGAACTATTATACCTGTTGCTTCGGCGGCGCCCGCAAGGGTGCCCGCCGGTCTCATCAGAATCTCTGTTTTCGAACCCGACGATACTTCTGAGTGTTCTTAGCGAACTGTCAAAACTTTTAACAACGGATCTCTTGGCTCCAGCATCGATGAAGAACGCAGCGAAACGCGATATGTAATGTGAATTGCAGAATTCAGTGAATCATCGAATCTTTGAACGCACATGGCGCCTTCCAGTATCCTGGGAGGCATGCCTGTCCGAGCG…
Fungi_Otu00126	Cystofilobasidium macerans_Forward	425	425	0.4	7e-123	0.9957	233	NCBI blastn Align two or more sequences	TCCGGGGGCTCTCTTTATTCACACACCCCTGTGCACTTTGGCCACCTGCCGCGCTTAACTGCGTTAGTAGGTGTGTCTCTTTATTTATACCCATATACACAAGTCATTGAATGTAAAATCGTTATAAACTAATATAACTTTCAACAACGGATCTCTTGGTTCTCGCATCGATGAAGAACGCAGCGAATTGCGATAAGTAATGTGAATTGCAGAATTCAGTGAATCATCGAATCTTTGAACGCATCTTGCGCTCTTTGGTATTCCGAAGAGCATGCCTGTTTGAGTGTCATAAACTCTCACCTCCAGCCTTCTTTAATTAGAGGTGTTGGGGCGTGGACGTGAGTGCTGCTGGTGCCCTGGTTGCATCGGCTCACTTGAAATACATTAGCTGAATCCTCT…
NFEuk_Otu00003	GenBank: KY905095.1 Rhogostoma epiphylla isolate KD1019 18S ribosomal RNA gene, partial sequence
NFEuk_Otu00005	Albugo laibachii NC14 Genome assession : GOLD: Go0039138
