# Supplementary material for: Machine learning reveals biocontrol agents shaping disease outcome in natural Arabidopsis populations
Source: Nat Commun. 2026 Jul 28;17:7570. doi: 10.1038/s41467-026-75789-w (PMC13415569; doi:10.1038/s41467-026-75789-w)
Supplement: Supplementary file 8 — Supplementary Data 5 [file 41467_2026_75789_MOESM8_ESM.xlsx]

## Sheet: Supplementary Data 5
Supplementary Data 5: Correlation tables for infected and uninfected microbial association networks. Tables report pairwise correlations between OTUs meeting the thresholds |r| ≥ 0.2 and p ≤ 0.01. Correlation coefficients, significance values, correlation sign are shown.
Source_OTU	Target_OTU	P_Value	Correlation_Coefficient	Correlation_Sign	Network_Source
Methylobacterium.Methylorubrum_BV5_Otu000003	Sphingomonas_BV5_Otu000002	0.001	0.3444	Positive	GeneratedFromInfectedSamples
Duganella_BV5_Otu000004	Sphingomonas_BV5_Otu000002	0.007	0.2741	Positive	GeneratedFromInfectedSamples
Pseudomonas_BV5_Otu000006	Sphingomonas_BV5_Otu000002	0.004	0.3258	Positive	GeneratedFromInfectedSamples
Brevundimonas_BV5_Otu000010	Sphingomonas_BV5_Otu000002	0.001	0.4759	Positive	GeneratedFromInfectedSamples
Rathayibacter_BV5_Otu000011	Sphingomonas_BV5_Otu000002	0.009	0.2675	Positive	GeneratedFromInfectedSamples
Methylobacterium.Methylorubrum_BV5_Otu000016	Sphingomonas_BV5_Otu000002	0.002	0.3256	Positive	GeneratedFromInfectedSamples
Oxalobacteraceae_unclassified_BV5_Otu000017	Sphingomonas_BV5_Otu000002	0.001	0.4085	Positive	GeneratedFromInfectedSamples
Comamonadaceae_unclassified_BV5_Otu000018	Sphingomonas_BV5_Otu000002	0.006	0.262	Positive	GeneratedFromInfectedSamples
Oxalobacteraceae_unclassified_BV5_Otu000020	Sphingomonas_BV5_Otu000002	0.003	0.3096	Positive	GeneratedFromInfectedSamples
Aeromicrobium_BV5_Otu000030	Sphingomonas_BV5_Otu000002	0.002	0.3324	Positive	GeneratedFromInfectedSamples
Aureimonas_BV5_Otu000033	Sphingomonas_BV5_Otu000002	0.001	0.284	Positive	GeneratedFromInfectedSamples
Oxalobacteraceae_unclassified_BV5_Otu000047	Sphingomonas_BV5_Otu000002	0.003	0.2749	Positive	GeneratedFromInfectedSamples
Comamonadaceae_unclassified_BV5_Otu000060	Sphingomonas_BV5_Otu000002	0.008	0.2614	Positive	GeneratedFromInfectedSamples
Sphingomonadaceae_unclassified_BV5_Otu000063	Sphingomonas_BV5_Otu000002	0.002	0.2847	Positive	GeneratedFromInfectedSamples
Microbacteriaceae_unclassified_BV5_Otu000070	Sphingomonas_BV5_Otu000002	0.003	0.277	Positive	GeneratedFromInfectedSamples
Sphingomonas_BV5_Otu000072	Sphingomonas_BV5_Otu000002	0.001	0.3379	Positive	GeneratedFromInfectedSamples
Microbacteriaceae_unclassified_BV5_Otu000080	Sphingomonas_BV5_Otu000002	0.001	0.284	Positive	GeneratedFromInfectedSamples
Methylophilus_BV5_Otu000125	Sphingomonas_BV5_Otu000002	0.007	-0.281	Negative	GeneratedFromInfectedSamples
Nocardiaceae_unclassified_BV5_Otu000156	Sphingomonas_BV5_Otu000002	0.004	0.2416	Positive	GeneratedFromInfectedSamples
Clavibacter_BV5_Otu000198	Sphingomonas_BV5_Otu000002	0.001	0.27	Positive	GeneratedFromInfectedSamples
Oxalobacteraceae_unclassified_BV5_Otu000278	Sphingomonas_BV5_Otu000002	0.001	0.3735	Positive	GeneratedFromInfectedSamples
Microbacteriaceae_unclassified_BV5_Otu000334	Sphingomonas_BV5_Otu000002	0.003	0.243	Positive	GeneratedFromInfectedSamples
Oxalobacteraceae_unclassified_BV5_Otu000867	Sphingomonas_BV5_Otu000002	0.004	0.2035	Positive	GeneratedFromInfectedSamples
Brevundimonas_BV5_Otu000010	Methylobacterium.Methylorubrum_BV5_Otu000003	0.001	0.3132	Positive	GeneratedFromInfectedSamples
Sphingomonas_BV5_Otu000015	Methylobacterium.Methylorubrum_BV5_Otu000003	0.001	0.4836	Positive	GeneratedFromInfectedSamples
Methylobacterium.Methylorubrum_BV5_Otu000016	Methylobacterium.Methylorubrum_BV5_Otu000003	0.001	0.4842	Positive	GeneratedFromInfectedSamples
Allorhizobium.Neorhizobium.Pararhizobium.Rhizobium_BV5_Otu000024	Methylobacterium.Methylorubrum_BV5_Otu000003	0.002	0.3795	Positive	GeneratedFromInfectedSamples
Bosea_BV5_Otu000027	Methylobacterium.Methylorubrum_BV5_Otu000003	0.001	0.3028	Positive	GeneratedFromInfectedSamples
Aureimonas_BV5_Otu000033	Methylobacterium.Methylorubrum_BV5_Otu000003	0.001	0.392	Positive	GeneratedFromInfectedSamples
Microbacterium_BV5_Otu000064	Methylobacterium.Methylorubrum_BV5_Otu000003	0.002	0.2579	Positive	GeneratedFromInfectedSamples
Sphingorhabdus_BV5_Otu000076	Methylobacterium.Methylorubrum_BV5_Otu000003	0.008	0.2228	Positive	GeneratedFromInfectedSamples
Kineococcus_BV5_Otu000083	Methylobacterium.Methylorubrum_BV5_Otu000003	0.004	0.2599	Positive	GeneratedFromInfectedSamples
Klenkia_BV5_Otu000084	Methylobacterium.Methylorubrum_BV5_Otu000003	0.002	0.2559	Positive	GeneratedFromInfectedSamples
Sphingomonadaceae_unclassified_BV5_Otu000120	Methylobacterium.Methylorubrum_BV5_Otu000003	0.001	0.4189	Positive	GeneratedFromInfectedSamples
Streptococcus_BV5_Otu000141	Methylobacterium.Methylorubrum_BV5_Otu000003	0.001	0.2485	Positive	GeneratedFromInfectedSamples
Sphingomonas_BV5_Otu000151	Methylobacterium.Methylorubrum_BV5_Otu000003	0.005	0.2287	Positive	GeneratedFromInfectedSamples
Allorhizobium.Neorhizobium.Pararhizobium.Rhizobium_BV5_Otu000462	Methylobacterium.Methylorubrum_BV5_Otu000003	0.002	0.2363	Positive	GeneratedFromInfectedSamples
Alveolata_unclassified_PV9_Otu00318	Methylobacterium.Methylorubrum_BV5_Otu000003	0.001	-0.2481	Negative	GeneratedFromInfectedSamples
Hyaloperonospora_PV9_Otu00998	Methylobacterium.Methylorubrum_BV5_Otu000003	0.001	-0.253	Negative	GeneratedFromInfectedSamples
Oxalobacteraceae_unclassified_BV5_Otu000013	Duganella_BV5_Otu000004	0.01	0.2419	Positive	GeneratedFromInfectedSamples
Oxalobacteraceae_unclassified_BV5_Otu000017	Duganella_BV5_Otu000004	0.001	0.4219	Positive	GeneratedFromInfectedSamples
Comamonadaceae_unclassified_BV5_Otu000018	Duganella_BV5_Otu000004	0.002	0.2811	Positive	GeneratedFromInfectedSamples
Oxalobacteraceae_unclassified_BV5_Otu000020	Duganella_BV5_Otu000004	0.001	0.3695	Positive	GeneratedFromInfectedSamples
Marmoricola_BV5_Otu000042	Duganella_BV5_Otu000004	0.004	-0.2346	Negative	GeneratedFromInfectedSamples
Oxalobacteraceae_unclassified_BV5_Otu000047	Duganella_BV5_Otu000004	0.001	0.437	Positive	GeneratedFromInfectedSamples
Sphingomonas_BV5_Otu000072	Duganella_BV5_Otu000004	0.007	0.2432	Positive	GeneratedFromInfectedSamples
Methylophilaceae_unclassified_BV5_Otu000090	Duganella_BV5_Otu000004	0.007	0.2524	Positive	GeneratedFromInfectedSamples
Pseudomonas_BV5_Otu000152	Duganella_BV5_Otu000004	0.001	0.3682	Positive	GeneratedFromInfectedSamples
Massilia_BV5_Otu000230	Duganella_BV5_Otu000004	0.006	0.2145	Positive	GeneratedFromInfectedSamples
Oxalobacteraceae_unclassified_BV5_Otu000278	Duganella_BV5_Otu000004	0.001	0.4362	Positive	GeneratedFromInfectedSamples
Croceicoccus_BV5_Otu000320	Duganella_BV5_Otu000004	0.007	-0.2543	Negative	GeneratedFromInfectedSamples
Bacteriovorax_BV5_Otu000350	Duganella_BV5_Otu000004	0.002	0.2569	Positive	GeneratedFromInfectedSamples
Pseudomonas_BV5_Otu000438	Duganella_BV5_Otu000004	0.009	0.2178	Positive	GeneratedFromInfectedSamples
Oxalobacteraceae_unclassified_BV5_Otu000867	Duganella_BV5_Otu000004	0.001	0.2445	Positive	GeneratedFromInfectedSamples
Oxalobacteraceae_unclassified_BV5_Otu002052	Duganella_BV5_Otu000004	0.001	0.2144	Positive	GeneratedFromInfectedSamples
Pythium_PV9_Otu00029	Duganella_BV5_Otu000004	0.001	0.3272	Positive	GeneratedFromInfectedSamples
Flavobacterium_BV5_Otu000009	Pseudomonas_BV5_Otu000005	0.003	0.297	Positive	GeneratedFromInfectedSamples
Brevundimonas_BV5_Otu000010	Pseudomonas_BV5_Otu000005	0.009	0.2489	Positive	GeneratedFromInfectedSamples
Oxalobacteraceae_unclassified_BV5_Otu000013	Pseudomonas_BV5_Otu000005	0.008	0.2674	Positive	GeneratedFromInfectedSamples
Allorhizobium.Neorhizobium.Pararhizobium.Rhizobium_BV5_Otu000014	Pseudomonas_BV5_Otu000005	0.001	0.4415	Positive	GeneratedFromInfectedSamples
Methylobacterium.Methylorubrum_BV5_Otu000016	Pseudomonas_BV5_Otu000005	0.008	0.2542	Positive	GeneratedFromInfectedSamples
Oxalobacteraceae_unclassified_BV5_Otu000017	Pseudomonas_BV5_Otu000005	0.001	0.4216	Positive	GeneratedFromInfectedSamples
Comamonadaceae_unclassified_BV5_Otu000018	Pseudomonas_BV5_Otu000005	0.01	0.255	Positive	GeneratedFromInfectedSamples
Oxalobacteraceae_unclassified_BV5_Otu000020	Pseudomonas_BV5_Otu000005	0.003	0.321	Positive	GeneratedFromInfectedSamples
Aeromicrobium_BV5_Otu000030	Pseudomonas_BV5_Otu000005	0.005	0.2564	Positive	GeneratedFromInfectedSamples
Oxalobacteraceae_unclassified_BV5_Otu000047	Pseudomonas_BV5_Otu000005	0.001	0.321	Positive	GeneratedFromInfectedSamples
Comamonadaceae_unclassified_BV5_Otu000060	Pseudomonas_BV5_Otu000005	0.003	0.3141	Positive	GeneratedFromInfectedSamples
Pseudomonas_BV5_Otu000144	Pseudomonas_BV5_Otu000005	0.001	0.588	Positive	GeneratedFromInfectedSamples
Pseudomonas_BV5_Otu000152	Pseudomonas_BV5_Otu000005	0.001	0.3288	Positive	GeneratedFromInfectedSamples
Massilia_BV5_Otu000172	Pseudomonas_BV5_Otu000005	0.004	0.2121	Positive	GeneratedFromInfectedSamples
Actinobacteria_unclassified_BV5_Otu000175	Pseudomonas_BV5_Otu000005	0.003	-0.2047	Negative	GeneratedFromInfectedSamples
Oxalobacteraceae_unclassified_BV5_Otu000278	Pseudomonas_BV5_Otu000005	0.001	0.3151	Positive	GeneratedFromInfectedSamples
Pseudomonas_BV5_Otu000438	Pseudomonas_BV5_Otu000005	0.001	0.3509	Positive	GeneratedFromInfectedSamples
Rathayibacter_BV5_Otu000011	Pseudomonas_BV5_Otu000006	0.001	0.3318	Positive	GeneratedFromInfectedSamples
Chryseobacterium_BV5_Otu000044	Pseudomonas_BV5_Otu000006	0.003	0.2808	Positive	GeneratedFromInfectedSamples
Blastococcus_BV5_Otu000054	Pseudomonas_BV5_Otu000006	0.006	-0.2066	Negative	GeneratedFromInfectedSamples
Pelomonas_BV5_Otu000059	Pseudomonas_BV5_Otu000006	0.001	-0.3384	Negative	GeneratedFromInfectedSamples
Microbacteriaceae_unclassified_BV5_Otu000070	Pseudomonas_BV5_Otu000006	0.001	0.3829	Positive	GeneratedFromInfectedSamples
Bacillus_BV5_Otu000088	Pseudomonas_BV5_Otu000006	0.001	-0.2998	Negative	GeneratedFromInfectedSamples
Chryseobacterium_BV5_Otu000094	Pseudomonas_BV5_Otu000006	0.001	0.2437	Positive	GeneratedFromInfectedSamples
Streptococcus_BV5_Otu000112	Pseudomonas_BV5_Otu000006	0.009	-0.2253	Negative	GeneratedFromInfectedSamples
Nocardiaceae_unclassified_BV5_Otu000156	Pseudomonas_BV5_Otu000006	0.001	0.3169	Positive	GeneratedFromInfectedSamples
Cellvibrio_BV5_Otu000165	Pseudomonas_BV5_Otu000006	0.004	-0.2139	Negative	GeneratedFromInfectedSamples
Undibacterium_BV5_Otu000167	Pseudomonas_BV5_Otu000006	0.001	-0.392	Negative	GeneratedFromInfectedSamples
Clavibacter_BV5_Otu000198	Pseudomonas_BV5_Otu000006	0.002	0.3012	Positive	GeneratedFromInfectedSamples
Flavobacteriaceae_unclassified_BV5_Otu000229	Pseudomonas_BV5_Otu000006	0.001	0.2748	Positive	GeneratedFromInfectedSamples
Oxalobacteraceae_unclassified_BV5_Otu000278	Pseudomonas_BV5_Otu000006	0.006	0.249	Positive	GeneratedFromInfectedSamples
Croceicoccus_BV5_Otu000289	Pseudomonas_BV5_Otu000006	0.005	-0.2495	Negative	GeneratedFromInfectedSamples
Croceicoccus_BV5_Otu000320	Pseudomonas_BV5_Otu000006	0.001	-0.2579	Negative	GeneratedFromInfectedSamples
Microbacteriaceae_unclassified_BV5_Otu000498	Pseudomonas_BV5_Otu000006	0.003	0.2237	Positive	GeneratedFromInfectedSamples
g__Titaea_FITS2_Otu00002	Pseudomonas_BV5_Otu000006	0.001	0.3287	Positive	GeneratedFromInfectedSamples
g__Cladosporium_FITS2_Otu00004	Pseudomonas_BV5_Otu000006	0.003	0.2991	Positive	GeneratedFromInfectedSamples
o__Helotiales_unclassified_FITS2_Otu00008	Pseudomonas_BV5_Otu000006	0.001	0.3461	Positive	GeneratedFromInfectedSamples
g__Vishniacozyma_FITS2_Otu00014	Pseudomonas_BV5_Otu000006	0.003	0.2689	Positive	GeneratedFromInfectedSamples
g__Leucosporidium_FITS2_Otu00018	Pseudomonas_BV5_Otu000006	0.001	0.3123	Positive	GeneratedFromInfectedSamples
g__Herpotrichia_FITS2_Otu00028	Pseudomonas_BV5_Otu000006	0.004	0.2475	Positive	GeneratedFromInfectedSamples
g__Holtermanniella_FITS2_Otu00044	Pseudomonas_BV5_Otu000006	0.01	0.2007	Positive	GeneratedFromInfectedSamples
g__Vishniacozyma_FITS2_Otu00054	Pseudomonas_BV5_Otu000006	0.001	0.3037	Positive	GeneratedFromInfectedSamples
g__Tetracladium_FITS2_Otu00068	Pseudomonas_BV5_Otu000006	0.003	0.2107	Positive	GeneratedFromInfectedSamples
o__Tremellales_unclassified_FITS2_Otu00077	Pseudomonas_BV5_Otu000006	0.001	0.2694	Positive	GeneratedFromInfectedSamples
g__Stemphylium_FITS2_Otu00087	Pseudomonas_BV5_Otu000006	0.008	0.208	Positive	GeneratedFromInfectedSamples
g__Dioszegia_FITS2_Otu00132	Pseudomonas_BV5_Otu000006	0.004	0.2552	Positive	GeneratedFromInfectedSamples
g__Sporidiobolus_FITS2_Otu00181	Pseudomonas_BV5_Otu000006	0.001	0.2713	Positive	GeneratedFromInfectedSamples
Chlorophyta_unclassified_PV9_Otu00040	Pseudomonas_BV5_Otu000006	0.003	0.202	Positive	GeneratedFromInfectedSamples
Brevundimonas_BV5_Otu000010	Flavobacterium_BV5_Otu000009	0.004	0.2961	Positive	GeneratedFromInfectedSamples
Rathayibacter_BV5_Otu000011	Flavobacterium_BV5_Otu000009	0.003	0.2684	Positive	GeneratedFromInfectedSamples
Oxalobacteraceae_unclassified_BV5_Otu000013	Flavobacterium_BV5_Otu000009	0.001	0.4487	Positive	GeneratedFromInfectedSamples
Allorhizobium.Neorhizobium.Pararhizobium.Rhizobium_BV5_Otu000014	Flavobacterium_BV5_Otu000009	0.001	0.3558	Positive	GeneratedFromInfectedSamples
Oxalobacteraceae_unclassified_BV5_Otu000017	Flavobacterium_BV5_Otu000009	0.009	0.2582	Positive	GeneratedFromInfectedSamples
Comamonadaceae_unclassified_BV5_Otu000018	Flavobacterium_BV5_Otu000009	0.002	0.3767	Positive	GeneratedFromInfectedSamples
Bosea_BV5_Otu000027	Flavobacterium_BV5_Otu000009	0.004	0.2863	Positive	GeneratedFromInfectedSamples
Oxalobacteraceae_unclassified_BV5_Otu000028	Flavobacterium_BV5_Otu000009	0.001	0.346	Positive	GeneratedFromInfectedSamples
Methylotenera_BV5_Otu000037	Flavobacterium_BV5_Otu000009	0.002	0.2728	Positive	GeneratedFromInfectedSamples
Flavobacterium_BV5_Otu000043	Flavobacterium_BV5_Otu000009	0.003	0.2609	Positive	GeneratedFromInfectedSamples
Chryseobacterium_BV5_Otu000044	Flavobacterium_BV5_Otu000009	0.004	0.241	Positive	GeneratedFromInfectedSamples
Polaromonas_BV5_Otu000052	Flavobacterium_BV5_Otu000009	0.001	0.3266	Positive	GeneratedFromInfectedSamples
Comamonadaceae_unclassified_BV5_Otu000055	Flavobacterium_BV5_Otu000009	0.007	0.2534	Positive	GeneratedFromInfectedSamples
env.OPS_17_ge_BV5_Otu000056	Flavobacterium_BV5_Otu000009	0.004	0.2844	Positive	GeneratedFromInfectedSamples
Rhizobacter_BV5_Otu000057	Flavobacterium_BV5_Otu000009	0.008	0.2052	Positive	GeneratedFromInfectedSamples
Microbacterium_BV5_Otu000064	Flavobacterium_BV5_Otu000009	0.001	0.3496	Positive	GeneratedFromInfectedSamples
Flavobacterium_BV5_Otu000108	Flavobacterium_BV5_Otu000009	0.004	0.2051	Positive	GeneratedFromInfectedSamples
Methylophilus_BV5_Otu000125	Flavobacterium_BV5_Otu000009	0.001	0.3267	Positive	GeneratedFromInfectedSamples
Methylotenera_BV5_Otu000130	Flavobacterium_BV5_Otu000009	0.001	0.3139	Positive	GeneratedFromInfectedSamples
Pseudomonas_BV5_Otu000144	Flavobacterium_BV5_Otu000009	0.006	0.2486	Positive	GeneratedFromInfectedSamples
Cellvibrio_BV5_Otu000165	Flavobacterium_BV5_Otu000009	0.001	0.3114	Positive	GeneratedFromInfectedSamples
Sphingomonadaceae_unclassified_BV5_Otu000216	Flavobacterium_BV5_Otu000009	0.008	0.2152	Positive	GeneratedFromInfectedSamples
Flavobacterium_BV5_Otu000284	Flavobacterium_BV5_Otu000009	0.001	0.2714	Positive	GeneratedFromInfectedSamples
g__Titaea_FITS2_Otu00002	Flavobacterium_BV5_Otu000009	0.002	0.2928	Positive	GeneratedFromInfectedSamples
g__Cladosporium_FITS2_Otu00004	Flavobacterium_BV5_Otu000009	0.001	0.2754	Positive	GeneratedFromInfectedSamples
f__Didymellaceae_unclassified_FITS2_Otu00005	Flavobacterium_BV5_Otu000009	0.008	0.2569	Positive	GeneratedFromInfectedSamples
g__Boeremia_FITS2_Otu00009	Flavobacterium_BV5_Otu000009	0.001	0.3095	Positive	GeneratedFromInfectedSamples
g__Alternaria_FITS2_Otu00015	Flavobacterium_BV5_Otu000009	0.001	0.317	Positive	GeneratedFromInfectedSamples
Rathayibacter_BV5_Otu000011	Brevundimonas_BV5_Otu000010	0.001	0.3548	Positive	GeneratedFromInfectedSamples
Oxalobacteraceae_unclassified_BV5_Otu000013	Brevundimonas_BV5_Otu000010	0.001	0.4321	Positive	GeneratedFromInfectedSamples
Allorhizobium.Neorhizobium.Pararhizobium.Rhizobium_BV5_Otu000014	Brevundimonas_BV5_Otu000010	0.001	0.5448	Positive	GeneratedFromInfectedSamples
Sphingomonas_BV5_Otu000015	Brevundimonas_BV5_Otu000010	0.003	0.3139	Positive	GeneratedFromInfectedSamples
Methylobacterium.Methylorubrum_BV5_Otu000016	Brevundimonas_BV5_Otu000010	0.001	0.3923	Positive	GeneratedFromInfectedSamples
Oxalobacteraceae_unclassified_BV5_Otu000017	Brevundimonas_BV5_Otu000010	0.001	0.4903	Positive	GeneratedFromInfectedSamples
Comamonadaceae_unclassified_BV5_Otu000018	Brevundimonas_BV5_Otu000010	0.001	0.527	Positive	GeneratedFromInfectedSamples
Oxalobacteraceae_unclassified_BV5_Otu000020	Brevundimonas_BV5_Otu000010	0.001	0.4807	Positive	GeneratedFromInfectedSamples
Allorhizobium.Neorhizobium.Pararhizobium.Rhizobium_BV5_Otu000024	Brevundimonas_BV5_Otu000010	0.001	0.4144	Positive	GeneratedFromInfectedSamples
Bosea_BV5_Otu000027	Brevundimonas_BV5_Otu000010	0.001	0.4747	Positive	GeneratedFromInfectedSamples
Aeromicrobium_BV5_Otu000030	Brevundimonas_BV5_Otu000010	0.001	0.4177	Positive	GeneratedFromInfectedSamples
Aureimonas_BV5_Otu000033	Brevundimonas_BV5_Otu000010	0.001	0.4584	Positive	GeneratedFromInfectedSamples
Oxalobacteraceae_unclassified_BV5_Otu000047	Brevundimonas_BV5_Otu000010	0.001	0.4775	Positive	GeneratedFromInfectedSamples
Comamonadaceae_unclassified_BV5_Otu000055	Brevundimonas_BV5_Otu000010	0.001	0.3177	Positive	GeneratedFromInfectedSamples
Comamonadaceae_unclassified_BV5_Otu000060	Brevundimonas_BV5_Otu000010	0.002	0.3407	Positive	GeneratedFromInfectedSamples
Sphingomonadaceae_unclassified_BV5_Otu000063	Brevundimonas_BV5_Otu000010	0.001	0.394	Positive	GeneratedFromInfectedSamples
Devosia_BV5_Otu000065	Brevundimonas_BV5_Otu000010	0.001	0.3795	Positive	GeneratedFromInfectedSamples
Microbacteriaceae_unclassified_BV5_Otu000070	Brevundimonas_BV5_Otu000010	0.001	0.3727	Positive	GeneratedFromInfectedSamples
Microbacteriaceae_unclassified_BV5_Otu000080	Brevundimonas_BV5_Otu000010	0.004	0.2321	Positive	GeneratedFromInfectedSamples
Klenkia_BV5_Otu000084	Brevundimonas_BV5_Otu000010	0.007	0.2433	Positive	GeneratedFromInfectedSamples
Rhizobiaceae_unclassified_BV5_Otu000085	Brevundimonas_BV5_Otu000010	0.001	0.3091	Positive	GeneratedFromInfectedSamples
Methylophilaceae_unclassified_BV5_Otu000090	Brevundimonas_BV5_Otu000010	0.005	0.258	Positive	GeneratedFromInfectedSamples
Comamonadaceae_unclassified_BV5_Otu000133	Brevundimonas_BV5_Otu000010	0.001	0.3028	Positive	GeneratedFromInfectedSamples
Pseudomonas_BV5_Otu000152	Brevundimonas_BV5_Otu000010	0.007	0.2203	Positive	GeneratedFromInfectedSamples
Devosia_BV5_Otu000154	Brevundimonas_BV5_Otu000010	0.001	0.2841	Positive	GeneratedFromInfectedSamples
Oxalobacteraceae_unclassified_BV5_Otu000159	Brevundimonas_BV5_Otu000010	0.01	0.2037	Positive	GeneratedFromInfectedSamples
Alcaligenaceae_unclassified_BV5_Otu000195	Brevundimonas_BV5_Otu000010	0.001	0.281	Positive	GeneratedFromInfectedSamples
Clavibacter_BV5_Otu000198	Brevundimonas_BV5_Otu000010	0.004	0.2378	Positive	GeneratedFromInfectedSamples
Sphingomonadaceae_unclassified_BV5_Otu000216	Brevundimonas_BV5_Otu000010	0.003	0.2502	Positive	GeneratedFromInfectedSamples
Comamonadaceae_unclassified_BV5_Otu000266	Brevundimonas_BV5_Otu000010	0.002	0.2363	Positive	GeneratedFromInfectedSamples
Oxalobacteraceae_unclassified_BV5_Otu000278	Brevundimonas_BV5_Otu000010	0.001	0.3415	Positive	GeneratedFromInfectedSamples
Pedobacter_BV5_Otu000677	Brevundimonas_BV5_Otu000010	0.004	0.2125	Positive	GeneratedFromInfectedSamples
Pythium_PV9_Otu00029	Brevundimonas_BV5_Otu000010	0.006	0.2305	Positive	GeneratedFromInfectedSamples
Allorhizobium.Neorhizobium.Pararhizobium.Rhizobium_BV5_Otu000014	Rathayibacter_BV5_Otu000011	0.002	0.3239	Positive	GeneratedFromInfectedSamples
Comamonadaceae_unclassified_BV5_Otu000018	Rathayibacter_BV5_Otu000011	0.001	0.3056	Positive	GeneratedFromInfectedSamples
Allorhizobium.Neorhizobium.Pararhizobium.Rhizobium_BV5_Otu000024	Rathayibacter_BV5_Otu000011	0.004	0.2967	Positive	GeneratedFromInfectedSamples
Bosea_BV5_Otu000027	Rathayibacter_BV5_Otu000011	0.001	0.2953	Positive	GeneratedFromInfectedSamples
Aeromicrobium_BV5_Otu000030	Rathayibacter_BV5_Otu000011	0.003	0.2676	Positive	GeneratedFromInfectedSamples
Aureimonas_BV5_Otu000033	Rathayibacter_BV5_Otu000011	0.001	0.3325	Positive	GeneratedFromInfectedSamples
Chryseobacterium_BV5_Otu000044	Rathayibacter_BV5_Otu000011	0.003	0.2598	Positive	GeneratedFromInfectedSamples
Polaromonas_BV5_Otu000052	Rathayibacter_BV5_Otu000011	0.009	0.2359	Positive	GeneratedFromInfectedSamples
Microbacterium_BV5_Otu000064	Rathayibacter_BV5_Otu000011	0.002	0.2514	Positive	GeneratedFromInfectedSamples
Microbacteriaceae_unclassified_BV5_Otu000070	Rathayibacter_BV5_Otu000011	0.001	0.3975	Positive	GeneratedFromInfectedSamples
Sphingomonas_BV5_Otu000072	Rathayibacter_BV5_Otu000011	0.001	0.3139	Positive	GeneratedFromInfectedSamples
Microbacteriaceae_unclassified_BV5_Otu000080	Rathayibacter_BV5_Otu000011	0.008	0.217	Positive	GeneratedFromInfectedSamples
Rhizobiaceae_unclassified_BV5_Otu000085	Rathayibacter_BV5_Otu000011	0.009	0.2289	Positive	GeneratedFromInfectedSamples
Chryseobacterium_BV5_Otu000094	Rathayibacter_BV5_Otu000011	0.004	0.2403	Positive	GeneratedFromInfectedSamples
Devosia_BV5_Otu000154	Rathayibacter_BV5_Otu000011	0.005	0.2244	Positive	GeneratedFromInfectedSamples
Nocardiaceae_unclassified_BV5_Otu000156	Rathayibacter_BV5_Otu000011	0.001	0.3153	Positive	GeneratedFromInfectedSamples
Clavibacter_BV5_Otu000198	Rathayibacter_BV5_Otu000011	0.001	0.496	Positive	GeneratedFromInfectedSamples
Flavobacteriaceae_unclassified_BV5_Otu000229	Rathayibacter_BV5_Otu000011	0.004	0.2158	Positive	GeneratedFromInfectedSamples
Microbacteriaceae_unclassified_BV5_Otu000334	Rathayibacter_BV5_Otu000011	0.001	0.4591	Positive	GeneratedFromInfectedSamples
Cryobacterium_BV5_Otu000353	Rathayibacter_BV5_Otu000011	0.001	0.2913	Positive	GeneratedFromInfectedSamples
Microbacteriaceae_unclassified_BV5_Otu000598	Rathayibacter_BV5_Otu000011	0.001	0.269	Positive	GeneratedFromInfectedSamples
Pedobacter_BV5_Otu000677	Rathayibacter_BV5_Otu000011	0.001	0.2406	Positive	GeneratedFromInfectedSamples
g__Vishniacozyma_FITS2_Otu00014	Rathayibacter_BV5_Otu000011	0.002	0.2505	Positive	GeneratedFromInfectedSamples
g__Desmococcus_FITS2_Otu00045	Rathayibacter_BV5_Otu000011	0.003	0.2093	Positive	GeneratedFromInfectedSamples
Rhogostoma.lineage_unclassified_PV9_Otu00003	Rathayibacter_BV5_Otu000011	0.001	0.2991	Positive	GeneratedFromInfectedSamples
Bacillales_unclassified_BV5_Otu002375	Buchnera_BV5_Otu000012	0.001	0.215	Positive	GeneratedFromInfectedSamples
g__Desmococcus_FITS2_Otu00025	Buchnera_BV5_Otu000012	0.002	0.235	Positive	GeneratedFromInfectedSamples
g__Hypoxylon_FITS2_Otu00499	Buchnera_BV5_Otu000012	0.001	0.2152	Positive	GeneratedFromInfectedSamples
Allorhizobium.Neorhizobium.Pararhizobium.Rhizobium_BV5_Otu000014	Oxalobacteraceae_unclassified_BV5_Otu000013	0.002	0.3409	Positive	GeneratedFromInfectedSamples
Sphingomonas_BV5_Otu000015	Oxalobacteraceae_unclassified_BV5_Otu000013	0.006	0.2617	Positive	GeneratedFromInfectedSamples
Methylobacterium.Methylorubrum_BV5_Otu000016	Oxalobacteraceae_unclassified_BV5_Otu000013	0.005	0.2688	Positive	GeneratedFromInfectedSamples
Oxalobacteraceae_unclassified_BV5_Otu000017	Oxalobacteraceae_unclassified_BV5_Otu000013	0.001	0.4393	Positive	GeneratedFromInfectedSamples
Comamonadaceae_unclassified_BV5_Otu000018	Oxalobacteraceae_unclassified_BV5_Otu000013	0.001	0.4288	Positive	GeneratedFromInfectedSamples
Oxalobacteraceae_unclassified_BV5_Otu000020	Oxalobacteraceae_unclassified_BV5_Otu000013	0.001	0.3515	Positive	GeneratedFromInfectedSamples
Allorhizobium.Neorhizobium.Pararhizobium.Rhizobium_BV5_Otu000024	Oxalobacteraceae_unclassified_BV5_Otu000013	0.002	0.314	Positive	GeneratedFromInfectedSamples
Bosea_BV5_Otu000027	Oxalobacteraceae_unclassified_BV5_Otu000013	0.008	0.2735	Positive	GeneratedFromInfectedSamples
Oxalobacteraceae_unclassified_BV5_Otu000028	Oxalobacteraceae_unclassified_BV5_Otu000013	0.001	0.3542	Positive	GeneratedFromInfectedSamples
Oxalobacteraceae_unclassified_BV5_Otu000047	Oxalobacteraceae_unclassified_BV5_Otu000013	0.001	0.4066	Positive	GeneratedFromInfectedSamples
Polaromonas_BV5_Otu000052	Oxalobacteraceae_unclassified_BV5_Otu000013	0.006	0.2523	Positive	GeneratedFromInfectedSamples
Comamonadaceae_unclassified_BV5_Otu000055	Oxalobacteraceae_unclassified_BV5_Otu000013	0.002	0.2939	Positive	GeneratedFromInfectedSamples
env.OPS_17_ge_BV5_Otu000056	Oxalobacteraceae_unclassified_BV5_Otu000013	0.001	0.3381	Positive	GeneratedFromInfectedSamples
Rhizobacter_BV5_Otu000057	Oxalobacteraceae_unclassified_BV5_Otu000013	0.001	0.2481	Positive	GeneratedFromInfectedSamples
Comamonadaceae_unclassified_BV5_Otu000060	Oxalobacteraceae_unclassified_BV5_Otu000013	0.01	0.2252	Positive	GeneratedFromInfectedSamples
Prevotella_7_BV5_Otu000107	Oxalobacteraceae_unclassified_BV5_Otu000013	0.009	-0.225	Negative	GeneratedFromInfectedSamples
Flavobacterium_BV5_Otu000108	Oxalobacteraceae_unclassified_BV5_Otu000013	0.002	0.2495	Positive	GeneratedFromInfectedSamples
Comamonadaceae_unclassified_BV5_Otu000133	Oxalobacteraceae_unclassified_BV5_Otu000013	0.001	0.2862	Positive	GeneratedFromInfectedSamples
Pseudomonas_BV5_Otu000152	Oxalobacteraceae_unclassified_BV5_Otu000013	0.001	0.4225	Positive	GeneratedFromInfectedSamples
Massilia_BV5_Otu000163	Oxalobacteraceae_unclassified_BV5_Otu000013	0.002	0.2132	Positive	GeneratedFromInfectedSamples
Cellvibrio_BV5_Otu000165	Oxalobacteraceae_unclassified_BV5_Otu000013	0.001	0.2579	Positive	GeneratedFromInfectedSamples
Comamonadaceae_unclassified_BV5_Otu000266	Oxalobacteraceae_unclassified_BV5_Otu000013	0.001	0.2363	Positive	GeneratedFromInfectedSamples
Methylobacterium.Methylorubrum_BV5_Otu000274	Oxalobacteraceae_unclassified_BV5_Otu000013	0.004	0.218	Positive	GeneratedFromInfectedSamples
Oxalobacteraceae_unclassified_BV5_Otu000278	Oxalobacteraceae_unclassified_BV5_Otu000013	0.003	0.2514	Positive	GeneratedFromInfectedSamples
Bacteriovorax_BV5_Otu000350	Oxalobacteraceae_unclassified_BV5_Otu000013	0.001	0.2921	Positive	GeneratedFromInfectedSamples
Pseudomonas_BV5_Otu000438	Oxalobacteraceae_unclassified_BV5_Otu000013	0.005	0.2348	Positive	GeneratedFromInfectedSamples
g__Titaea_FITS2_Otu00002	Oxalobacteraceae_unclassified_BV5_Otu000013	0.004	0.2787	Positive	GeneratedFromInfectedSamples
f__Didymellaceae_unclassified_FITS2_Otu00005	Oxalobacteraceae_unclassified_BV5_Otu000013	0.004	0.2486	Positive	GeneratedFromInfectedSamples
g__Alternaria_FITS2_Otu00015	Oxalobacteraceae_unclassified_BV5_Otu000013	0.006	0.2556	Positive	GeneratedFromInfectedSamples
g__Plectosphaerella_FITS2_Otu00016	Oxalobacteraceae_unclassified_BV5_Otu000013	0.001	0.273	Positive	GeneratedFromInfectedSamples
Pythium_PV9_Otu00029	Oxalobacteraceae_unclassified_BV5_Otu000013	0.001	0.4217	Positive	GeneratedFromInfectedSamples
Vannella_PV9_Otu00068	Oxalobacteraceae_unclassified_BV5_Otu000013	0.001	0.2865	Positive	GeneratedFromInfectedSamples
Leidyana1_PV9_Otu00132	Oxalobacteraceae_unclassified_BV5_Otu000013	0.001	-0.2038	Negative	GeneratedFromInfectedSamples
Sphingomonas_BV5_Otu000015	Allorhizobium.Neorhizobium.Pararhizobium.Rhizobium_BV5_Otu000014	0.003	0.3006	Positive	GeneratedFromInfectedSamples
Methylobacterium.Methylorubrum_BV5_Otu000016	Allorhizobium.Neorhizobium.Pararhizobium.Rhizobium_BV5_Otu000014	0.001	0.3615	Positive	GeneratedFromInfectedSamples
Oxalobacteraceae_unclassified_BV5_Otu000017	Allorhizobium.Neorhizobium.Pararhizobium.Rhizobium_BV5_Otu000014	0.001	0.3913	Positive	GeneratedFromInfectedSamples
Comamonadaceae_unclassified_BV5_Otu000018	Allorhizobium.Neorhizobium.Pararhizobium.Rhizobium_BV5_Otu000014	0.001	0.4714	Positive	GeneratedFromInfectedSamples
Oxalobacteraceae_unclassified_BV5_Otu000020	Allorhizobium.Neorhizobium.Pararhizobium.Rhizobium_BV5_Otu000014	0.001	0.5008	Positive	GeneratedFromInfectedSamples
Allorhizobium.Neorhizobium.Pararhizobium.Rhizobium_BV5_Otu000024	Allorhizobium.Neorhizobium.Pararhizobium.Rhizobium_BV5_Otu000014	0.001	0.5272	Positive	GeneratedFromInfectedSamples
Bosea_BV5_Otu000027	Allorhizobium.Neorhizobium.Pararhizobium.Rhizobium_BV5_Otu000014	0.001	0.3612	Positive	GeneratedFromInfectedSamples
Aeromicrobium_BV5_Otu000030	Allorhizobium.Neorhizobium.Pararhizobium.Rhizobium_BV5_Otu000014	0.001	0.3509	Positive	GeneratedFromInfectedSamples
Aureimonas_BV5_Otu000033	Allorhizobium.Neorhizobium.Pararhizobium.Rhizobium_BV5_Otu000014	0.001	0.419	Positive	GeneratedFromInfectedSamples
Bacillus_BV5_Otu000039	Allorhizobium.Neorhizobium.Pararhizobium.Rhizobium_BV5_Otu000014	0.001	-0.3446	Negative	GeneratedFromInfectedSamples
Chryseobacterium_BV5_Otu000044	Allorhizobium.Neorhizobium.Pararhizobium.Rhizobium_BV5_Otu000014	0.001	0.3246	Positive	GeneratedFromInfectedSamples
Oxalobacteraceae_unclassified_BV5_Otu000047	Allorhizobium.Neorhizobium.Pararhizobium.Rhizobium_BV5_Otu000014	0.001	0.4659	Positive	GeneratedFromInfectedSamples
Comamonadaceae_unclassified_BV5_Otu000055	Allorhizobium.Neorhizobium.Pararhizobium.Rhizobium_BV5_Otu000014	0.001	0.3075	Positive	GeneratedFromInfectedSamples
Xanthomonadaceae_unclassified_BV5_Otu000058	Allorhizobium.Neorhizobium.Pararhizobium.Rhizobium_BV5_Otu000014	0.002	0.303	Positive	GeneratedFromInfectedSamples
Comamonadaceae_unclassified_BV5_Otu000060	Allorhizobium.Neorhizobium.Pararhizobium.Rhizobium_BV5_Otu000014	0.001	0.4322	Positive	GeneratedFromInfectedSamples
Sphingomonadaceae_unclassified_BV5_Otu000063	Allorhizobium.Neorhizobium.Pararhizobium.Rhizobium_BV5_Otu000014	0.009	0.2225	Positive	GeneratedFromInfectedSamples
Devosia_BV5_Otu000065	Allorhizobium.Neorhizobium.Pararhizobium.Rhizobium_BV5_Otu000014	0.001	0.3067	Positive	GeneratedFromInfectedSamples
Aureimonas_BV5_Otu000066	Allorhizobium.Neorhizobium.Pararhizobium.Rhizobium_BV5_Otu000014	0.008	0.2451	Positive	GeneratedFromInfectedSamples
Microbacteriaceae_unclassified_BV5_Otu000070	Allorhizobium.Neorhizobium.Pararhizobium.Rhizobium_BV5_Otu000014	0.005	0.2643	Positive	GeneratedFromInfectedSamples
Rhizobiaceae_unclassified_BV5_Otu000085	Allorhizobium.Neorhizobium.Pararhizobium.Rhizobium_BV5_Otu000014	0.002	0.2693	Positive	GeneratedFromInfectedSamples
Methylophilus_BV5_Otu000125	Allorhizobium.Neorhizobium.Pararhizobium.Rhizobium_BV5_Otu000014	0.001	0.3609	Positive	GeneratedFromInfectedSamples
Sphingorhabdus_BV5_Otu000132	Allorhizobium.Neorhizobium.Pararhizobium.Rhizobium_BV5_Otu000014	0.002	-0.2155	Negative	GeneratedFromInfectedSamples
Comamonadaceae_unclassified_BV5_Otu000133	Allorhizobium.Neorhizobium.Pararhizobium.Rhizobium_BV5_Otu000014	0.006	0.2072	Positive	GeneratedFromInfectedSamples
Pseudomonas_BV5_Otu000152	Allorhizobium.Neorhizobium.Pararhizobium.Rhizobium_BV5_Otu000014	0.002	0.2661	Positive	GeneratedFromInfectedSamples
Xanthomonas_BV5_Otu000186	Allorhizobium.Neorhizobium.Pararhizobium.Rhizobium_BV5_Otu000014	0.002	0.2837	Positive	GeneratedFromInfectedSamples
Alcaligenaceae_unclassified_BV5_Otu000195	Allorhizobium.Neorhizobium.Pararhizobium.Rhizobium_BV5_Otu000014	0.002	0.2663	Positive	GeneratedFromInfectedSamples
Sphingobium_BV5_Otu000272	Allorhizobium.Neorhizobium.Pararhizobium.Rhizobium_BV5_Otu000014	0.007	0.2137	Positive	GeneratedFromInfectedSamples
Pseudomonas_BV5_Otu000438	Allorhizobium.Neorhizobium.Pararhizobium.Rhizobium_BV5_Otu000014	0.001	0.2822	Positive	GeneratedFromInfectedSamples
Xanthomonas_BV5_Otu001421	Allorhizobium.Neorhizobium.Pararhizobium.Rhizobium_BV5_Otu000014	0.004	0.2103	Positive	GeneratedFromInfectedSamples
g__Plectosphaerella_FITS2_Otu00016	Allorhizobium.Neorhizobium.Pararhizobium.Rhizobium_BV5_Otu000014	0.007	0.2424	Positive	GeneratedFromInfectedSamples
Vannella_PV9_Otu00068	Allorhizobium.Neorhizobium.Pararhizobium.Rhizobium_BV5_Otu000014	0.01	0.2104	Positive	GeneratedFromInfectedSamples
Chloromonas_PV9_Otu00079	Allorhizobium.Neorhizobium.Pararhizobium.Rhizobium_BV5_Otu000014	0.006	0.2153	Positive	GeneratedFromInfectedSamples
Methylobacterium.Methylorubrum_BV5_Otu000016	Sphingomonas_BV5_Otu000015	0.001	0.3261	Positive	GeneratedFromInfectedSamples
Allorhizobium.Neorhizobium.Pararhizobium.Rhizobium_BV5_Otu000024	Sphingomonas_BV5_Otu000015	0.001	0.5347	Positive	GeneratedFromInfectedSamples
Bosea_BV5_Otu000027	Sphingomonas_BV5_Otu000015	0.001	0.288	Positive	GeneratedFromInfectedSamples
Polaromonas_BV5_Otu000052	Sphingomonas_BV5_Otu000015	0.002	0.2688	Positive	GeneratedFromInfectedSamples
Pelomonas_BV5_Otu000059	Sphingomonas_BV5_Otu000015	0.001	0.2586	Positive	GeneratedFromInfectedSamples
Comamonadaceae_unclassified_BV5_Otu000060	Sphingomonas_BV5_Otu000015	0.001	0.3179	Positive	GeneratedFromInfectedSamples
Microbacterium_BV5_Otu000064	Sphingomonas_BV5_Otu000015	0.005	0.2484	Positive	GeneratedFromInfectedSamples
Kineococcus_BV5_Otu000083	Sphingomonas_BV5_Otu000015	0.001	0.2876	Positive	GeneratedFromInfectedSamples
Klenkia_BV5_Otu000084	Sphingomonas_BV5_Otu000015	0.001	0.3415	Positive	GeneratedFromInfectedSamples
Rubrobacter_BV5_Otu000097	Sphingomonas_BV5_Otu000015	0.007	0.2075	Positive	GeneratedFromInfectedSamples
Sphingomonadaceae_unclassified_BV5_Otu000120	Sphingomonas_BV5_Otu000015	0.001	0.3386	Positive	GeneratedFromInfectedSamples
Methylophilus_BV5_Otu000125	Sphingomonas_BV5_Otu000015	0.009	0.239	Positive	GeneratedFromInfectedSamples
Abditibacterium_BV5_Otu000131	Sphingomonas_BV5_Otu000015	0.005	0.201	Positive	GeneratedFromInfectedSamples
Sphingomonas_BV5_Otu000151	Sphingomonas_BV5_Otu000015	0.001	0.3614	Positive	GeneratedFromInfectedSamples
Methylobacterium.Methylorubrum_BV5_Otu000274	Sphingomonas_BV5_Otu000015	0.001	0.3154	Positive	GeneratedFromInfectedSamples
Croceicoccus_BV5_Otu000289	Sphingomonas_BV5_Otu000015	0.004	0.2458	Positive	GeneratedFromInfectedSamples
Croceicoccus_BV5_Otu000320	Sphingomonas_BV5_Otu000015	0.006	0.249	Positive	GeneratedFromInfectedSamples
Sphingomonas_BV5_Otu000440	Sphingomonas_BV5_Otu000015	0.001	0.2331	Positive	GeneratedFromInfectedSamples
Allorhizobium.Neorhizobium.Pararhizobium.Rhizobium_BV5_Otu000462	Sphingomonas_BV5_Otu000015	0.001	0.3505	Positive	GeneratedFromInfectedSamples
g__Colletotrichum_FITS2_Otu00030	Sphingomonas_BV5_Otu000015	0.008	0.2191	Positive	GeneratedFromInfectedSamples
Comamonadaceae_unclassified_BV5_Otu000018	Methylobacterium.Methylorubrum_BV5_Otu000016	0.001	0.3532	Positive	GeneratedFromInfectedSamples
Allorhizobium.Neorhizobium.Pararhizobium.Rhizobium_BV5_Otu000024	Methylobacterium.Methylorubrum_BV5_Otu000016	0.001	0.3776	Positive	GeneratedFromInfectedSamples
Bosea_BV5_Otu000027	Methylobacterium.Methylorubrum_BV5_Otu000016	0.004	0.2761	Positive	GeneratedFromInfectedSamples
Aureimonas_BV5_Otu000033	Methylobacterium.Methylorubrum_BV5_Otu000016	0.001	0.3376	Positive	GeneratedFromInfectedSamples
Pelomonas_BV5_Otu000059	Methylobacterium.Methylorubrum_BV5_Otu000016	0.004	0.2489	Positive	GeneratedFromInfectedSamples
Comamonadaceae_unclassified_BV5_Otu000060	Methylobacterium.Methylorubrum_BV5_Otu000016	0.001	0.4063	Positive	GeneratedFromInfectedSamples
Microbacterium_BV5_Otu000064	Methylobacterium.Methylorubrum_BV5_Otu000016	0.006	0.2385	Positive	GeneratedFromInfectedSamples
Sphingomonadaceae_unclassified_BV5_Otu000120	Methylobacterium.Methylorubrum_BV5_Otu000016	0.002	0.2737	Positive	GeneratedFromInfectedSamples
Sphingomonas_BV5_Otu000151	Methylobacterium.Methylorubrum_BV5_Otu000016	0.003	0.2387	Positive	GeneratedFromInfectedSamples
Massilia_BV5_Otu000163	Methylobacterium.Methylorubrum_BV5_Otu000016	0.002	0.2336	Positive	GeneratedFromInfectedSamples
Massilia_BV5_Otu000172	Methylobacterium.Methylorubrum_BV5_Otu000016	0.005	0.2112	Positive	GeneratedFromInfectedSamples
Oxalobacteraceae_unclassified_BV5_Otu000278	Methylobacterium.Methylorubrum_BV5_Otu000016	0.006	0.2384	Positive	GeneratedFromInfectedSamples
Methylobacterium.Methylorubrum_BV5_Otu000344	Methylobacterium.Methylorubrum_BV5_Otu000016	0.003	0.2119	Positive	GeneratedFromInfectedSamples
Allorhizobium.Neorhizobium.Pararhizobium.Rhizobium_BV5_Otu000462	Methylobacterium.Methylorubrum_BV5_Otu000016	0.004	0.2271	Positive	GeneratedFromInfectedSamples
f__Didymellaceae_unclassified_FITS2_Otu00005	Methylobacterium.Methylorubrum_BV5_Otu000016	0.004	0.2923	Positive	GeneratedFromInfectedSamples
o__Helotiales_unclassified_FITS2_Otu00008	Methylobacterium.Methylorubrum_BV5_Otu000016	0.006	0.2741	Positive	GeneratedFromInfectedSamples
f__Didymellaceae_unclassified_FITS2_Otu00029	Methylobacterium.Methylorubrum_BV5_Otu000016	0.002	0.3467	Positive	GeneratedFromInfectedSamples
Hyaloperonospora_PV9_Otu00998	Methylobacterium.Methylorubrum_BV5_Otu000016	0.004	-0.2035	Negative	GeneratedFromInfectedSamples
Comamonadaceae_unclassified_BV5_Otu000018	Oxalobacteraceae_unclassified_BV5_Otu000017	0.001	0.3878	Positive	GeneratedFromInfectedSamples
Oxalobacteraceae_unclassified_BV5_Otu000020	Oxalobacteraceae_unclassified_BV5_Otu000017	0.001	0.5885	Positive	GeneratedFromInfectedSamples
Bosea_BV5_Otu000027	Oxalobacteraceae_unclassified_BV5_Otu000017	0.007	0.2727	Positive	GeneratedFromInfectedSamples
Aeromicrobium_BV5_Otu000030	Oxalobacteraceae_unclassified_BV5_Otu000017	0.001	0.348	Positive	GeneratedFromInfectedSamples
Oxalobacteraceae_unclassified_BV5_Otu000047	Oxalobacteraceae_unclassified_BV5_Otu000017	0.001	0.6346	Positive	GeneratedFromInfectedSamples
Comamonadaceae_unclassified_BV5_Otu000055	Oxalobacteraceae_unclassified_BV5_Otu000017	0.002	0.3167	Positive	GeneratedFromInfectedSamples
Pelomonas_BV5_Otu000059	Oxalobacteraceae_unclassified_BV5_Otu000017	0.008	-0.2384	Negative	GeneratedFromInfectedSamples
Comamonadaceae_unclassified_BV5_Otu000060	Oxalobacteraceae_unclassified_BV5_Otu000017	0.001	0.3965	Positive	GeneratedFromInfectedSamples
Sphingomonadaceae_unclassified_BV5_Otu000063	Oxalobacteraceae_unclassified_BV5_Otu000017	0.001	0.2832	Positive	GeneratedFromInfectedSamples
Devosia_BV5_Otu000065	Oxalobacteraceae_unclassified_BV5_Otu000017	0.002	0.2932	Positive	GeneratedFromInfectedSamples
Microbacteriaceae_unclassified_BV5_Otu000080	Oxalobacteraceae_unclassified_BV5_Otu000017	0.001	0.3137	Positive	GeneratedFromInfectedSamples
Staphylococcus_BV5_Otu000087	Oxalobacteraceae_unclassified_BV5_Otu000017	0.009	-0.2254	Negative	GeneratedFromInfectedSamples
Comamonadaceae_unclassified_BV5_Otu000133	Oxalobacteraceae_unclassified_BV5_Otu000017	0.001	0.2409	Positive	GeneratedFromInfectedSamples
Pseudomonas_BV5_Otu000144	Oxalobacteraceae_unclassified_BV5_Otu000017	0.002	0.2801	Positive	GeneratedFromInfectedSamples
Pseudomonas_BV5_Otu000152	Oxalobacteraceae_unclassified_BV5_Otu000017	0.001	0.3605	Positive	GeneratedFromInfectedSamples
Oxalobacteraceae_unclassified_BV5_Otu000159	Oxalobacteraceae_unclassified_BV5_Otu000017	0.002	0.2753	Positive	GeneratedFromInfectedSamples
Undibacterium_BV5_Otu000167	Oxalobacteraceae_unclassified_BV5_Otu000017	0.001	-0.3439	Negative	GeneratedFromInfectedSamples
Sphingomonadaceae_unclassified_BV5_Otu000216	Oxalobacteraceae_unclassified_BV5_Otu000017	0.001	0.2531	Positive	GeneratedFromInfectedSamples
Comamonadaceae_unclassified_BV5_Otu000266	Oxalobacteraceae_unclassified_BV5_Otu000017	0.001	0.2377	Positive	GeneratedFromInfectedSamples
Oxalobacteraceae_unclassified_BV5_Otu000278	Oxalobacteraceae_unclassified_BV5_Otu000017	0.001	0.5445	Positive	GeneratedFromInfectedSamples
Croceicoccus_BV5_Otu000289	Oxalobacteraceae_unclassified_BV5_Otu000017	0.002	-0.2851	Negative	GeneratedFromInfectedSamples
Croceicoccus_BV5_Otu000320	Oxalobacteraceae_unclassified_BV5_Otu000017	0.001	-0.3413	Negative	GeneratedFromInfectedSamples
Bacteriovorax_BV5_Otu000350	Oxalobacteraceae_unclassified_BV5_Otu000017	0.001	0.288	Positive	GeneratedFromInfectedSamples
Pseudomonas_BV5_Otu000438	Oxalobacteraceae_unclassified_BV5_Otu000017	0.002	0.2434	Positive	GeneratedFromInfectedSamples
Oxalobacteraceae_unclassified_BV5_Otu000867	Oxalobacteraceae_unclassified_BV5_Otu000017	0.001	0.2995	Positive	GeneratedFromInfectedSamples
Oxalobacteraceae_unclassified_BV5_Otu001681	Oxalobacteraceae_unclassified_BV5_Otu000017	0.001	0.2384	Positive	GeneratedFromInfectedSamples
Oxalobacteraceae_unclassified_BV5_Otu001982	Oxalobacteraceae_unclassified_BV5_Otu000017	0.002	0.2085	Positive	GeneratedFromInfectedSamples
Oxalobacteraceae_unclassified_BV5_Otu001995	Oxalobacteraceae_unclassified_BV5_Otu000017	0.001	0.2008	Positive	GeneratedFromInfectedSamples
g__Plectosphaerella_FITS2_Otu00016	Oxalobacteraceae_unclassified_BV5_Otu000017	0.007	0.232	Positive	GeneratedFromInfectedSamples
g__Itersonilia_FITS2_Otu00026	Oxalobacteraceae_unclassified_BV5_Otu000017	0.001	0.3617	Positive	GeneratedFromInfectedSamples
Rhogostoma.lineage_unclassified_PV9_Otu00003	Oxalobacteraceae_unclassified_BV5_Otu000017	0.009	0.2349	Positive	GeneratedFromInfectedSamples
Pythium_PV9_Otu00029	Oxalobacteraceae_unclassified_BV5_Otu000017	0.002	0.2858	Positive	GeneratedFromInfectedSamples
Oxalobacteraceae_unclassified_BV5_Otu000020	Comamonadaceae_unclassified_BV5_Otu000018	0.001	0.3994	Positive	GeneratedFromInfectedSamples
Allorhizobium.Neorhizobium.Pararhizobium.Rhizobium_BV5_Otu000024	Comamonadaceae_unclassified_BV5_Otu000018	0.001	0.4102	Positive	GeneratedFromInfectedSamples
Bosea_BV5_Otu000027	Comamonadaceae_unclassified_BV5_Otu000018	0.001	0.451	Positive	GeneratedFromInfectedSamples
Aeromicrobium_BV5_Otu000030	Comamonadaceae_unclassified_BV5_Otu000018	0.001	0.3149	Positive	GeneratedFromInfectedSamples
Aureimonas_BV5_Otu000033	Comamonadaceae_unclassified_BV5_Otu000018	0.001	0.3987	Positive	GeneratedFromInfectedSamples
Flavobacterium_BV5_Otu000043	Comamonadaceae_unclassified_BV5_Otu000018	0.002	0.2913	Positive	GeneratedFromInfectedSamples
Oxalobacteraceae_unclassified_BV5_Otu000047	Comamonadaceae_unclassified_BV5_Otu000018	0.001	0.4368	Positive	GeneratedFromInfectedSamples
Polaromonas_BV5_Otu000052	Comamonadaceae_unclassified_BV5_Otu000018	0.002	0.2686	Positive	GeneratedFromInfectedSamples
Comamonadaceae_unclassified_BV5_Otu000055	Comamonadaceae_unclassified_BV5_Otu000018	0.001	0.3771	Positive	GeneratedFromInfectedSamples
env.OPS_17_ge_BV5_Otu000056	Comamonadaceae_unclassified_BV5_Otu000018	0.003	0.2533	Positive	GeneratedFromInfectedSamples
Comamonadaceae_unclassified_BV5_Otu000060	Comamonadaceae_unclassified_BV5_Otu000018	0.002	0.3187	Positive	GeneratedFromInfectedSamples
Sphingomonadaceae_unclassified_BV5_Otu000063	Comamonadaceae_unclassified_BV5_Otu000018	0.001	0.3097	Positive	GeneratedFromInfectedSamples
Devosia_BV5_Otu000065	Comamonadaceae_unclassified_BV5_Otu000018	0.001	0.3711	Positive	GeneratedFromInfectedSamples
Aureimonas_BV5_Otu000066	Comamonadaceae_unclassified_BV5_Otu000018	0.007	0.2207	Positive	GeneratedFromInfectedSamples
Microbacteriaceae_unclassified_BV5_Otu000070	Comamonadaceae_unclassified_BV5_Otu000018	0.001	0.3406	Positive	GeneratedFromInfectedSamples
Microbacteriaceae_unclassified_BV5_Otu000080	Comamonadaceae_unclassified_BV5_Otu000018	0.003	0.2439	Positive	GeneratedFromInfectedSamples
Rhizobiaceae_unclassified_BV5_Otu000085	Comamonadaceae_unclassified_BV5_Otu000018	0.008	0.2358	Positive	GeneratedFromInfectedSamples
Methylophilaceae_unclassified_BV5_Otu000090	Comamonadaceae_unclassified_BV5_Otu000018	0.007	0.2175	Positive	GeneratedFromInfectedSamples
Methylophilus_BV5_Otu000125	Comamonadaceae_unclassified_BV5_Otu000018	0.005	0.2778	Positive	GeneratedFromInfectedSamples
Pajaroellobacter_BV5_Otu000129	Comamonadaceae_unclassified_BV5_Otu000018	0.004	0.2197	Positive	GeneratedFromInfectedSamples
Comamonadaceae_unclassified_BV5_Otu000133	Comamonadaceae_unclassified_BV5_Otu000018	0.001	0.3414	Positive	GeneratedFromInfectedSamples
Devosia_BV5_Otu000154	Comamonadaceae_unclassified_BV5_Otu000018	0.002	0.303	Positive	GeneratedFromInfectedSamples
Oxalobacteraceae_unclassified_BV5_Otu000159	Comamonadaceae_unclassified_BV5_Otu000018	0.005	0.2211	Positive	GeneratedFromInfectedSamples
Cellvibrio_BV5_Otu000165	Comamonadaceae_unclassified_BV5_Otu000018	0.004	0.2143	Positive	GeneratedFromInfectedSamples
Alcaligenaceae_unclassified_BV5_Otu000195	Comamonadaceae_unclassified_BV5_Otu000018	0.003	0.2445	Positive	GeneratedFromInfectedSamples
Clavibacter_BV5_Otu000198	Comamonadaceae_unclassified_BV5_Otu000018	0.002	0.2488	Positive	GeneratedFromInfectedSamples
Sphingomonadaceae_unclassified_BV5_Otu000216	Comamonadaceae_unclassified_BV5_Otu000018	0.006	0.2204	Positive	GeneratedFromInfectedSamples
Comamonadaceae_unclassified_BV5_Otu000266	Comamonadaceae_unclassified_BV5_Otu000018	0.001	0.2711	Positive	GeneratedFromInfectedSamples
Oxalobacteraceae_unclassified_BV5_Otu000278	Comamonadaceae_unclassified_BV5_Otu000018	0.006	0.2417	Positive	GeneratedFromInfectedSamples
Bacteriovorax_BV5_Otu000350	Comamonadaceae_unclassified_BV5_Otu000018	0.007	0.2073	Positive	GeneratedFromInfectedSamples
Fimbriimonadaceae_ge_BV5_Otu000921	Comamonadaceae_unclassified_BV5_Otu000018	0.002	-0.2559	Negative	GeneratedFromInfectedSamples
g__Boeremia_FITS2_Otu00009	Comamonadaceae_unclassified_BV5_Otu000018	0.006	0.2705	Positive	GeneratedFromInfectedSamples
g__Itersonilia_FITS2_Otu00026	Comamonadaceae_unclassified_BV5_Otu000018	0.006	0.2619	Positive	GeneratedFromInfectedSamples
Blastococcus_BV5_Otu000054	Truepera_BV5_Otu000019	0.001	0.2556	Positive	GeneratedFromInfectedSamples
Acidiphilium_BV5_Otu000062	Truepera_BV5_Otu000019	0.004	0.231	Positive	GeneratedFromInfectedSamples
Nocardioides_BV5_Otu000071	Truepera_BV5_Otu000019	0.003	0.2187	Positive	GeneratedFromInfectedSamples
Nannocystis_BV5_Otu000082	Truepera_BV5_Otu000019	0.002	0.2273	Positive	GeneratedFromInfectedSamples
Rubellimicrobium_BV5_Otu000089	Truepera_BV5_Otu000019	0.002	0.2452	Positive	GeneratedFromInfectedSamples
Pseudonocardia_BV5_Otu000105	Truepera_BV5_Otu000019	0.004	0.2022	Positive	GeneratedFromInfectedSamples
Microlunatus_BV5_Otu000122	Truepera_BV5_Otu000019	0.009	0.2175	Positive	GeneratedFromInfectedSamples
Rubrivirga_BV5_Otu000126	Truepera_BV5_Otu000019	0.001	0.2742	Positive	GeneratedFromInfectedSamples
Rubellimicrobium_BV5_Otu000137	Truepera_BV5_Otu000019	0.004	0.2321	Positive	GeneratedFromInfectedSamples
uncultured_ge_BV5_Otu000192	Truepera_BV5_Otu000019	0.006	0.2068	Positive	GeneratedFromInfectedSamples
TK10_ge_BV5_Otu000238	Truepera_BV5_Otu000019	0.002	0.2603	Positive	GeneratedFromInfectedSamples
Acidiphilium_BV5_Otu000245	Truepera_BV5_Otu000019	0.005	0.2014	Positive	GeneratedFromInfectedSamples
Sphingomonadaceae_unclassified_BV5_Otu000252	Truepera_BV5_Otu000019	0.004	0.2115	Positive	GeneratedFromInfectedSamples
Clostridium_sensu_stricto_1_BV5_Otu000322	Truepera_BV5_Otu000019	0.004	0.2221	Positive	GeneratedFromInfectedSamples
o__Pleosporales_unclassified_FITS2_Otu00114	Truepera_BV5_Otu000019	0.002	0.2449	Positive	GeneratedFromInfectedSamples
Klebsormidium_PV9_Otu00006	Truepera_BV5_Otu000019	0.005	0.2067	Positive	GeneratedFromInfectedSamples
Allorhizobium.Neorhizobium.Pararhizobium.Rhizobium_BV5_Otu000024	Oxalobacteraceae_unclassified_BV5_Otu000020	0.003	0.2635	Positive	GeneratedFromInfectedSamples
Bosea_BV5_Otu000027	Oxalobacteraceae_unclassified_BV5_Otu000020	0.001	0.3969	Positive	GeneratedFromInfectedSamples
Aeromicrobium_BV5_Otu000030	Oxalobacteraceae_unclassified_BV5_Otu000020	0.002	0.2656	Positive	GeneratedFromInfectedSamples
Aureimonas_BV5_Otu000033	Oxalobacteraceae_unclassified_BV5_Otu000020	0.001	0.3243	Positive	GeneratedFromInfectedSamples
Oxalobacteraceae_unclassified_BV5_Otu000047	Oxalobacteraceae_unclassified_BV5_Otu000020	0.001	0.7896	Positive	GeneratedFromInfectedSamples
Comamonadaceae_unclassified_BV5_Otu000055	Oxalobacteraceae_unclassified_BV5_Otu000020	0.001	0.3733	Positive	GeneratedFromInfectedSamples
Comamonadaceae_unclassified_BV5_Otu000060	Oxalobacteraceae_unclassified_BV5_Otu000020	0.001	0.3557	Positive	GeneratedFromInfectedSamples
Sphingomonadaceae_unclassified_BV5_Otu000063	Oxalobacteraceae_unclassified_BV5_Otu000020	0.001	0.2998	Positive	GeneratedFromInfectedSamples
Devosia_BV5_Otu000065	Oxalobacteraceae_unclassified_BV5_Otu000020	0.001	0.3655	Positive	GeneratedFromInfectedSamples
Microbacteriaceae_unclassified_BV5_Otu000080	Oxalobacteraceae_unclassified_BV5_Otu000020	0.002	0.2595	Positive	GeneratedFromInfectedSamples
Rhizobiaceae_unclassified_BV5_Otu000085	Oxalobacteraceae_unclassified_BV5_Otu000020	0.006	0.2415	Positive	GeneratedFromInfectedSamples
Methylophilaceae_unclassified_BV5_Otu000090	Oxalobacteraceae_unclassified_BV5_Otu000020	0.002	0.3114	Positive	GeneratedFromInfectedSamples
Comamonadaceae_unclassified_BV5_Otu000133	Oxalobacteraceae_unclassified_BV5_Otu000020	0.007	0.2208	Positive	GeneratedFromInfectedSamples
Pseudomonas_BV5_Otu000144	Oxalobacteraceae_unclassified_BV5_Otu000020	0.002	0.2631	Positive	GeneratedFromInfectedSamples
Pseudomonas_BV5_Otu000152	Oxalobacteraceae_unclassified_BV5_Otu000020	0.001	0.4234	Positive	GeneratedFromInfectedSamples
Oxalobacteraceae_unclassified_BV5_Otu000159	Oxalobacteraceae_unclassified_BV5_Otu000020	0.003	0.2392	Positive	GeneratedFromInfectedSamples
Comamonadaceae_unclassified_BV5_Otu000266	Oxalobacteraceae_unclassified_BV5_Otu000020	0.003	0.2031	Positive	GeneratedFromInfectedSamples
Oxalobacteraceae_unclassified_BV5_Otu000278	Oxalobacteraceae_unclassified_BV5_Otu000020	0.001	0.3391	Positive	GeneratedFromInfectedSamples
Bacteriovorax_BV5_Otu000350	Oxalobacteraceae_unclassified_BV5_Otu000020	0.003	0.2488	Positive	GeneratedFromInfectedSamples
Oxalobacteraceae_unclassified_BV5_Otu001681	Oxalobacteraceae_unclassified_BV5_Otu000020	0.001	0.328	Positive	GeneratedFromInfectedSamples
Oxalobacteraceae_unclassified_BV5_Otu001964	Oxalobacteraceae_unclassified_BV5_Otu000020	0.001	0.208	Positive	GeneratedFromInfectedSamples
Oxalobacteraceae_unclassified_BV5_Otu001982	Oxalobacteraceae_unclassified_BV5_Otu000020	0.001	0.3347	Positive	GeneratedFromInfectedSamples
Oxalobacteraceae_unclassified_BV5_Otu002027	Oxalobacteraceae_unclassified_BV5_Otu000020	0.001	0.266	Positive	GeneratedFromInfectedSamples
Oxalobacteraceae_unclassified_BV5_Otu002194	Oxalobacteraceae_unclassified_BV5_Otu000020	0.001	0.2251	Positive	GeneratedFromInfectedSamples
Oxalobacteraceae_unclassified_BV5_Otu002223	Oxalobacteraceae_unclassified_BV5_Otu000020	0.001	0.2962	Positive	GeneratedFromInfectedSamples
Oxalobacteraceae_unclassified_BV5_Otu002590	Oxalobacteraceae_unclassified_BV5_Otu000020	0.001	0.2946	Positive	GeneratedFromInfectedSamples
Oxalobacteraceae_unclassified_BV5_Otu003274	Oxalobacteraceae_unclassified_BV5_Otu000020	0.001	0.2122	Positive	GeneratedFromInfectedSamples
g__Itersonilia_FITS2_Otu00026	Oxalobacteraceae_unclassified_BV5_Otu000020	0.006	0.2712	Positive	GeneratedFromInfectedSamples
Pythium_PV9_Otu00029	Oxalobacteraceae_unclassified_BV5_Otu000020	0.001	0.3283	Positive	GeneratedFromInfectedSamples
Bosea_BV5_Otu000027	Allorhizobium.Neorhizobium.Pararhizobium.Rhizobium_BV5_Otu000024	0.001	0.4242	Positive	GeneratedFromInfectedSamples
Aureimonas_BV5_Otu000033	Allorhizobium.Neorhizobium.Pararhizobium.Rhizobium_BV5_Otu000024	0.001	0.4968	Positive	GeneratedFromInfectedSamples
Comamonadaceae_unclassified_BV5_Otu000060	Allorhizobium.Neorhizobium.Pararhizobium.Rhizobium_BV5_Otu000024	0.001	0.3122	Positive	GeneratedFromInfectedSamples
Sphingomonadaceae_unclassified_BV5_Otu000063	Allorhizobium.Neorhizobium.Pararhizobium.Rhizobium_BV5_Otu000024	0.005	0.2346	Positive	GeneratedFromInfectedSamples
Devosia_BV5_Otu000065	Allorhizobium.Neorhizobium.Pararhizobium.Rhizobium_BV5_Otu000024	0.002	0.2785	Positive	GeneratedFromInfectedSamples
Rhizobiaceae_unclassified_BV5_Otu000085	Allorhizobium.Neorhizobium.Pararhizobium.Rhizobium_BV5_Otu000024	0.003	0.2547	Positive	GeneratedFromInfectedSamples
Methylophilus_BV5_Otu000125	Allorhizobium.Neorhizobium.Pararhizobium.Rhizobium_BV5_Otu000024	0.002	0.2918	Positive	GeneratedFromInfectedSamples
Nocardiaceae_unclassified_BV5_Otu000156	Allorhizobium.Neorhizobium.Pararhizobium.Rhizobium_BV5_Otu000024	0.004	0.2188	Positive	GeneratedFromInfectedSamples
Methylobacterium.Methylorubrum_BV5_Otu000274	Allorhizobium.Neorhizobium.Pararhizobium.Rhizobium_BV5_Otu000024	0.005	0.2296	Positive	GeneratedFromInfectedSamples
Oxalobacteraceae_unclassified_BV5_Otu000278	Allorhizobium.Neorhizobium.Pararhizobium.Rhizobium_BV5_Otu000024	0.009	0.2187	Positive	GeneratedFromInfectedSamples
Allorhizobium.Neorhizobium.Pararhizobium.Rhizobium_BV5_Otu000462	Allorhizobium.Neorhizobium.Pararhizobium.Rhizobium_BV5_Otu000024	0.001	0.3406	Positive	GeneratedFromInfectedSamples
Rhizobiaceae_unclassified_BV5_Otu000553	Allorhizobium.Neorhizobium.Pararhizobium.Rhizobium_BV5_Otu000024	0.001	0.2404	Positive	GeneratedFromInfectedSamples
g__Coprinellus_FITS2_Otu00218	Allorhizobium.Neorhizobium.Pararhizobium.Rhizobium_BV5_Otu000024	0.009	0.2154	Positive	GeneratedFromInfectedSamples
Vannella_PV9_Otu00068	Allorhizobium.Neorhizobium.Pararhizobium.Rhizobium_BV5_Otu000024	0.009	0.2167	Positive	GeneratedFromInfectedSamples
Chloromonas_PV9_Otu00079	Allorhizobium.Neorhizobium.Pararhizobium.Rhizobium_BV5_Otu000024	0.001	0.2748	Positive	GeneratedFromInfectedSamples
Oxalobacteraceae_unclassified_BV5_Otu000028	Bosea_BV5_Otu000027	0.003	0.2446	Positive	GeneratedFromInfectedSamples
Aeromicrobium_BV5_Otu000030	Bosea_BV5_Otu000027	0.004	0.2411	Positive	GeneratedFromInfectedSamples
Aureimonas_BV5_Otu000033	Bosea_BV5_Otu000027	0.001	0.4163	Positive	GeneratedFromInfectedSamples
Flavobacterium_BV5_Otu000043	Bosea_BV5_Otu000027	0.003	0.2629	Positive	GeneratedFromInfectedSamples
Oxalobacteraceae_unclassified_BV5_Otu000047	Bosea_BV5_Otu000027	0.001	0.4078	Positive	GeneratedFromInfectedSamples
Polaromonas_BV5_Otu000052	Bosea_BV5_Otu000027	0.001	0.3177	Positive	GeneratedFromInfectedSamples
Comamonadaceae_unclassified_BV5_Otu000055	Bosea_BV5_Otu000027	0.001	0.3439	Positive	GeneratedFromInfectedSamples
Rhizobacter_BV5_Otu000057	Bosea_BV5_Otu000027	0.004	0.2062	Positive	GeneratedFromInfectedSamples
Sphingomonadaceae_unclassified_BV5_Otu000063	Bosea_BV5_Otu000027	0.001	0.3689	Positive	GeneratedFromInfectedSamples
Devosia_BV5_Otu000065	Bosea_BV5_Otu000027	0.004	0.2673	Positive	GeneratedFromInfectedSamples
Microbacteriaceae_unclassified_BV5_Otu000070	Bosea_BV5_Otu000027	0.001	0.2931	Positive	GeneratedFromInfectedSamples
Sphingorhabdus_BV5_Otu000076	Bosea_BV5_Otu000027	0.002	0.2548	Positive	GeneratedFromInfectedSamples
Microbacteriaceae_unclassified_BV5_Otu000080	Bosea_BV5_Otu000027	0.004	0.2422	Positive	GeneratedFromInfectedSamples
Klenkia_BV5_Otu000084	Bosea_BV5_Otu000027	0.001	0.2521	Positive	GeneratedFromInfectedSamples
Rhizobiaceae_unclassified_BV5_Otu000085	Bosea_BV5_Otu000027	0.001	0.3151	Positive	GeneratedFromInfectedSamples
Methylophilus_BV5_Otu000125	Bosea_BV5_Otu000027	0.001	0.3017	Positive	GeneratedFromInfectedSamples
Pajaroellobacter_BV5_Otu000129	Bosea_BV5_Otu000027	0.001	0.2495	Positive	GeneratedFromInfectedSamples
Comamonadaceae_unclassified_BV5_Otu000133	Bosea_BV5_Otu000027	0.002	0.3237	Positive	GeneratedFromInfectedSamples
Devosia_BV5_Otu000154	Bosea_BV5_Otu000027	0.001	0.3764	Positive	GeneratedFromInfectedSamples
Alcaligenaceae_unclassified_BV5_Otu000195	Bosea_BV5_Otu000027	0.006	0.2451	Positive	GeneratedFromInfectedSamples
Comamonadaceae_unclassified_BV5_Otu000266	Bosea_BV5_Otu000027	0.003	0.2046	Positive	GeneratedFromInfectedSamples
Allorhizobium.Neorhizobium.Pararhizobium.Rhizobium_BV5_Otu000462	Bosea_BV5_Otu000027	0.004	0.2291	Positive	GeneratedFromInfectedSamples
Comamonadaceae_unclassified_BV5_Otu000476	Bosea_BV5_Otu000027	0.001	-0.2056	Negative	GeneratedFromInfectedSamples
g__Itersonilia_FITS2_Otu00026	Bosea_BV5_Otu000027	0.001	0.2984	Positive	GeneratedFromInfectedSamples
Vannella_PV9_Otu00068	Bosea_BV5_Otu000027	0.01	0.2067	Positive	GeneratedFromInfectedSamples
Polaromonas_BV5_Otu000052	Oxalobacteraceae_unclassified_BV5_Otu000028	0.004	0.2351	Positive	GeneratedFromInfectedSamples
Rhizobacter_BV5_Otu000057	Oxalobacteraceae_unclassified_BV5_Otu000028	0.002	0.2709	Positive	GeneratedFromInfectedSamples
Sphingorhabdus_BV5_Otu000076	Oxalobacteraceae_unclassified_BV5_Otu000028	0.001	0.2383	Positive	GeneratedFromInfectedSamples
Flavobacterium_BV5_Otu000108	Oxalobacteraceae_unclassified_BV5_Otu000028	0.001	0.3104	Positive	GeneratedFromInfectedSamples
Oxalobacteraceae_unclassified_BV5_Otu000159	Oxalobacteraceae_unclassified_BV5_Otu000028	0.001	0.2259	Positive	GeneratedFromInfectedSamples
Cellvibrio_BV5_Otu000165	Oxalobacteraceae_unclassified_BV5_Otu000028	0.001	0.3577	Positive	GeneratedFromInfectedSamples
Flavobacterium_BV5_Otu000285	Oxalobacteraceae_unclassified_BV5_Otu000028	0.001	0.2728	Positive	GeneratedFromInfectedSamples
Bacteriovorax_BV5_Otu000350	Oxalobacteraceae_unclassified_BV5_Otu000028	0.001	0.2825	Positive	GeneratedFromInfectedSamples
Bdellovibrio_BV5_Otu000502	Oxalobacteraceae_unclassified_BV5_Otu000028	0.001	0.2017	Positive	GeneratedFromInfectedSamples
f__Didymellaceae_unclassified_FITS2_Otu00005	Oxalobacteraceae_unclassified_BV5_Otu000028	0.001	0.2908	Positive	GeneratedFromInfectedSamples
g__Botryotinia_FITS2_Otu00086	Oxalobacteraceae_unclassified_BV5_Otu000028	0.001	0.2062	Positive	GeneratedFromInfectedSamples
Aureimonas_BV5_Otu000033	Aeromicrobium_BV5_Otu000030	0.001	0.3442	Positive	GeneratedFromInfectedSamples
Flavobacterium_BV5_Otu000043	Aeromicrobium_BV5_Otu000030	0.003	0.2222	Positive	GeneratedFromInfectedSamples
Oxalobacteraceae_unclassified_BV5_Otu000047	Aeromicrobium_BV5_Otu000030	0.004	0.2581	Positive	GeneratedFromInfectedSamples
Comamonadaceae_unclassified_BV5_Otu000055	Aeromicrobium_BV5_Otu000030	0.003	0.2261	Positive	GeneratedFromInfectedSamples
Comamonadaceae_unclassified_BV5_Otu000060	Aeromicrobium_BV5_Otu000030	0.005	0.2725	Positive	GeneratedFromInfectedSamples
Sphingomonadaceae_unclassified_BV5_Otu000063	Aeromicrobium_BV5_Otu000030	0.001	0.36	Positive	GeneratedFromInfectedSamples
Devosia_BV5_Otu000065	Aeromicrobium_BV5_Otu000030	0.001	0.3368	Positive	GeneratedFromInfectedSamples
Microbacteriaceae_unclassified_BV5_Otu000070	Aeromicrobium_BV5_Otu000030	0.001	0.4687	Positive	GeneratedFromInfectedSamples
Microbacteriaceae_unclassified_BV5_Otu000080	Aeromicrobium_BV5_Otu000030	0.001	0.3343	Positive	GeneratedFromInfectedSamples
Rhizobiaceae_unclassified_BV5_Otu000085	Aeromicrobium_BV5_Otu000030	0.001	0.2764	Positive	GeneratedFromInfectedSamples
Methylophilaceae_unclassified_BV5_Otu000090	Aeromicrobium_BV5_Otu000030	0.007	0.2176	Positive	GeneratedFromInfectedSamples
Devosia_BV5_Otu000154	Aeromicrobium_BV5_Otu000030	0.002	0.2726	Positive	GeneratedFromInfectedSamples
Nocardiaceae_unclassified_BV5_Otu000156	Aeromicrobium_BV5_Otu000030	0.005	0.2142	Positive	GeneratedFromInfectedSamples
Oxalobacteraceae_unclassified_BV5_Otu000159	Aeromicrobium_BV5_Otu000030	0.009	0.2005	Positive	GeneratedFromInfectedSamples
Alcaligenaceae_unclassified_BV5_Otu000195	Aeromicrobium_BV5_Otu000030	0.001	0.3284	Positive	GeneratedFromInfectedSamples
Clavibacter_BV5_Otu000198	Aeromicrobium_BV5_Otu000030	0.001	0.2936	Positive	GeneratedFromInfectedSamples
Sphingomonadaceae_unclassified_BV5_Otu000216	Aeromicrobium_BV5_Otu000030	0.001	0.2643	Positive	GeneratedFromInfectedSamples
Flavobacteriaceae_unclassified_BV5_Otu000229	Aeromicrobium_BV5_Otu000030	0.001	0.2218	Positive	GeneratedFromInfectedSamples
Oxalobacteraceae_unclassified_BV5_Otu000278	Aeromicrobium_BV5_Otu000030	0.002	0.2985	Positive	GeneratedFromInfectedSamples
Cryobacterium_BV5_Otu000353	Aeromicrobium_BV5_Otu000030	0.001	0.2882	Positive	GeneratedFromInfectedSamples
Oxalobacteraceae_unclassified_BV5_Otu000867	Aeromicrobium_BV5_Otu000030	0.001	0.2109	Positive	GeneratedFromInfectedSamples
o__Helotiales_unclassified_FITS2_Otu00008	Aeromicrobium_BV5_Otu000030	0.008	0.2337	Positive	GeneratedFromInfectedSamples
g__Leucosporidium_FITS2_Otu00018	Aeromicrobium_BV5_Otu000030	0.003	0.2292	Positive	GeneratedFromInfectedSamples
Oxalobacteraceae_unclassified_BV5_Otu000047	Aureimonas_BV5_Otu000033	0.003	0.2564	Positive	GeneratedFromInfectedSamples
Comamonadaceae_unclassified_BV5_Otu000055	Aureimonas_BV5_Otu000033	0.004	0.239	Positive	GeneratedFromInfectedSamples
Comamonadaceae_unclassified_BV5_Otu000060	Aureimonas_BV5_Otu000033	0.003	0.2512	Positive	GeneratedFromInfectedSamples
Sphingomonadaceae_unclassified_BV5_Otu000063	Aureimonas_BV5_Otu000033	0.001	0.3035	Positive	GeneratedFromInfectedSamples
Devosia_BV5_Otu000065	Aureimonas_BV5_Otu000033	0.001	0.3207	Positive	GeneratedFromInfectedSamples
Aureimonas_BV5_Otu000066	Aureimonas_BV5_Otu000033	0.001	0.3269	Positive	GeneratedFromInfectedSamples
Microbacteriaceae_unclassified_BV5_Otu000070	Aureimonas_BV5_Otu000033	0.001	0.3704	Positive	GeneratedFromInfectedSamples
Escherichia.Shigella_BV5_Otu000075	Aureimonas_BV5_Otu000033	0.003	-0.2259	Negative	GeneratedFromInfectedSamples
Klenkia_BV5_Otu000084	Aureimonas_BV5_Otu000033	0.001	0.2693	Positive	GeneratedFromInfectedSamples
Rhizobiaceae_unclassified_BV5_Otu000085	Aureimonas_BV5_Otu000033	0.002	0.2579	Positive	GeneratedFromInfectedSamples
Comamonadaceae_unclassified_BV5_Otu000133	Aureimonas_BV5_Otu000033	0.002	0.2039	Positive	GeneratedFromInfectedSamples
Devosia_BV5_Otu000154	Aureimonas_BV5_Otu000033	0.001	0.3344	Positive	GeneratedFromInfectedSamples
Nocardiaceae_unclassified_BV5_Otu000156	Aureimonas_BV5_Otu000033	0.001	0.3176	Positive	GeneratedFromInfectedSamples
Alcaligenaceae_unclassified_BV5_Otu000195	Aureimonas_BV5_Otu000033	0.001	0.2517	Positive	GeneratedFromInfectedSamples
Comamonadaceae_unclassified_BV5_Otu000399	Aureimonas_BV5_Otu000033	0.002	0.2256	Positive	GeneratedFromInfectedSamples
Chloroidium_PV9_Otu00008	Aureimonas_BV5_Otu000033	0.008	0.2273	Positive	GeneratedFromInfectedSamples
Marmoricola_BV5_Otu000042	Micromonosporaceae_unclassified_BV5_Otu000034	0.001	0.21	Positive	GeneratedFromInfectedSamples
Solirubrobacter_BV5_Otu000045	Micromonosporaceae_unclassified_BV5_Otu000034	0.001	0.2261	Positive	GeneratedFromInfectedSamples
Solirubrobacter_BV5_Otu000069	Micromonosporaceae_unclassified_BV5_Otu000034	0.003	0.2069	Positive	GeneratedFromInfectedSamples
Rhizobiaceae_unclassified_BV5_Otu000085	Micromonosporaceae_unclassified_BV5_Otu000034	0.009	0.2078	Positive	GeneratedFromInfectedSamples
X67.14_ge_BV5_Otu000096	Micromonosporaceae_unclassified_BV5_Otu000034	0.001	0.2538	Positive	GeneratedFromInfectedSamples
Rubrobacter_BV5_Otu000097	Micromonosporaceae_unclassified_BV5_Otu000034	0.001	0.2784	Positive	GeneratedFromInfectedSamples
Mycobacterium_BV5_Otu000104	Micromonosporaceae_unclassified_BV5_Otu000034	0.001	0.2239	Positive	GeneratedFromInfectedSamples
Pseudomonas_BV5_Otu000110	Micromonosporaceae_unclassified_BV5_Otu000034	0.004	-0.2265	Negative	GeneratedFromInfectedSamples
Methylophilus_BV5_Otu000125	Micromonosporaceae_unclassified_BV5_Otu000034	0.008	0.2153	Positive	GeneratedFromInfectedSamples
Pajaroellobacter_BV5_Otu000129	Micromonosporaceae_unclassified_BV5_Otu000034	0.001	0.2097	Positive	GeneratedFromInfectedSamples
Actinomycetospora_BV5_Otu000140	Micromonosporaceae_unclassified_BV5_Otu000034	0.001	0.2381	Positive	GeneratedFromInfectedSamples
Kineosporia_BV5_Otu000142	Micromonosporaceae_unclassified_BV5_Otu000034	0.003	0.2222	Positive	GeneratedFromInfectedSamples
Undibacterium_BV5_Otu000167	Micromonosporaceae_unclassified_BV5_Otu000034	0.006	0.2029	Positive	GeneratedFromInfectedSamples
Iamia_BV5_Otu000211	Micromonosporaceae_unclassified_BV5_Otu000034	0.001	0.2179	Positive	GeneratedFromInfectedSamples
IMCC26207_BV5_Otu000258	Micromonosporaceae_unclassified_BV5_Otu000034	0.001	0.22	Positive	GeneratedFromInfectedSamples
Methylophilaceae_unclassified_BV5_Otu000090	Aetherobacter_BV5_Otu000036	0.002	0.2029	Positive	GeneratedFromInfectedSamples
Oxalobacteraceae_unclassified_BV5_Otu000278	Aetherobacter_BV5_Otu000036	0.004	0.2174	Positive	GeneratedFromInfectedSamples
Bacillus_BV5_Otu000039	Methylotenera_BV5_Otu000037	0.001	0.2734	Positive	GeneratedFromInfectedSamples
Flavobacterium_BV5_Otu000043	Methylotenera_BV5_Otu000037	0.004	0.2369	Positive	GeneratedFromInfectedSamples
Polaromonas_BV5_Otu000052	Methylotenera_BV5_Otu000037	0.001	0.371	Positive	GeneratedFromInfectedSamples
Sphingomonas_BV5_Otu000072	Methylotenera_BV5_Otu000037	0.001	0.258	Positive	GeneratedFromInfectedSamples
Methylophilaceae_unclassified_BV5_Otu000090	Methylotenera_BV5_Otu000037	0.003	0.2769	Positive	GeneratedFromInfectedSamples
Sphingomonadaceae_unclassified_BV5_Otu000118	Methylotenera_BV5_Otu000037	0.001	0.2298	Positive	GeneratedFromInfectedSamples
Methylotenera_BV5_Otu000130	Methylotenera_BV5_Otu000037	0.001	0.4143	Positive	GeneratedFromInfectedSamples
Cellvibrio_BV5_Otu000165	Methylotenera_BV5_Otu000037	0.001	0.3137	Positive	GeneratedFromInfectedSamples
Methylotenera_BV5_Otu000187	Methylotenera_BV5_Otu000037	0.001	0.4462	Positive	GeneratedFromInfectedSamples
Methylobacterium.Methylorubrum_BV5_Otu000351	Methylotenera_BV5_Otu000037	0.01	0.2138	Positive	GeneratedFromInfectedSamples
Allorhizobium.Neorhizobium.Pararhizobium.Rhizobium_BV5_Otu000462	Methylotenera_BV5_Otu000037	0.004	0.2256	Positive	GeneratedFromInfectedSamples
Oomycota_X_unclassified_PV9_Otu00002	Methylotenera_BV5_Otu000037	0.004	-0.2751	Negative	GeneratedFromInfectedSamples
Chloroidium_PV9_Otu00008	Methylotenera_BV5_Otu000037	0.008	-0.2224	Negative	GeneratedFromInfectedSamples
Hyaloperonospora_PV9_Otu00998	Methylotenera_BV5_Otu000037	0.002	-0.2079	Negative	GeneratedFromInfectedSamples
Devosia_BV5_Otu000065	Bacillus_BV5_Otu000039	0.002	-0.2735	Negative	GeneratedFromInfectedSamples
Bacillus_BV5_Otu000088	Bacillus_BV5_Otu000039	0.001	0.2599	Positive	GeneratedFromInfectedSamples
X67.14_ge_BV5_Otu000115	Bacillus_BV5_Otu000039	0.001	0.2307	Positive	GeneratedFromInfectedSamples
Planococcaceae_unclassified_BV5_Otu000148	Bacillus_BV5_Otu000039	0.001	0.2946	Positive	GeneratedFromInfectedSamples
Undibacterium_BV5_Otu000167	Bacillus_BV5_Otu000039	0.004	0.2365	Positive	GeneratedFromInfectedSamples
Alcaligenaceae_unclassified_BV5_Otu000195	Bacillus_BV5_Otu000039	0.002	-0.2514	Negative	GeneratedFromInfectedSamples
Oxalobacteraceae_unclassified_BV5_Otu000278	Bacillus_BV5_Otu000039	0.003	-0.2384	Negative	GeneratedFromInfectedSamples
Turicibacter_BV5_Otu000316	Bacillus_BV5_Otu000039	0.001	0.204	Positive	GeneratedFromInfectedSamples
g__Leucosporidium_FITS2_Otu00100	Bacillus_BV5_Otu000039	0.003	-0.2194	Negative	GeneratedFromInfectedSamples
g__Itersonilia_FITS2_Otu00026	Polyangiaceae_unclassified_BV5_Otu000041	0.002	-0.2257	Negative	GeneratedFromInfectedSamples
Klebsormidium_PV9_Otu00006	Polyangiaceae_unclassified_BV5_Otu000041	0.001	0.2336	Positive	GeneratedFromInfectedSamples
Solirubrobacter_BV5_Otu000045	Marmoricola_BV5_Otu000042	0.001	0.2834	Positive	GeneratedFromInfectedSamples
Nakamurella_BV5_Otu000051	Marmoricola_BV5_Otu000042	0.001	0.2649	Positive	GeneratedFromInfectedSamples
Solirubrobacter_BV5_Otu000069	Marmoricola_BV5_Otu000042	0.002	0.2208	Positive	GeneratedFromInfectedSamples
Pseudonocardia_BV5_Otu000086	Marmoricola_BV5_Otu000042	0.001	0.2244	Positive	GeneratedFromInfectedSamples
X67.14_ge_BV5_Otu000096	Marmoricola_BV5_Otu000042	0.001	0.3101	Positive	GeneratedFromInfectedSamples
X67.14_ge_BV5_Otu000115	Marmoricola_BV5_Otu000042	0.001	0.2006	Positive	GeneratedFromInfectedSamples
Actinomycetospora_BV5_Otu000140	Marmoricola_BV5_Otu000042	0.001	0.2094	Positive	GeneratedFromInfectedSamples
Albugo_PV9_Otu00005	Marmoricola_BV5_Otu000042	0.009	-0.2028	Negative	GeneratedFromInfectedSamples
Polaromonas_BV5_Otu000052	Flavobacterium_BV5_Otu000043	0.001	0.3259	Positive	GeneratedFromInfectedSamples
Pelomonas_BV5_Otu000059	Flavobacterium_BV5_Otu000043	0.009	-0.2065	Negative	GeneratedFromInfectedSamples
Klenkia_BV5_Otu000084	Flavobacterium_BV5_Otu000043	0.005	0.221	Positive	GeneratedFromInfectedSamples
Methylophilaceae_unclassified_BV5_Otu000090	Flavobacterium_BV5_Otu000043	0.001	0.355	Positive	GeneratedFromInfectedSamples
Devosia_BV5_Otu000154	Flavobacterium_BV5_Otu000043	0.003	0.227	Positive	GeneratedFromInfectedSamples
Cellvibrio_BV5_Otu000165	Flavobacterium_BV5_Otu000043	0.002	0.2232	Positive	GeneratedFromInfectedSamples
Methylotenera_BV5_Otu000187	Flavobacterium_BV5_Otu000043	0.001	0.2539	Positive	GeneratedFromInfectedSamples
Flavobacterium_BV5_Otu000284	Flavobacterium_BV5_Otu000043	0.002	0.2159	Positive	GeneratedFromInfectedSamples
Croceicoccus_BV5_Otu000320	Flavobacterium_BV5_Otu000043	0.004	-0.2255	Negative	GeneratedFromInfectedSamples
env.OPS_17_ge_BV5_Otu000056	Chryseobacterium_BV5_Otu000044	0.004	0.2137	Positive	GeneratedFromInfectedSamples
Comamonadaceae_unclassified_BV5_Otu000318	Chryseobacterium_BV5_Otu000044	0.001	0.2238	Positive	GeneratedFromInfectedSamples
Pseudomonas_BV5_Otu000438	Chryseobacterium_BV5_Otu000044	0.006	0.2126	Positive	GeneratedFromInfectedSamples
g__Boeremia_FITS2_Otu00009	Chryseobacterium_BV5_Otu000044	0.001	0.266	Positive	GeneratedFromInfectedSamples
g__Plectosphaerella_FITS2_Otu00049	Chryseobacterium_BV5_Otu000044	0.003	0.2329	Positive	GeneratedFromInfectedSamples
Solirubrobacter_BV5_Otu000069	Solirubrobacter_BV5_Otu000045	0.001	0.2822	Positive	GeneratedFromInfectedSamples
Pseudonocardia_BV5_Otu000086	Solirubrobacter_BV5_Otu000045	0.002	0.2042	Positive	GeneratedFromInfectedSamples
X67.14_ge_BV5_Otu000096	Solirubrobacter_BV5_Otu000045	0.001	0.3033	Positive	GeneratedFromInfectedSamples
Actinomycetospora_BV5_Otu000140	Solirubrobacter_BV5_Otu000045	0.001	0.2391	Positive	GeneratedFromInfectedSamples
IMCC26207_BV5_Otu000258	Solirubrobacter_BV5_Otu000045	0.001	0.2413	Positive	GeneratedFromInfectedSamples
Microtrichales_unclassified_BV5_Otu000273	Solirubrobacter_BV5_Otu000045	0.001	0.2102	Positive	GeneratedFromInfectedSamples
X67.14_ge_BV5_Otu000395	Solirubrobacter_BV5_Otu000045	0.001	0.3016	Positive	GeneratedFromInfectedSamples
g__Desmococcus_FITS2_Otu00025	Solirubrobacter_BV5_Otu000045	0.001	0.2386	Positive	GeneratedFromInfectedSamples
Albugo_PV9_Otu00005	Solirubrobacter_BV5_Otu000045	0.007	-0.2031	Negative	GeneratedFromInfectedSamples
Comamonadaceae_unclassified_BV5_Otu000055	Oxalobacteraceae_unclassified_BV5_Otu000047	0.001	0.3562	Positive	GeneratedFromInfectedSamples
Comamonadaceae_unclassified_BV5_Otu000060	Oxalobacteraceae_unclassified_BV5_Otu000047	0.001	0.3332	Positive	GeneratedFromInfectedSamples
Sphingomonadaceae_unclassified_BV5_Otu000063	Oxalobacteraceae_unclassified_BV5_Otu000047	0.001	0.2935	Positive	GeneratedFromInfectedSamples
Devosia_BV5_Otu000065	Oxalobacteraceae_unclassified_BV5_Otu000047	0.001	0.32	Positive	GeneratedFromInfectedSamples
Microbacteriaceae_unclassified_BV5_Otu000080	Oxalobacteraceae_unclassified_BV5_Otu000047	0.001	0.2886	Positive	GeneratedFromInfectedSamples
Methylophilaceae_unclassified_BV5_Otu000090	Oxalobacteraceae_unclassified_BV5_Otu000047	0.006	0.2431	Positive	GeneratedFromInfectedSamples
Comamonadaceae_unclassified_BV5_Otu000133	Oxalobacteraceae_unclassified_BV5_Otu000047	0.002	0.246	Positive	GeneratedFromInfectedSamples
Pseudomonas_BV5_Otu000152	Oxalobacteraceae_unclassified_BV5_Otu000047	0.001	0.4112	Positive	GeneratedFromInfectedSamples
Oxalobacteraceae_unclassified_BV5_Otu000159	Oxalobacteraceae_unclassified_BV5_Otu000047	0.001	0.2486	Positive	GeneratedFromInfectedSamples
Alcaligenaceae_unclassified_BV5_Otu000195	Oxalobacteraceae_unclassified_BV5_Otu000047	0.007	0.223	Positive	GeneratedFromInfectedSamples
Comamonadaceae_unclassified_BV5_Otu000266	Oxalobacteraceae_unclassified_BV5_Otu000047	0.003	0.2316	Positive	GeneratedFromInfectedSamples
Oxalobacteraceae_unclassified_BV5_Otu000278	Oxalobacteraceae_unclassified_BV5_Otu000047	0.001	0.4362	Positive	GeneratedFromInfectedSamples
Bacteriovorax_BV5_Otu000350	Oxalobacteraceae_unclassified_BV5_Otu000047	0.001	0.2668	Positive	GeneratedFromInfectedSamples
Oxalobacteraceae_unclassified_BV5_Otu000867	Oxalobacteraceae_unclassified_BV5_Otu000047	0.001	0.2383	Positive	GeneratedFromInfectedSamples
Oxalobacteraceae_unclassified_BV5_Otu001681	Oxalobacteraceae_unclassified_BV5_Otu000047	0.001	0.3196	Positive	GeneratedFromInfectedSamples
Oxalobacteraceae_unclassified_BV5_Otu001964	Oxalobacteraceae_unclassified_BV5_Otu000047	0.001	0.2355	Positive	GeneratedFromInfectedSamples
Oxalobacteraceae_unclassified_BV5_Otu001982	Oxalobacteraceae_unclassified_BV5_Otu000047	0.001	0.2949	Positive	GeneratedFromInfectedSamples
Oxalobacteraceae_unclassified_BV5_Otu002027	Oxalobacteraceae_unclassified_BV5_Otu000047	0.001	0.2365	Positive	GeneratedFromInfectedSamples
Oxalobacteraceae_unclassified_BV5_Otu002223	Oxalobacteraceae_unclassified_BV5_Otu000047	0.001	0.2509	Positive	GeneratedFromInfectedSamples
Oxalobacteraceae_unclassified_BV5_Otu002590	Oxalobacteraceae_unclassified_BV5_Otu000047	0.001	0.2654	Positive	GeneratedFromInfectedSamples
Oxalobacteraceae_unclassified_BV5_Otu003274	Oxalobacteraceae_unclassified_BV5_Otu000047	0.001	0.2091	Positive	GeneratedFromInfectedSamples
g__Itersonilia_FITS2_Otu00026	Oxalobacteraceae_unclassified_BV5_Otu000047	0.007	0.2684	Positive	GeneratedFromInfectedSamples
Pythium_PV9_Otu00029	Oxalobacteraceae_unclassified_BV5_Otu000047	0.001	0.3137	Positive	GeneratedFromInfectedSamples
Microbacterium_BV5_Otu000064	Nakamurella_BV5_Otu000051	0.002	0.2153	Positive	GeneratedFromInfectedSamples
Solirubrobacter_BV5_Otu000069	Nakamurella_BV5_Otu000051	0.002	0.2435	Positive	GeneratedFromInfectedSamples
Nocardioides_BV5_Otu000071	Nakamurella_BV5_Otu000051	0.001	0.2439	Positive	GeneratedFromInfectedSamples
Sphingorhabdus_BV5_Otu000076	Nakamurella_BV5_Otu000051	0.002	0.2358	Positive	GeneratedFromInfectedSamples
Nocardioides_BV5_Otu000081	Nakamurella_BV5_Otu000051	0.001	0.2413	Positive	GeneratedFromInfectedSamples
Pseudonocardia_BV5_Otu000086	Nakamurella_BV5_Otu000051	0.001	0.2259	Positive	GeneratedFromInfectedSamples
X67.14_ge_BV5_Otu000096	Nakamurella_BV5_Otu000051	0.001	0.2672	Positive	GeneratedFromInfectedSamples
X67.14_ge_BV5_Otu000115	Nakamurella_BV5_Otu000051	0.001	0.2246	Positive	GeneratedFromInfectedSamples
Microlunatus_BV5_Otu000122	Nakamurella_BV5_Otu000051	0.001	0.2796	Positive	GeneratedFromInfectedSamples
Actinomycetospora_BV5_Otu000140	Nakamurella_BV5_Otu000051	0.001	0.2625	Positive	GeneratedFromInfectedSamples
uncultured_BV5_Otu000155	Nakamurella_BV5_Otu000051	0.001	0.2984	Positive	GeneratedFromInfectedSamples
Oxalobacteraceae_unclassified_BV5_Otu000159	Nakamurella_BV5_Otu000051	0.004	-0.2062	Negative	GeneratedFromInfectedSamples
Ilumatobacter_BV5_Otu000162	Nakamurella_BV5_Otu000051	0.001	0.2732	Positive	GeneratedFromInfectedSamples
Mycobacterium_BV5_Otu000248	Nakamurella_BV5_Otu000051	0.003	0.2149	Positive	GeneratedFromInfectedSamples
Clostridium_sensu_stricto_1_BV5_Otu000322	Nakamurella_BV5_Otu000051	0.001	0.2479	Positive	GeneratedFromInfectedSamples
Rubrobacter_BV5_Otu000355	Nakamurella_BV5_Otu000051	0.002	0.2213	Positive	GeneratedFromInfectedSamples
g__Thanatephorus_FITS2_Otu00019	Nakamurella_BV5_Otu000051	0.004	0.2145	Positive	GeneratedFromInfectedSamples
Microbacteriaceae_unclassified_BV5_Otu000070	Polaromonas_BV5_Otu000052	0.005	0.2209	Positive	GeneratedFromInfectedSamples
Sphingorhabdus_BV5_Otu000076	Polaromonas_BV5_Otu000052	0.001	0.2253	Positive	GeneratedFromInfectedSamples
Microbacteriaceae_unclassified_BV5_Otu000080	Polaromonas_BV5_Otu000052	0.003	0.2253	Positive	GeneratedFromInfectedSamples
Xanthobacteraceae_unclassified_BV5_Otu000121	Polaromonas_BV5_Otu000052	0.01	0.2018	Positive	GeneratedFromInfectedSamples
Methylotenera_BV5_Otu000130	Polaromonas_BV5_Otu000052	0.002	0.2462	Positive	GeneratedFromInfectedSamples
Cellvibrio_BV5_Otu000165	Polaromonas_BV5_Otu000052	0.001	0.2833	Positive	GeneratedFromInfectedSamples
Methylotenera_BV5_Otu000187	Polaromonas_BV5_Otu000052	0.001	0.2745	Positive	GeneratedFromInfectedSamples
Sphingomonadaceae_unclassified_BV5_Otu000216	Polaromonas_BV5_Otu000052	0.001	0.2884	Positive	GeneratedFromInfectedSamples
Flavobacterium_BV5_Otu000284	Polaromonas_BV5_Otu000052	0.004	0.2245	Positive	GeneratedFromInfectedSamples
Flavobacterium_BV5_Otu000285	Polaromonas_BV5_Otu000052	0.001	0.2009	Positive	GeneratedFromInfectedSamples
Croceicoccus_BV5_Otu000320	Polaromonas_BV5_Otu000052	0.007	-0.2128	Negative	GeneratedFromInfectedSamples
Sphingopyxis_BV5_Otu000343	Polaromonas_BV5_Otu000052	0.001	0.207	Positive	GeneratedFromInfectedSamples
Bacteriovorax_BV5_Otu000350	Polaromonas_BV5_Otu000052	0.001	0.2714	Positive	GeneratedFromInfectedSamples
g__Alternaria_FITS2_Otu00015	Polaromonas_BV5_Otu000052	0.005	0.242	Positive	GeneratedFromInfectedSamples
g__Cryptococcus_FITS2_Otu00763	Polaromonas_BV5_Otu000052	0.002	-0.2181	Negative	GeneratedFromInfectedSamples
Solirubrobacter_BV5_Otu000069	Blastococcus_BV5_Otu000054	0.001	0.2373	Positive	GeneratedFromInfectedSamples
Sphingorhabdus_BV5_Otu000076	Blastococcus_BV5_Otu000054	0.001	0.254	Positive	GeneratedFromInfectedSamples
Pseudonocardia_BV5_Otu000086	Blastococcus_BV5_Otu000054	0.001	0.2219	Positive	GeneratedFromInfectedSamples
X67.14_ge_BV5_Otu000096	Blastococcus_BV5_Otu000054	0.002	0.2688	Positive	GeneratedFromInfectedSamples
Rubrobacter_BV5_Otu000097	Blastococcus_BV5_Otu000054	0.001	0.237	Positive	GeneratedFromInfectedSamples
X67.14_ge_BV5_Otu000115	Blastococcus_BV5_Otu000054	0.001	0.2448	Positive	GeneratedFromInfectedSamples
Bradyrhizobium_BV5_Otu000135	Blastococcus_BV5_Otu000054	0.001	0.2085	Positive	GeneratedFromInfectedSamples
Actinomycetospora_BV5_Otu000140	Blastococcus_BV5_Otu000054	0.001	0.2681	Positive	GeneratedFromInfectedSamples
Undibacterium_BV5_Otu000167	Blastococcus_BV5_Otu000054	0.002	0.216	Positive	GeneratedFromInfectedSamples
Iamia_BV5_Otu000211	Blastococcus_BV5_Otu000054	0.001	0.212	Positive	GeneratedFromInfectedSamples
Rubrobacter_BV5_Otu000355	Blastococcus_BV5_Otu000054	0.001	0.2646	Positive	GeneratedFromInfectedSamples
X67.14_ge_BV5_Otu000395	Blastococcus_BV5_Otu000054	0.001	0.2494	Positive	GeneratedFromInfectedSamples
X67.14_ge_BV5_Otu000624	Blastococcus_BV5_Otu000054	0.002	0.2152	Positive	GeneratedFromInfectedSamples
Comamonadaceae_unclassified_BV5_Otu000060	Comamonadaceae_unclassified_BV5_Otu000055	0.002	0.2713	Positive	GeneratedFromInfectedSamples
Sphingomonadaceae_unclassified_BV5_Otu000063	Comamonadaceae_unclassified_BV5_Otu000055	0.001	0.2581	Positive	GeneratedFromInfectedSamples
Devosia_BV5_Otu000065	Comamonadaceae_unclassified_BV5_Otu000055	0.001	0.3131	Positive	GeneratedFromInfectedSamples
Aureimonas_BV5_Otu000066	Comamonadaceae_unclassified_BV5_Otu000055	0.001	0.2344	Positive	GeneratedFromInfectedSamples
Microbacteriaceae_unclassified_BV5_Otu000070	Comamonadaceae_unclassified_BV5_Otu000055	0.001	0.2888	Positive	GeneratedFromInfectedSamples
Microbacteriaceae_unclassified_BV5_Otu000080	Comamonadaceae_unclassified_BV5_Otu000055	0.001	0.2806	Positive	GeneratedFromInfectedSamples
Klenkia_BV5_Otu000084	Comamonadaceae_unclassified_BV5_Otu000055	0.001	0.2622	Positive	GeneratedFromInfectedSamples
Comamonadaceae_unclassified_BV5_Otu000133	Comamonadaceae_unclassified_BV5_Otu000055	0.001	0.3347	Positive	GeneratedFromInfectedSamples
Pseudomonas_BV5_Otu000152	Comamonadaceae_unclassified_BV5_Otu000055	0.001	0.2876	Positive	GeneratedFromInfectedSamples
Devosia_BV5_Otu000154	Comamonadaceae_unclassified_BV5_Otu000055	0.003	0.2397	Positive	GeneratedFromInfectedSamples
Alcaligenaceae_unclassified_BV5_Otu000195	Comamonadaceae_unclassified_BV5_Otu000055	0.001	0.2627	Positive	GeneratedFromInfectedSamples
Comamonadaceae_unclassified_BV5_Otu000266	Comamonadaceae_unclassified_BV5_Otu000055	0.001	0.2868	Positive	GeneratedFromInfectedSamples
Sphingobium_BV5_Otu000272	Comamonadaceae_unclassified_BV5_Otu000055	0.004	0.2086	Positive	GeneratedFromInfectedSamples
Oxalobacteraceae_unclassified_BV5_Otu001681	Comamonadaceae_unclassified_BV5_Otu000055	0.001	0.2162	Positive	GeneratedFromInfectedSamples
g__Titaea_FITS2_Otu00002	Comamonadaceae_unclassified_BV5_Otu000055	0.001	0.3148	Positive	GeneratedFromInfectedSamples
g__Itersonilia_FITS2_Otu00026	Comamonadaceae_unclassified_BV5_Otu000055	0.002	0.2649	Positive	GeneratedFromInfectedSamples
Pythium_PV9_Otu00029	Comamonadaceae_unclassified_BV5_Otu000055	0.002	0.2644	Positive	GeneratedFromInfectedSamples
Rhizobacter_BV5_Otu000057	env.OPS_17_ge_BV5_Otu000056	0.004	0.2317	Positive	GeneratedFromInfectedSamples
Methylophilus_BV5_Otu000125	env.OPS_17_ge_BV5_Otu000056	0.004	0.2128	Positive	GeneratedFromInfectedSamples
Comamonadaceae_unclassified_BV5_Otu000133	env.OPS_17_ge_BV5_Otu000056	0.003	0.2112	Positive	GeneratedFromInfectedSamples
Sphingomonas_BV5_Otu000240	env.OPS_17_ge_BV5_Otu000056	0.005	0.2282	Positive	GeneratedFromInfectedSamples
g__Holtermanniella_FITS2_Otu00044	env.OPS_17_ge_BV5_Otu000056	0.01	0.2006	Positive	GeneratedFromInfectedSamples
Pythium_PV9_Otu00029	env.OPS_17_ge_BV5_Otu000056	0.002	0.2391	Positive	GeneratedFromInfectedSamples
Belnapia_BV5_Otu000074	Rhizobacter_BV5_Otu000057	0.004	0.2323	Positive	GeneratedFromInfectedSamples
Sphingorhabdus_BV5_Otu000076	Rhizobacter_BV5_Otu000057	0.001	0.2403	Positive	GeneratedFromInfectedSamples
Nannocystis_BV5_Otu000082	Rhizobacter_BV5_Otu000057	0.003	0.2149	Positive	GeneratedFromInfectedSamples
Rubellimicrobium_BV5_Otu000089	Rhizobacter_BV5_Otu000057	0.002	0.2099	Positive	GeneratedFromInfectedSamples
Microlunatus_BV5_Otu000122	Rhizobacter_BV5_Otu000057	0.003	0.2017	Positive	GeneratedFromInfectedSamples
Rhodanobacteraceae_unclassified_BV5_Otu000143	Rhizobacter_BV5_Otu000057	0.001	0.2339	Positive	GeneratedFromInfectedSamples
Cellvibrio_BV5_Otu000165	Rhizobacter_BV5_Otu000057	0.003	0.2281	Positive	GeneratedFromInfectedSamples
Bacteriovorax_BV5_Otu000350	Rhizobacter_BV5_Otu000057	0.004	0.2086	Positive	GeneratedFromInfectedSamples
Aquabacterium_BV5_Otu000478	Rhizobacter_BV5_Otu000057	0.001	0.2421	Positive	GeneratedFromInfectedSamples
g__Boeremia_FITS2_Otu00009	Rhizobacter_BV5_Otu000057	0.008	0.2094	Positive	GeneratedFromInfectedSamples
Pythium_PV9_Otu00029	Rhizobacter_BV5_Otu000057	0.002	0.2173	Positive	GeneratedFromInfectedSamples
Xanthomonadaceae_unclassified_BV5_Otu000098	Xanthomonadaceae_unclassified_BV5_Otu000058	0.008	0.2049	Positive	GeneratedFromInfectedSamples
Xanthomonas_BV5_Otu000186	Xanthomonadaceae_unclassified_BV5_Otu000058	0.001	0.8021	Positive	GeneratedFromInfectedSamples
Pseudoxanthomonas_BV5_Otu000754	Xanthomonadaceae_unclassified_BV5_Otu000058	0.001	0.2504	Positive	GeneratedFromInfectedSamples
Xanthomonadaceae_unclassified_BV5_Otu001161	Xanthomonadaceae_unclassified_BV5_Otu000058	0.001	0.5843	Positive	GeneratedFromInfectedSamples
Xanthomonas_BV5_Otu001421	Xanthomonadaceae_unclassified_BV5_Otu000058	0.001	0.5478	Positive	GeneratedFromInfectedSamples
Xanthomonadaceae_unclassified_BV5_Otu002418	Xanthomonadaceae_unclassified_BV5_Otu000058	0.001	0.365	Positive	GeneratedFromInfectedSamples
Xanthomonadaceae_unclassified_BV5_Otu002709	Xanthomonadaceae_unclassified_BV5_Otu000058	0.001	0.3527	Positive	GeneratedFromInfectedSamples
Xanthomonas_BV5_Otu003428	Xanthomonadaceae_unclassified_BV5_Otu000058	0.001	0.328	Positive	GeneratedFromInfectedSamples
Xanthomonas_BV5_Otu003480	Xanthomonadaceae_unclassified_BV5_Otu000058	0.001	0.2701	Positive	GeneratedFromInfectedSamples
g__Coprinellus_FITS2_Otu00218	Xanthomonadaceae_unclassified_BV5_Otu000058	0.003	0.2328	Positive	GeneratedFromInfectedSamples
Chloromonas_PV9_Otu00079	Xanthomonadaceae_unclassified_BV5_Otu000058	0.001	0.3703	Positive	GeneratedFromInfectedSamples
Microbacterium_BV5_Otu000064	Pelomonas_BV5_Otu000059	0.009	0.2218	Positive	GeneratedFromInfectedSamples
Microbacteriaceae_unclassified_BV5_Otu000070	Pelomonas_BV5_Otu000059	0.006	-0.2351	Negative	GeneratedFromInfectedSamples
Kineococcus_BV5_Otu000083	Pelomonas_BV5_Otu000059	0.008	0.2008	Positive	GeneratedFromInfectedSamples
Staphylococcus_BV5_Otu000087	Pelomonas_BV5_Otu000059	0.001	0.4536	Positive	GeneratedFromInfectedSamples
Bacillus_BV5_Otu000088	Pelomonas_BV5_Otu000059	0.001	0.3419	Positive	GeneratedFromInfectedSamples
Prevotella_7_BV5_Otu000107	Pelomonas_BV5_Otu000059	0.001	0.3854	Positive	GeneratedFromInfectedSamples
Pseudomonas_BV5_Otu000110	Pelomonas_BV5_Otu000059	0.001	-0.289	Negative	GeneratedFromInfectedSamples
Streptococcus_BV5_Otu000112	Pelomonas_BV5_Otu000059	0.001	0.5177	Positive	GeneratedFromInfectedSamples
Cutibacterium_BV5_Otu000119	Pelomonas_BV5_Otu000059	0.001	0.3291	Positive	GeneratedFromInfectedSamples
Sphingomonadaceae_unclassified_BV5_Otu000120	Pelomonas_BV5_Otu000059	0.001	0.3143	Positive	GeneratedFromInfectedSamples
Streptococcus_BV5_Otu000141	Pelomonas_BV5_Otu000059	0.001	0.3315	Positive	GeneratedFromInfectedSamples
Comamonadaceae_unclassified_BV5_Otu000150	Pelomonas_BV5_Otu000059	0.005	0.2295	Positive	GeneratedFromInfectedSamples
Sphingomonas_BV5_Otu000151	Pelomonas_BV5_Otu000059	0.001	0.2981	Positive	GeneratedFromInfectedSamples
Pseudomonas_BV5_Otu000152	Pelomonas_BV5_Otu000059	0.002	-0.2652	Negative	GeneratedFromInfectedSamples
uncultured_BV5_Otu000155	Pelomonas_BV5_Otu000059	0.001	0.2064	Positive	GeneratedFromInfectedSamples
Undibacterium_BV5_Otu000167	Pelomonas_BV5_Otu000059	0.001	0.3076	Positive	GeneratedFromInfectedSamples
Caulobacteraceae_unclassified_BV5_Otu000218	Pelomonas_BV5_Otu000059	0.002	0.244	Positive	GeneratedFromInfectedSamples
Flavobacteriaceae_unclassified_BV5_Otu000229	Pelomonas_BV5_Otu000059	0.001	-0.2311	Negative	GeneratedFromInfectedSamples
Acidibacter_BV5_Otu000250	Pelomonas_BV5_Otu000059	0.002	0.2779	Positive	GeneratedFromInfectedSamples
Croceicoccus_BV5_Otu000289	Pelomonas_BV5_Otu000059	0.001	0.4678	Positive	GeneratedFromInfectedSamples
Actinomyces_BV5_Otu000290	Pelomonas_BV5_Otu000059	0.001	0.3703	Positive	GeneratedFromInfectedSamples
Croceicoccus_BV5_Otu000320	Pelomonas_BV5_Otu000059	0.001	0.5394	Positive	GeneratedFromInfectedSamples
Staphylococcus_BV5_Otu000533	Pelomonas_BV5_Otu000059	0.001	0.3933	Positive	GeneratedFromInfectedSamples
Fimbriimonadaceae_ge_BV5_Otu000693	Pelomonas_BV5_Otu000059	0.001	0.2385	Positive	GeneratedFromInfectedSamples
Streptococcus_BV5_Otu000732	Pelomonas_BV5_Otu000059	0.001	0.3259	Positive	GeneratedFromInfectedSamples
g__Septoria_FITS2_Otu00021	Pelomonas_BV5_Otu000059	0.001	0.2559	Positive	GeneratedFromInfectedSamples
g__Dioszegia_FITS2_Otu00132	Pelomonas_BV5_Otu000059	0.003	-0.2264	Negative	GeneratedFromInfectedSamples
Pythium_PV9_Otu00029	Pelomonas_BV5_Otu000059	0.002	-0.3151	Negative	GeneratedFromInfectedSamples
Sphingomonadaceae_unclassified_BV5_Otu000063	Comamonadaceae_unclassified_BV5_Otu000060	0.001	0.282	Positive	GeneratedFromInfectedSamples
Devosia_BV5_Otu000065	Comamonadaceae_unclassified_BV5_Otu000060	0.001	0.3614	Positive	GeneratedFromInfectedSamples
Microbacteriaceae_unclassified_BV5_Otu000080	Comamonadaceae_unclassified_BV5_Otu000060	0.003	0.2071	Positive	GeneratedFromInfectedSamples
Comamonadaceae_unclassified_BV5_Otu000133	Comamonadaceae_unclassified_BV5_Otu000060	0.001	0.2998	Positive	GeneratedFromInfectedSamples
Pseudomonas_BV5_Otu000152	Comamonadaceae_unclassified_BV5_Otu000060	0.006	0.2259	Positive	GeneratedFromInfectedSamples
Devosia_BV5_Otu000154	Comamonadaceae_unclassified_BV5_Otu000060	0.007	0.2008	Positive	GeneratedFromInfectedSamples
Sphingomonas_BV5_Otu000240	Comamonadaceae_unclassified_BV5_Otu000060	0.002	0.2307	Positive	GeneratedFromInfectedSamples
Oxalobacteraceae_unclassified_BV5_Otu000278	Comamonadaceae_unclassified_BV5_Otu000060	0.003	0.2665	Positive	GeneratedFromInfectedSamples
Caulobacteraceae_unclassified_BV5_Otu000470	Comamonadaceae_unclassified_BV5_Otu000060	0.005	0.2052	Positive	GeneratedFromInfectedSamples
g__Itersonilia_FITS2_Otu00026	Comamonadaceae_unclassified_BV5_Otu000060	0.008	0.2311	Positive	GeneratedFromInfectedSamples
Bacillus_BV5_Otu000088	Acidiphilium_BV5_Otu000062	0.001	0.3218	Positive	GeneratedFromInfectedSamples
Rubellimicrobium_BV5_Otu000137	Acidiphilium_BV5_Otu000062	0.003	0.2085	Positive	GeneratedFromInfectedSamples
Massilia_BV5_Otu000163	Acidiphilium_BV5_Otu000062	0.001	0.2699	Positive	GeneratedFromInfectedSamples
Massilia_BV5_Otu000172	Acidiphilium_BV5_Otu000062	0.001	0.2108	Positive	GeneratedFromInfectedSamples
Acidiphilium_BV5_Otu000245	Acidiphilium_BV5_Otu000062	0.003	0.203	Positive	GeneratedFromInfectedSamples
Actinomyces_BV5_Otu000290	Acidiphilium_BV5_Otu000062	0.002	0.2284	Positive	GeneratedFromInfectedSamples
o__Helotiales_unclassified_FITS2_Otu00008	Acidiphilium_BV5_Otu000062	0.004	0.2234	Positive	GeneratedFromInfectedSamples
f__Didymellaceae_unclassified_FITS2_Otu00029	Acidiphilium_BV5_Otu000062	0.002	0.2607	Positive	GeneratedFromInfectedSamples
Albugo_PV9_Otu00005	Acidiphilium_BV5_Otu000062	0.004	-0.227	Negative	GeneratedFromInfectedSamples
Devosia_BV5_Otu000065	Sphingomonadaceae_unclassified_BV5_Otu000063	0.001	0.3813	Positive	GeneratedFromInfectedSamples
Microbacteriaceae_unclassified_BV5_Otu000070	Sphingomonadaceae_unclassified_BV5_Otu000063	0.001	0.338	Positive	GeneratedFromInfectedSamples
Microbacteriaceae_unclassified_BV5_Otu000080	Sphingomonadaceae_unclassified_BV5_Otu000063	0.001	0.2717	Positive	GeneratedFromInfectedSamples
Methylophilaceae_unclassified_BV5_Otu000090	Sphingomonadaceae_unclassified_BV5_Otu000063	0.004	0.2152	Positive	GeneratedFromInfectedSamples
Devosia_BV5_Otu000154	Sphingomonadaceae_unclassified_BV5_Otu000063	0.001	0.315	Positive	GeneratedFromInfectedSamples
Alcaligenaceae_unclassified_BV5_Otu000195	Sphingomonadaceae_unclassified_BV5_Otu000063	0.001	0.3029	Positive	GeneratedFromInfectedSamples
Clavibacter_BV5_Otu000198	Sphingomonadaceae_unclassified_BV5_Otu000063	0.003	0.2152	Positive	GeneratedFromInfectedSamples
Sphingomonadaceae_unclassified_BV5_Otu000216	Sphingomonadaceae_unclassified_BV5_Otu000063	0.003	0.2282	Positive	GeneratedFromInfectedSamples
Belnapia_BV5_Otu000074	Microbacterium_BV5_Otu000064	0.001	0.2193	Positive	GeneratedFromInfectedSamples
X67.14_ge_BV5_Otu000096	Microbacterium_BV5_Otu000064	0.005	0.2206	Positive	GeneratedFromInfectedSamples
Amaricoccus_BV5_Otu000113	Microbacterium_BV5_Otu000064	0.002	0.2037	Positive	GeneratedFromInfectedSamples
Microlunatus_BV5_Otu000122	Microbacterium_BV5_Otu000064	0.001	0.2247	Positive	GeneratedFromInfectedSamples
uncultured_BV5_Otu000155	Microbacterium_BV5_Otu000064	0.001	0.2689	Positive	GeneratedFromInfectedSamples
Mycobacterium_BV5_Otu000248	Microbacterium_BV5_Otu000064	0.001	0.2173	Positive	GeneratedFromInfectedSamples
IMCC26207_BV5_Otu000258	Microbacterium_BV5_Otu000064	0.001	0.2248	Positive	GeneratedFromInfectedSamples
Croceicoccus_BV5_Otu000289	Microbacterium_BV5_Otu000064	0.003	0.2135	Positive	GeneratedFromInfectedSamples
Croceicoccus_BV5_Otu000320	Microbacterium_BV5_Otu000064	0.004	0.2093	Positive	GeneratedFromInfectedSamples
g__Cladosporium_FITS2_Otu00004	Microbacterium_BV5_Otu000064	0.005	0.2705	Positive	GeneratedFromInfectedSamples
g__Boeremia_FITS2_Otu00009	Microbacterium_BV5_Otu000064	0.005	0.229	Positive	GeneratedFromInfectedSamples
g__Alternaria_FITS2_Otu00011	Microbacterium_BV5_Otu000064	0.009	0.2178	Positive	GeneratedFromInfectedSamples
g__Septoria_FITS2_Otu00021	Microbacterium_BV5_Otu000064	0.001	0.325	Positive	GeneratedFromInfectedSamples
f__Didymellaceae_unclassified_FITS2_Otu00029	Microbacterium_BV5_Otu000064	0.004	0.2667	Positive	GeneratedFromInfectedSamples
g__Vishniacozyma_FITS2_Otu00067	Microbacterium_BV5_Otu000064	0.001	0.2107	Positive	GeneratedFromInfectedSamples
Pythium_PV9_Otu00029	Microbacterium_BV5_Otu000064	0.004	-0.2269	Negative	GeneratedFromInfectedSamples
Microbacteriaceae_unclassified_BV5_Otu000070	Devosia_BV5_Otu000065	0.001	0.4308	Positive	GeneratedFromInfectedSamples
Rhizobiaceae_unclassified_BV5_Otu000085	Devosia_BV5_Otu000065	0.001	0.3358	Positive	GeneratedFromInfectedSamples
Staphylococcus_BV5_Otu000087	Devosia_BV5_Otu000065	0.001	-0.2945	Negative	GeneratedFromInfectedSamples
Bacillus_BV5_Otu000088	Devosia_BV5_Otu000065	0.008	-0.2149	Negative	GeneratedFromInfectedSamples
Streptococcus_BV5_Otu000112	Devosia_BV5_Otu000065	0.008	-0.236	Negative	GeneratedFromInfectedSamples
Cutibacterium_BV5_Otu000119	Devosia_BV5_Otu000065	0.001	-0.299	Negative	GeneratedFromInfectedSamples
Pseudomonas_BV5_Otu000152	Devosia_BV5_Otu000065	0.001	0.2613	Positive	GeneratedFromInfectedSamples
Devosia_BV5_Otu000154	Devosia_BV5_Otu000065	0.001	0.2987	Positive	GeneratedFromInfectedSamples
Alcaligenaceae_unclassified_BV5_Otu000195	Devosia_BV5_Otu000065	0.001	0.3638	Positive	GeneratedFromInfectedSamples
Clavibacter_BV5_Otu000198	Devosia_BV5_Otu000065	0.001	0.2637	Positive	GeneratedFromInfectedSamples
Sphingomonadaceae_unclassified_BV5_Otu000216	Devosia_BV5_Otu000065	0.001	0.247	Positive	GeneratedFromInfectedSamples
Sphingomonas_BV5_Otu000240	Devosia_BV5_Otu000065	0.001	0.3073	Positive	GeneratedFromInfectedSamples
Comamonadaceae_unclassified_BV5_Otu000266	Devosia_BV5_Otu000065	0.001	0.3072	Positive	GeneratedFromInfectedSamples
Oxalobacteraceae_unclassified_BV5_Otu000278	Devosia_BV5_Otu000065	0.001	0.2792	Positive	GeneratedFromInfectedSamples
Actinomyces_BV5_Otu000290	Devosia_BV5_Otu000065	0.001	-0.2674	Negative	GeneratedFromInfectedSamples
Cupriavidus_BV5_Otu000312	Devosia_BV5_Otu000065	0.001	-0.2821	Negative	GeneratedFromInfectedSamples
Croceicoccus_BV5_Otu000320	Devosia_BV5_Otu000065	0.002	-0.2219	Negative	GeneratedFromInfectedSamples
Methylobacterium.Methylorubrum_BV5_Otu000351	Devosia_BV5_Otu000065	0.001	-0.2132	Negative	GeneratedFromInfectedSamples
Pedobacter_BV5_Otu000677	Devosia_BV5_Otu000065	0.001	0.2792	Positive	GeneratedFromInfectedSamples
Streptococcus_BV5_Otu000732	Devosia_BV5_Otu000065	0.001	-0.2167	Negative	GeneratedFromInfectedSamples
g__Titaea_FITS2_Otu00002	Devosia_BV5_Otu000065	0.003	0.2547	Positive	GeneratedFromInfectedSamples
g__Leucosporidium_FITS2_Otu00100	Devosia_BV5_Otu000065	0.001	0.2425	Positive	GeneratedFromInfectedSamples
o__Helotiales_unclassified_FITS2_Otu00063	Aureimonas_BV5_Otu000066	0.003	0.211	Positive	GeneratedFromInfectedSamples
g__Microbotryozyma_FITS2_Otu00165	Aureimonas_BV5_Otu000066	0.004	0.2008	Positive	GeneratedFromInfectedSamples
Chloroidium_PV9_Otu00008	Aureimonas_BV5_Otu000066	0.001	0.266	Positive	GeneratedFromInfectedSamples
Watanabea_PV9_Otu00025	Aureimonas_BV5_Otu000066	0.004	0.2005	Positive	GeneratedFromInfectedSamples
Belnapia_BV5_Otu000074	Solirubrobacter_BV5_Otu000069	0.001	0.2202	Positive	GeneratedFromInfectedSamples
Sphingorhabdus_BV5_Otu000076	Solirubrobacter_BV5_Otu000069	0.001	0.2209	Positive	GeneratedFromInfectedSamples
Sphingomonas_BV5_Otu000093	Solirubrobacter_BV5_Otu000069	0.001	0.2139	Positive	GeneratedFromInfectedSamples
X67.14_ge_BV5_Otu000096	Solirubrobacter_BV5_Otu000069	0.001	0.2726	Positive	GeneratedFromInfectedSamples
Rubrobacter_BV5_Otu000097	Solirubrobacter_BV5_Otu000069	0.001	0.3344	Positive	GeneratedFromInfectedSamples
Amaricoccus_BV5_Otu000113	Solirubrobacter_BV5_Otu000069	0.002	0.2022	Positive	GeneratedFromInfectedSamples
X67.14_ge_BV5_Otu000115	Solirubrobacter_BV5_Otu000069	0.001	0.2551	Positive	GeneratedFromInfectedSamples
Actinomycetospora_BV5_Otu000140	Solirubrobacter_BV5_Otu000069	0.001	0.2566	Positive	GeneratedFromInfectedSamples
uncultured_BV5_Otu000155	Solirubrobacter_BV5_Otu000069	0.001	0.2189	Positive	GeneratedFromInfectedSamples
Ilumatobacter_BV5_Otu000162	Solirubrobacter_BV5_Otu000069	0.001	0.2341	Positive	GeneratedFromInfectedSamples
Mycobacterium_BV5_Otu000248	Solirubrobacter_BV5_Otu000069	0.001	0.2299	Positive	GeneratedFromInfectedSamples
IMCC26207_BV5_Otu000258	Solirubrobacter_BV5_Otu000069	0.001	0.2508	Positive	GeneratedFromInfectedSamples
Nocardioides_BV5_Otu000265	Solirubrobacter_BV5_Otu000069	0.001	0.2091	Positive	GeneratedFromInfectedSamples
Microtrichales_unclassified_BV5_Otu000273	Solirubrobacter_BV5_Otu000069	0.001	0.2735	Positive	GeneratedFromInfectedSamples
Geminicoccus_BV5_Otu000341	Solirubrobacter_BV5_Otu000069	0.001	0.2098	Positive	GeneratedFromInfectedSamples
X67.14_ge_BV5_Otu000395	Solirubrobacter_BV5_Otu000069	0.001	0.2301	Positive	GeneratedFromInfectedSamples
X67.14_ge_BV5_Otu000481	Solirubrobacter_BV5_Otu000069	0.001	0.2181	Positive	GeneratedFromInfectedSamples
X67.14_ge_BV5_Otu000624	Solirubrobacter_BV5_Otu000069	0.003	0.2037	Positive	GeneratedFromInfectedSamples
Microbacteriaceae_unclassified_BV5_Otu000080	Microbacteriaceae_unclassified_BV5_Otu000070	0.001	0.2649	Positive	GeneratedFromInfectedSamples
Rhizobiaceae_unclassified_BV5_Otu000085	Microbacteriaceae_unclassified_BV5_Otu000070	0.002	0.25	Positive	GeneratedFromInfectedSamples
Staphylococcus_BV5_Otu000087	Microbacteriaceae_unclassified_BV5_Otu000070	0.004	-0.2425	Negative	GeneratedFromInfectedSamples
Methylophilaceae_unclassified_BV5_Otu000090	Microbacteriaceae_unclassified_BV5_Otu000070	0.01	0.2086	Positive	GeneratedFromInfectedSamples
Streptococcus_BV5_Otu000112	Microbacteriaceae_unclassified_BV5_Otu000070	0.008	-0.2157	Negative	GeneratedFromInfectedSamples
Comamonadaceae_unclassified_BV5_Otu000133	Microbacteriaceae_unclassified_BV5_Otu000070	0.002	0.2225	Positive	GeneratedFromInfectedSamples
Devosia_BV5_Otu000154	Microbacteriaceae_unclassified_BV5_Otu000070	0.001	0.3083	Positive	GeneratedFromInfectedSamples
Alcaligenaceae_unclassified_BV5_Otu000195	Microbacteriaceae_unclassified_BV5_Otu000070	0.001	0.3502	Positive	GeneratedFromInfectedSamples
Clavibacter_BV5_Otu000198	Microbacteriaceae_unclassified_BV5_Otu000070	0.001	0.4744	Positive	GeneratedFromInfectedSamples
Flavobacteriaceae_unclassified_BV5_Otu000229	Microbacteriaceae_unclassified_BV5_Otu000070	0.001	0.2912	Positive	GeneratedFromInfectedSamples
Comamonadaceae_unclassified_BV5_Otu000266	Microbacteriaceae_unclassified_BV5_Otu000070	0.001	0.2188	Positive	GeneratedFromInfectedSamples
Croceicoccus_BV5_Otu000289	Microbacteriaceae_unclassified_BV5_Otu000070	0.001	-0.2517	Negative	GeneratedFromInfectedSamples
Actinomyces_BV5_Otu000290	Microbacteriaceae_unclassified_BV5_Otu000070	0.007	-0.2025	Negative	GeneratedFromInfectedSamples
Turicibacter_BV5_Otu000316	Microbacteriaceae_unclassified_BV5_Otu000070	0.004	-0.2121	Negative	GeneratedFromInfectedSamples
Croceicoccus_BV5_Otu000320	Microbacteriaceae_unclassified_BV5_Otu000070	0.001	-0.2416	Negative	GeneratedFromInfectedSamples
Microbacteriaceae_unclassified_BV5_Otu000334	Microbacteriaceae_unclassified_BV5_Otu000070	0.001	0.2839	Positive	GeneratedFromInfectedSamples
Cryobacterium_BV5_Otu000353	Microbacteriaceae_unclassified_BV5_Otu000070	0.001	0.2912	Positive	GeneratedFromInfectedSamples
Microbacteriaceae_unclassified_BV5_Otu000498	Microbacteriaceae_unclassified_BV5_Otu000070	0.001	0.3275	Positive	GeneratedFromInfectedSamples
Pedobacter_BV5_Otu000677	Microbacteriaceae_unclassified_BV5_Otu000070	0.001	0.2993	Positive	GeneratedFromInfectedSamples
Microbacteriaceae_unclassified_BV5_Otu000704	Microbacteriaceae_unclassified_BV5_Otu000070	0.001	0.33	Positive	GeneratedFromInfectedSamples
Nevskia_BV5_Otu001122	Microbacteriaceae_unclassified_BV5_Otu000070	0.001	-0.2423	Negative	GeneratedFromInfectedSamples
Microbacteriaceae_unclassified_BV5_Otu001494	Microbacteriaceae_unclassified_BV5_Otu000070	0.001	0.2533	Positive	GeneratedFromInfectedSamples
g__Leucosporidium_FITS2_Otu00018	Microbacteriaceae_unclassified_BV5_Otu000070	0.002	0.2837	Positive	GeneratedFromInfectedSamples
g__Filobasidium_FITS2_Otu00037	Microbacteriaceae_unclassified_BV5_Otu000070	0.001	0.2394	Positive	GeneratedFromInfectedSamples
g__Holtermanniella_FITS2_Otu00044	Microbacteriaceae_unclassified_BV5_Otu000070	0.003	0.2281	Positive	GeneratedFromInfectedSamples
o__Tremellales_unclassified_FITS2_Otu00077	Microbacteriaceae_unclassified_BV5_Otu000070	0.002	0.2464	Positive	GeneratedFromInfectedSamples
uncultured_BV5_Otu000155	Nocardioides_BV5_Otu000071	0.001	0.234	Positive	GeneratedFromInfectedSamples
Microbacteriaceae_unclassified_BV5_Otu000334	Sphingomonas_BV5_Otu000072	0.001	0.3377	Positive	GeneratedFromInfectedSamples
g__Coprinellus_FITS2_Otu00218	Sphingomonas_BV5_Otu000072	0.005	-0.2048	Negative	GeneratedFromInfectedSamples
Sphingorhabdus_BV5_Otu000076	Belnapia_BV5_Otu000074	0.001	0.2932	Positive	GeneratedFromInfectedSamples
Rubrobacter_BV5_Otu000097	Belnapia_BV5_Otu000074	0.001	0.2154	Positive	GeneratedFromInfectedSamples
X67.14_ge_BV5_Otu000115	Belnapia_BV5_Otu000074	0.002	0.2095	Positive	GeneratedFromInfectedSamples
uncultured_BV5_Otu000155	Belnapia_BV5_Otu000074	0.001	0.2481	Positive	GeneratedFromInfectedSamples
Mycobacterium_BV5_Otu000248	Belnapia_BV5_Otu000074	0.001	0.2054	Positive	GeneratedFromInfectedSamples
Geminicoccus_BV5_Otu000341	Belnapia_BV5_Otu000074	0.001	0.2033	Positive	GeneratedFromInfectedSamples
Kineococcus_BV5_Otu000083	Escherichia.Shigella_BV5_Otu000075	0.003	0.2094	Positive	GeneratedFromInfectedSamples
Abditibacterium_BV5_Otu000131	Escherichia.Shigella_BV5_Otu000075	0.005	0.2158	Positive	GeneratedFromInfectedSamples
Gemella_BV5_Otu000487	Escherichia.Shigella_BV5_Otu000075	0.002	0.2848	Positive	GeneratedFromInfectedSamples
Atopobium_BV5_Otu000669	Escherichia.Shigella_BV5_Otu000075	0.004	0.2057	Positive	GeneratedFromInfectedSamples
Mycobacterium_BV5_Otu001278	Escherichia.Shigella_BV5_Otu000075	0.001	0.2177	Positive	GeneratedFromInfectedSamples
Peredibacter_BV5_Otu001279	Escherichia.Shigella_BV5_Otu000075	0.002	0.2092	Positive	GeneratedFromInfectedSamples
g__Alternaria_FITS2_Otu00015	Escherichia.Shigella_BV5_Otu000075	0.007	0.211	Positive	GeneratedFromInfectedSamples
g__Knufia_FITS2_Otu00136	Escherichia.Shigella_BV5_Otu000075	0.002	0.2721	Positive	GeneratedFromInfectedSamples
Ptolemeba_PV9_Otu00321	Escherichia.Shigella_BV5_Otu000075	0.001	0.2085	Positive	GeneratedFromInfectedSamples
Kineococcus_BV5_Otu000083	Sphingorhabdus_BV5_Otu000076	0.001	0.2158	Positive	GeneratedFromInfectedSamples
Amaricoccus_BV5_Otu000113	Sphingorhabdus_BV5_Otu000076	0.001	0.2245	Positive	GeneratedFromInfectedSamples
Sphingomonadaceae_unclassified_BV5_Otu000120	Sphingorhabdus_BV5_Otu000076	0.005	0.2088	Positive	GeneratedFromInfectedSamples
Microlunatus_BV5_Otu000122	Sphingorhabdus_BV5_Otu000076	0.001	0.2277	Positive	GeneratedFromInfectedSamples
Pajaroellobacter_BV5_Otu000129	Sphingorhabdus_BV5_Otu000076	0.001	0.2039	Positive	GeneratedFromInfectedSamples
uncultured_BV5_Otu000155	Sphingorhabdus_BV5_Otu000076	0.001	0.2922	Positive	GeneratedFromInfectedSamples
Methylobacterium.Methylorubrum_BV5_Otu000274	Sphingorhabdus_BV5_Otu000076	0.002	0.2138	Positive	GeneratedFromInfectedSamples
g__Titaea_FITS2_Otu00002	CL500.29_marine_group_BV5_Otu000079	0.001	0.2313	Positive	GeneratedFromInfectedSamples
g__Boeremia_FITS2_Otu00009	CL500.29_marine_group_BV5_Otu000079	0.001	0.2056	Positive	GeneratedFromInfectedSamples
Nocardioides_BV5_Otu000081	Microbacteriaceae_unclassified_BV5_Otu000080	0.003	0.204	Positive	GeneratedFromInfectedSamples
Rhizobiaceae_unclassified_BV5_Otu000085	Microbacteriaceae_unclassified_BV5_Otu000080	0.001	0.2279	Positive	GeneratedFromInfectedSamples
Comamonadaceae_unclassified_BV5_Otu000133	Microbacteriaceae_unclassified_BV5_Otu000080	0.001	0.2308	Positive	GeneratedFromInfectedSamples
Devosia_BV5_Otu000154	Microbacteriaceae_unclassified_BV5_Otu000080	0.001	0.2417	Positive	GeneratedFromInfectedSamples
Alcaligenaceae_unclassified_BV5_Otu000195	Microbacteriaceae_unclassified_BV5_Otu000080	0.002	0.2336	Positive	GeneratedFromInfectedSamples
Sphingomonadaceae_unclassified_BV5_Otu000216	Microbacteriaceae_unclassified_BV5_Otu000080	0.003	0.2245	Positive	GeneratedFromInfectedSamples
Oxalobacteraceae_unclassified_BV5_Otu000278	Microbacteriaceae_unclassified_BV5_Otu000080	0.007	0.2105	Positive	GeneratedFromInfectedSamples
o__Helotiales_unclassified_FITS2_Otu00008	Microbacteriaceae_unclassified_BV5_Otu000080	0.006	0.2133	Positive	GeneratedFromInfectedSamples
g__Thanatephorus_FITS2_Otu00019	Nocardioides_BV5_Otu000081	0.002	0.2111	Positive	GeneratedFromInfectedSamples
Bacillus_BV5_Otu000088	Kineococcus_BV5_Otu000083	0.002	0.2638	Positive	GeneratedFromInfectedSamples
Rubrobacter_BV5_Otu000097	Kineococcus_BV5_Otu000083	0.001	0.2233	Positive	GeneratedFromInfectedSamples
Streptococcus_BV5_Otu000112	Kineococcus_BV5_Otu000083	0.001	0.2449	Positive	GeneratedFromInfectedSamples
Sphingomonadaceae_unclassified_BV5_Otu000120	Kineococcus_BV5_Otu000083	0.001	0.2674	Positive	GeneratedFromInfectedSamples
Massilia_BV5_Otu000163	Kineococcus_BV5_Otu000083	0.001	0.2313	Positive	GeneratedFromInfectedSamples
Massilia_BV5_Otu000172	Kineococcus_BV5_Otu000083	0.001	0.2229	Positive	GeneratedFromInfectedSamples
Staphylococcus_BV5_Otu000533	Kineococcus_BV5_Otu000083	0.001	0.2122	Positive	GeneratedFromInfectedSamples
Pseudomonas_BV5_Otu001091	Kineococcus_BV5_Otu000083	0.003	0.2058	Positive	GeneratedFromInfectedSamples
Mycobacterium_BV5_Otu000104	Rhizobiaceae_unclassified_BV5_Otu000085	0.001	0.2335	Positive	GeneratedFromInfectedSamples
Cryobacterium_BV5_Otu000353	Rhizobiaceae_unclassified_BV5_Otu000085	0.001	0.2584	Positive	GeneratedFromInfectedSamples
X67.14_ge_BV5_Otu000096	Pseudonocardia_BV5_Otu000086	0.002	0.2272	Positive	GeneratedFromInfectedSamples
Conexibacter_BV5_Otu000114	Pseudonocardia_BV5_Otu000086	0.001	0.2159	Positive	GeneratedFromInfectedSamples
Microlunatus_BV5_Otu000122	Pseudonocardia_BV5_Otu000086	0.002	0.2001	Positive	GeneratedFromInfectedSamples
Actinomycetospora_BV5_Otu000140	Pseudonocardia_BV5_Otu000086	0.001	0.265	Positive	GeneratedFromInfectedSamples
Mycobacterium_BV5_Otu000248	Pseudonocardia_BV5_Otu000086	0.001	0.2265	Positive	GeneratedFromInfectedSamples
Geminicoccus_BV5_Otu000341	Pseudonocardia_BV5_Otu000086	0.001	0.2316	Positive	GeneratedFromInfectedSamples
Rubrobacter_BV5_Otu000355	Pseudonocardia_BV5_Otu000086	0.001	0.2036	Positive	GeneratedFromInfectedSamples
g__Gibberella_FITS2_Otu00039	Pseudonocardia_BV5_Otu000086	0.002	0.2109	Positive	GeneratedFromInfectedSamples
g__Bradymyces_FITS2_Otu00101	Pseudonocardia_BV5_Otu000086	0.001	0.2004	Positive	GeneratedFromInfectedSamples
Bacillus_BV5_Otu000088	Staphylococcus_BV5_Otu000087	0.001	0.2951	Positive	GeneratedFromInfectedSamples
Chryseobacterium_BV5_Otu000094	Staphylococcus_BV5_Otu000087	0.008	-0.2028	Negative	GeneratedFromInfectedSamples
Prevotella_7_BV5_Otu000107	Staphylococcus_BV5_Otu000087	0.001	0.3605	Positive	GeneratedFromInfectedSamples
Pseudomonas_BV5_Otu000110	Staphylococcus_BV5_Otu000087	0.001	-0.3576	Negative	GeneratedFromInfectedSamples
Streptococcus_BV5_Otu000112	Staphylococcus_BV5_Otu000087	0.001	0.5059	Positive	GeneratedFromInfectedSamples
Cutibacterium_BV5_Otu000119	Staphylococcus_BV5_Otu000087	0.001	0.5541	Positive	GeneratedFromInfectedSamples
Sphingomonadaceae_unclassified_BV5_Otu000120	Staphylococcus_BV5_Otu000087	0.001	0.3084	Positive	GeneratedFromInfectedSamples
Streptococcus_BV5_Otu000141	Staphylococcus_BV5_Otu000087	0.001	0.4148	Positive	GeneratedFromInfectedSamples
Pseudomonas_BV5_Otu000152	Staphylococcus_BV5_Otu000087	0.003	-0.266	Negative	GeneratedFromInfectedSamples
Undibacterium_BV5_Otu000167	Staphylococcus_BV5_Otu000087	0.009	0.2198	Positive	GeneratedFromInfectedSamples
Caulobacteraceae_unclassified_BV5_Otu000218	Staphylococcus_BV5_Otu000087	0.008	0.2043	Positive	GeneratedFromInfectedSamples
Sphingomonas_BV5_Otu000240	Staphylococcus_BV5_Otu000087	0.001	-0.2477	Negative	GeneratedFromInfectedSamples
Acidibacter_BV5_Otu000250	Staphylococcus_BV5_Otu000087	0.002	0.2227	Positive	GeneratedFromInfectedSamples
Croceicoccus_BV5_Otu000289	Staphylococcus_BV5_Otu000087	0.001	0.4151	Positive	GeneratedFromInfectedSamples
Actinomyces_BV5_Otu000290	Staphylococcus_BV5_Otu000087	0.001	0.3174	Positive	GeneratedFromInfectedSamples
Cupriavidus_BV5_Otu000312	Staphylococcus_BV5_Otu000087	0.001	0.3988	Positive	GeneratedFromInfectedSamples
Croceicoccus_BV5_Otu000320	Staphylococcus_BV5_Otu000087	0.001	0.46	Positive	GeneratedFromInfectedSamples
Bacteriovorax_BV5_Otu000350	Staphylococcus_BV5_Otu000087	0.009	-0.2076	Negative	GeneratedFromInfectedSamples
Methylobacterium.Methylorubrum_BV5_Otu000351	Staphylococcus_BV5_Otu000087	0.003	0.2628	Positive	GeneratedFromInfectedSamples
Pedomicrobium_BV5_Otu000507	Staphylococcus_BV5_Otu000087	0.001	0.2304	Positive	GeneratedFromInfectedSamples
Staphylococcus_BV5_Otu000533	Staphylococcus_BV5_Otu000087	0.001	0.432	Positive	GeneratedFromInfectedSamples
Pedobacter_BV5_Otu000677	Staphylococcus_BV5_Otu000087	0.002	-0.2144	Negative	GeneratedFromInfectedSamples
Streptococcus_BV5_Otu000732	Staphylococcus_BV5_Otu000087	0.001	0.3575	Positive	GeneratedFromInfectedSamples
Caulobacter_BV5_Otu000752	Staphylococcus_BV5_Otu000087	0.001	0.259	Positive	GeneratedFromInfectedSamples
Fimbriimonadaceae_ge_BV5_Otu000921	Staphylococcus_BV5_Otu000087	0.001	0.2535	Positive	GeneratedFromInfectedSamples
g__Titaea_FITS2_Otu00002	Staphylococcus_BV5_Otu000087	0.001	-0.3341	Negative	GeneratedFromInfectedSamples
g__Plectosphaerella_FITS2_Otu00016	Staphylococcus_BV5_Otu000087	0.01	-0.2199	Negative	GeneratedFromInfectedSamples
g__Septoria_FITS2_Otu00021	Staphylococcus_BV5_Otu000087	0.003	0.2765	Positive	GeneratedFromInfectedSamples
g__Dioszegia_FITS2_Otu00132	Staphylococcus_BV5_Otu000087	0.004	-0.2446	Negative	GeneratedFromInfectedSamples
Rhogostoma.lineage_unclassified_PV9_Otu00003	Staphylococcus_BV5_Otu000087	0.003	-0.2441	Negative	GeneratedFromInfectedSamples
Prevotella_7_BV5_Otu000107	Bacillus_BV5_Otu000088	0.001	0.2488	Positive	GeneratedFromInfectedSamples
Streptococcus_BV5_Otu000112	Bacillus_BV5_Otu000088	0.002	0.2442	Positive	GeneratedFromInfectedSamples
Cutibacterium_BV5_Otu000119	Bacillus_BV5_Otu000088	0.004	0.2368	Positive	GeneratedFromInfectedSamples
Sphingomonadaceae_unclassified_BV5_Otu000120	Bacillus_BV5_Otu000088	0.001	0.2576	Positive	GeneratedFromInfectedSamples
Streptococcus_BV5_Otu000141	Bacillus_BV5_Otu000088	0.002	0.2437	Positive	GeneratedFromInfectedSamples
Planococcaceae_unclassified_BV5_Otu000148	Bacillus_BV5_Otu000088	0.004	0.2067	Positive	GeneratedFromInfectedSamples
Comamonadaceae_unclassified_BV5_Otu000150	Bacillus_BV5_Otu000088	0.005	0.2415	Positive	GeneratedFromInfectedSamples
Pseudomonas_BV5_Otu000152	Bacillus_BV5_Otu000088	0.006	-0.2245	Negative	GeneratedFromInfectedSamples
Nocardiaceae_unclassified_BV5_Otu000156	Bacillus_BV5_Otu000088	0.001	-0.2256	Negative	GeneratedFromInfectedSamples
Oxalobacteraceae_unclassified_BV5_Otu000159	Bacillus_BV5_Otu000088	0.005	-0.2142	Negative	GeneratedFromInfectedSamples
Undibacterium_BV5_Otu000167	Bacillus_BV5_Otu000088	0.005	0.2009	Positive	GeneratedFromInfectedSamples
Alcaligenaceae_unclassified_BV5_Otu000195	Bacillus_BV5_Otu000088	0.006	-0.2099	Negative	GeneratedFromInfectedSamples
Sphingomonas_BV5_Otu000240	Bacillus_BV5_Otu000088	0.008	-0.206	Negative	GeneratedFromInfectedSamples
Acidibacter_BV5_Otu000250	Bacillus_BV5_Otu000088	0.001	0.2468	Positive	GeneratedFromInfectedSamples
Croceicoccus_BV5_Otu000289	Bacillus_BV5_Otu000088	0.003	0.2366	Positive	GeneratedFromInfectedSamples
Actinomyces_BV5_Otu000290	Bacillus_BV5_Otu000088	0.002	0.2294	Positive	GeneratedFromInfectedSamples
Croceicoccus_BV5_Otu000320	Bacillus_BV5_Otu000088	0.001	0.325	Positive	GeneratedFromInfectedSamples
Staphylococcus_BV5_Otu000533	Bacillus_BV5_Otu000088	0.001	0.2332	Positive	GeneratedFromInfectedSamples
Streptococcus_BV5_Otu000732	Bacillus_BV5_Otu000088	0.001	0.2468	Positive	GeneratedFromInfectedSamples
Acinetobacter_BV5_Otu001772	Bacillus_BV5_Otu000088	0.001	0.2019	Positive	GeneratedFromInfectedSamples
o__Tremellales_unclassified_FITS2_Otu00077	Bacillus_BV5_Otu000088	0.007	-0.2023	Negative	GeneratedFromInfectedSamples
g__Stagonosporopsis_FITS2_Otu00035	Rubellimicrobium_BV5_Otu000089	0.006	0.2096	Positive	GeneratedFromInfectedSamples
Albugo_PV9_Otu00005	Rubellimicrobium_BV5_Otu000089	0.006	-0.218	Negative	GeneratedFromInfectedSamples
Streptococcus_BV5_Otu000112	Methylophilaceae_unclassified_BV5_Otu000090	0.009	-0.2141	Negative	GeneratedFromInfectedSamples
Methylophilus_BV5_Otu000125	Methylophilaceae_unclassified_BV5_Otu000090	0.002	0.3124	Positive	GeneratedFromInfectedSamples
Methylotenera_BV5_Otu000130	Methylophilaceae_unclassified_BV5_Otu000090	0.002	0.2628	Positive	GeneratedFromInfectedSamples
Pseudomonas_BV5_Otu000152	Methylophilaceae_unclassified_BV5_Otu000090	0.003	0.2416	Positive	GeneratedFromInfectedSamples
Methylotenera_BV5_Otu000187	Methylophilaceae_unclassified_BV5_Otu000090	0.008	0.2103	Positive	GeneratedFromInfectedSamples
Croceicoccus_BV5_Otu000289	Methylophilaceae_unclassified_BV5_Otu000090	0.001	-0.2247	Negative	GeneratedFromInfectedSamples
Croceicoccus_BV5_Otu000320	Methylophilaceae_unclassified_BV5_Otu000090	0.005	-0.2359	Negative	GeneratedFromInfectedSamples
g__Septoria_FITS2_Otu00021	Methylophilaceae_unclassified_BV5_Otu000090	0.009	-0.2199	Negative	GeneratedFromInfectedSamples
g__Desmococcus_FITS2_Otu00025	Methylophilaceae_unclassified_BV5_Otu000090	0.004	-0.2175	Negative	GeneratedFromInfectedSamples
o__Helotiales_unclassified_FITS2_Otu00259	Methylophilaceae_unclassified_BV5_Otu000090	0.001	0.2151	Positive	GeneratedFromInfectedSamples
g__Cryptococcus_FITS2_Otu00763	Methylophilaceae_unclassified_BV5_Otu000090	0.002	-0.2085	Negative	GeneratedFromInfectedSamples
Pythium_PV9_Otu00029	Methylophilaceae_unclassified_BV5_Otu000090	0.001	0.2644	Positive	GeneratedFromInfectedSamples
Geminicoccus_BV5_Otu000341	Nocardioides_BV5_Otu000091	0.002	0.2027	Positive	GeneratedFromInfectedSamples
X67.14_ge_BV5_Otu000395	Nocardioides_BV5_Otu000091	0.001	0.2038	Positive	GeneratedFromInfectedSamples
Cutibacterium_BV5_Otu000119	Chryseobacterium_BV5_Otu000094	0.002	-0.2004	Negative	GeneratedFromInfectedSamples
Clavibacter_BV5_Otu000198	Chryseobacterium_BV5_Otu000094	0.001	0.2412	Positive	GeneratedFromInfectedSamples
Pedobacter_BV5_Otu000677	Chryseobacterium_BV5_Otu000094	0.001	0.2359	Positive	GeneratedFromInfectedSamples
Sphingomonadaceae_unclassified_BV5_Otu000216	Oligoflexus_BV5_Otu000095	0.001	0.2004	Positive	GeneratedFromInfectedSamples
g__Titaea_FITS2_Otu00002	Oligoflexus_BV5_Otu000095	0.001	0.2256	Positive	GeneratedFromInfectedSamples
Rubrobacter_BV5_Otu000097	X67.14_ge_BV5_Otu000096	0.001	0.3148	Positive	GeneratedFromInfectedSamples
X67.14_ge_BV5_Otu000115	X67.14_ge_BV5_Otu000096	0.001	0.3014	Positive	GeneratedFromInfectedSamples
Actinomycetospora_BV5_Otu000140	X67.14_ge_BV5_Otu000096	0.001	0.2976	Positive	GeneratedFromInfectedSamples
Planococcaceae_unclassified_BV5_Otu000148	X67.14_ge_BV5_Otu000096	0.001	0.2267	Positive	GeneratedFromInfectedSamples
X67.14_ge_BV5_Otu000149	X67.14_ge_BV5_Otu000096	0.001	0.2227	Positive	GeneratedFromInfectedSamples
uncultured_BV5_Otu000155	X67.14_ge_BV5_Otu000096	0.003	0.2238	Positive	GeneratedFromInfectedSamples
Ilumatobacter_BV5_Otu000162	X67.14_ge_BV5_Otu000096	0.002	0.2316	Positive	GeneratedFromInfectedSamples
IMCC26207_BV5_Otu000258	X67.14_ge_BV5_Otu000096	0.001	0.2445	Positive	GeneratedFromInfectedSamples
Microtrichales_unclassified_BV5_Otu000273	X67.14_ge_BV5_Otu000096	0.001	0.2595	Positive	GeneratedFromInfectedSamples
Rubrobacter_BV5_Otu000355	X67.14_ge_BV5_Otu000096	0.001	0.2179	Positive	GeneratedFromInfectedSamples
X67.14_ge_BV5_Otu000395	X67.14_ge_BV5_Otu000096	0.001	0.3203	Positive	GeneratedFromInfectedSamples
X67.14_ge_BV5_Otu000481	X67.14_ge_BV5_Otu000096	0.001	0.2003	Positive	GeneratedFromInfectedSamples
X67.14_ge_BV5_Otu000624	X67.14_ge_BV5_Otu000096	0.001	0.2372	Positive	GeneratedFromInfectedSamples
X67.14_ge_BV5_Otu001058	X67.14_ge_BV5_Otu000096	0.001	0.206	Positive	GeneratedFromInfectedSamples
g__Paramyrothecium_FITS2_Otu00150	X67.14_ge_BV5_Otu000096	0.002	0.2352	Positive	GeneratedFromInfectedSamples
Albugo_PV9_Otu00005	X67.14_ge_BV5_Otu000096	0.004	-0.2662	Negative	GeneratedFromInfectedSamples
X67.14_ge_BV5_Otu000115	Rubrobacter_BV5_Otu000097	0.001	0.3023	Positive	GeneratedFromInfectedSamples
Actinomycetospora_BV5_Otu000140	Rubrobacter_BV5_Otu000097	0.001	0.2854	Positive	GeneratedFromInfectedSamples
X67.14_ge_BV5_Otu000149	Rubrobacter_BV5_Otu000097	0.001	0.2287	Positive	GeneratedFromInfectedSamples
uncultured_BV5_Otu000155	Rubrobacter_BV5_Otu000097	0.001	0.2139	Positive	GeneratedFromInfectedSamples
Undibacterium_BV5_Otu000167	Rubrobacter_BV5_Otu000097	0.001	0.239	Positive	GeneratedFromInfectedSamples
Iamia_BV5_Otu000173	Rubrobacter_BV5_Otu000097	0.001	0.2003	Positive	GeneratedFromInfectedSamples
Pseudonocardia_BV5_Otu000207	Rubrobacter_BV5_Otu000097	0.001	0.2074	Positive	GeneratedFromInfectedSamples
Mycobacterium_BV5_Otu000248	Rubrobacter_BV5_Otu000097	0.001	0.2024	Positive	GeneratedFromInfectedSamples
IMCC26207_BV5_Otu000258	Rubrobacter_BV5_Otu000097	0.001	0.3015	Positive	GeneratedFromInfectedSamples
Microtrichales_unclassified_BV5_Otu000273	Rubrobacter_BV5_Otu000097	0.001	0.229	Positive	GeneratedFromInfectedSamples
Croceicoccus_BV5_Otu000320	Rubrobacter_BV5_Otu000097	0.001	0.2121	Positive	GeneratedFromInfectedSamples
X67.14_ge_BV5_Otu000395	Rubrobacter_BV5_Otu000097	0.001	0.2325	Positive	GeneratedFromInfectedSamples
X67.14_ge_BV5_Otu000481	Rubrobacter_BV5_Otu000097	0.002	0.2129	Positive	GeneratedFromInfectedSamples
X67.14_ge_BV5_Otu000624	Rubrobacter_BV5_Otu000097	0.002	0.219	Positive	GeneratedFromInfectedSamples
Xanthomonas_BV5_Otu000186	Xanthomonadaceae_unclassified_BV5_Otu000098	0.001	0.2435	Positive	GeneratedFromInfectedSamples
Xanthomonadaceae_unclassified_BV5_Otu002418	Xanthomonadaceae_unclassified_BV5_Otu000098	0.001	0.2016	Positive	GeneratedFromInfectedSamples
o__Helotiales_unclassified_FITS2_Otu00008	Xanthomonadaceae_unclassified_BV5_Otu000098	0.002	0.2394	Positive	GeneratedFromInfectedSamples
Sphingomonas_BV5_Otu000151	Mycobacterium_BV5_Otu000104	0.001	0.2624	Positive	GeneratedFromInfectedSamples
g__Paramyrothecium_FITS2_Otu00150	Mycobacterium_BV5_Otu000104	0.002	0.2082	Positive	GeneratedFromInfectedSamples
Chloroidium_PV9_Otu00008	Mycobacterium_BV5_Otu000104	0.001	0.2087	Positive	GeneratedFromInfectedSamples
Pseudomonas_BV5_Otu000110	Prevotella_7_BV5_Otu000107	0.001	-0.2747	Negative	GeneratedFromInfectedSamples
Streptococcus_BV5_Otu000112	Prevotella_7_BV5_Otu000107	0.001	0.3383	Positive	GeneratedFromInfectedSamples
Cutibacterium_BV5_Otu000119	Prevotella_7_BV5_Otu000107	0.002	0.2236	Positive	GeneratedFromInfectedSamples
Streptococcus_BV5_Otu000141	Prevotella_7_BV5_Otu000107	0.001	0.2579	Positive	GeneratedFromInfectedSamples
Pseudomonas_BV5_Otu000152	Prevotella_7_BV5_Otu000107	0.001	-0.2538	Negative	GeneratedFromInfectedSamples
Caulobacteraceae_unclassified_BV5_Otu000218	Prevotella_7_BV5_Otu000107	0.008	0.2047	Positive	GeneratedFromInfectedSamples
Sphingomonas_BV5_Otu000240	Prevotella_7_BV5_Otu000107	0.004	-0.2151	Negative	GeneratedFromInfectedSamples
Acidibacter_BV5_Otu000250	Prevotella_7_BV5_Otu000107	0.001	0.2252	Positive	GeneratedFromInfectedSamples
Croceicoccus_BV5_Otu000289	Prevotella_7_BV5_Otu000107	0.004	0.2198	Positive	GeneratedFromInfectedSamples
Actinomyces_BV5_Otu000290	Prevotella_7_BV5_Otu000107	0.002	0.2403	Positive	GeneratedFromInfectedSamples
Croceicoccus_BV5_Otu000320	Prevotella_7_BV5_Otu000107	0.001	0.3508	Positive	GeneratedFromInfectedSamples
Staphylococcus_BV5_Otu000533	Prevotella_7_BV5_Otu000107	0.001	0.3066	Positive	GeneratedFromInfectedSamples
Fimbriimonadaceae_ge_BV5_Otu000693	Prevotella_7_BV5_Otu000107	0.001	0.3342	Positive	GeneratedFromInfectedSamples
g__Boeremia_FITS2_Otu00009	Prevotella_7_BV5_Otu000107	0.006	-0.2229	Negative	GeneratedFromInfectedSamples
Pythium_PV9_Otu00029	Prevotella_7_BV5_Otu000107	0.002	-0.241	Negative	GeneratedFromInfectedSamples
Methylophilus_BV5_Otu000125	Flavobacterium_BV5_Otu000108	0.003	0.2322	Positive	GeneratedFromInfectedSamples
Pseudomonas_BV5_Otu000152	Flavobacterium_BV5_Otu000108	0.001	0.229	Positive	GeneratedFromInfectedSamples
Cellvibrio_BV5_Otu000165	Flavobacterium_BV5_Otu000108	0.001	0.3075	Positive	GeneratedFromInfectedSamples
Pseudomonas_BV5_Otu000438	Flavobacterium_BV5_Otu000108	0.004	0.2089	Positive	GeneratedFromInfectedSamples
f__Didymellaceae_unclassified_FITS2_Otu00005	Flavobacterium_BV5_Otu000108	0.002	0.2065	Positive	GeneratedFromInfectedSamples
g__Alternaria_FITS2_Otu00015	Flavobacterium_BV5_Otu000108	0.005	0.2063	Positive	GeneratedFromInfectedSamples
g__Plectosphaerella_FITS2_Otu00049	Flavobacterium_BV5_Otu000108	0.006	0.2	Positive	GeneratedFromInfectedSamples
Streptococcus_BV5_Otu000112	Pseudomonas_BV5_Otu000110	0.001	-0.3452	Negative	GeneratedFromInfectedSamples
Sphingomonas_BV5_Otu000240	Pseudomonas_BV5_Otu000110	0.003	0.2391	Positive	GeneratedFromInfectedSamples
Croceicoccus_BV5_Otu000289	Pseudomonas_BV5_Otu000110	0.001	-0.2628	Negative	GeneratedFromInfectedSamples
Cupriavidus_BV5_Otu000312	Pseudomonas_BV5_Otu000110	0.007	-0.2043	Negative	GeneratedFromInfectedSamples
Croceicoccus_BV5_Otu000320	Pseudomonas_BV5_Otu000110	0.001	-0.3062	Negative	GeneratedFromInfectedSamples
Staphylococcus_BV5_Otu000533	Pseudomonas_BV5_Otu000110	0.002	-0.224	Negative	GeneratedFromInfectedSamples
Burkholderia.Caballeronia.Paraburkholderia_BV5_Otu000859	Pseudomonas_BV5_Otu000110	0.001	0.2042	Positive	GeneratedFromInfectedSamples
Rhizobiaceae_unclassified_BV5_Otu001126	Pseudomonas_BV5_Otu000110	0.001	0.2201	Positive	GeneratedFromInfectedSamples
Oxalobacteraceae_unclassified_BV5_Otu002194	Pseudomonas_BV5_Otu000110	0.002	0.2082	Positive	GeneratedFromInfectedSamples
g__Titaea_FITS2_Otu00002	Pseudomonas_BV5_Otu000110	0.004	0.2621	Positive	GeneratedFromInfectedSamples
g__Thanatephorus_FITS2_Otu00019	Pseudomonas_BV5_Otu000110	0.007	0.2063	Positive	GeneratedFromInfectedSamples
g__Dioszegia_FITS2_Otu00132	Pseudomonas_BV5_Otu000110	0.001	0.2716	Positive	GeneratedFromInfectedSamples
Chloroidium_PV9_Otu00008	Pseudomonas_BV5_Otu000110	0.006	-0.2122	Negative	GeneratedFromInfectedSamples
Cutibacterium_BV5_Otu000119	Streptococcus_BV5_Otu000112	0.001	0.3586	Positive	GeneratedFromInfectedSamples
Sphingomonadaceae_unclassified_BV5_Otu000120	Streptococcus_BV5_Otu000112	0.001	0.3023	Positive	GeneratedFromInfectedSamples
Streptococcus_BV5_Otu000141	Streptococcus_BV5_Otu000112	0.001	0.3384	Positive	GeneratedFromInfectedSamples
Pseudomonas_BV5_Otu000152	Streptococcus_BV5_Otu000112	0.002	-0.2627	Negative	GeneratedFromInfectedSamples
Undibacterium_BV5_Otu000167	Streptococcus_BV5_Otu000112	0.001	0.2297	Positive	GeneratedFromInfectedSamples
Sphingomonas_BV5_Otu000240	Streptococcus_BV5_Otu000112	0.004	-0.2443	Negative	GeneratedFromInfectedSamples
Acidibacter_BV5_Otu000250	Streptococcus_BV5_Otu000112	0.001	0.2833	Positive	GeneratedFromInfectedSamples
Croceicoccus_BV5_Otu000289	Streptococcus_BV5_Otu000112	0.001	0.449	Positive	GeneratedFromInfectedSamples
Actinomyces_BV5_Otu000290	Streptococcus_BV5_Otu000112	0.003	0.2597	Positive	GeneratedFromInfectedSamples
Cupriavidus_BV5_Otu000312	Streptococcus_BV5_Otu000112	0.001	0.2488	Positive	GeneratedFromInfectedSamples
Croceicoccus_BV5_Otu000320	Streptococcus_BV5_Otu000112	0.001	0.4649	Positive	GeneratedFromInfectedSamples
Staphylococcus_BV5_Otu000533	Streptococcus_BV5_Otu000112	0.001	0.399	Positive	GeneratedFromInfectedSamples
Fimbriimonadaceae_ge_BV5_Otu000693	Streptococcus_BV5_Otu000112	0.001	0.2531	Positive	GeneratedFromInfectedSamples
Streptococcus_BV5_Otu000732	Streptococcus_BV5_Otu000112	0.001	0.38	Positive	GeneratedFromInfectedSamples
g__Titaea_FITS2_Otu00002	Streptococcus_BV5_Otu000112	0.001	-0.2943	Negative	GeneratedFromInfectedSamples
g__Plectosphaerella_FITS2_Otu00016	Streptococcus_BV5_Otu000112	0.008	-0.2256	Negative	GeneratedFromInfectedSamples
g__Septoria_FITS2_Otu00021	Streptococcus_BV5_Otu000112	0.001	0.3323	Positive	GeneratedFromInfectedSamples
Pythium_PV9_Otu00029	Streptococcus_BV5_Otu000112	0.001	-0.258	Negative	GeneratedFromInfectedSamples
Microlunatus_BV5_Otu000122	Amaricoccus_BV5_Otu000113	0.001	0.2692	Positive	GeneratedFromInfectedSamples
uncultured_BV5_Otu000155	Amaricoccus_BV5_Otu000113	0.001	0.2635	Positive	GeneratedFromInfectedSamples
Actinomyces_BV5_Otu000290	Amaricoccus_BV5_Otu000113	0.002	0.2068	Positive	GeneratedFromInfectedSamples
Actinomycetospora_BV5_Otu000140	X67.14_ge_BV5_Otu000115	0.001	0.2495	Positive	GeneratedFromInfectedSamples
Ilumatobacter_BV5_Otu000162	X67.14_ge_BV5_Otu000115	0.001	0.2117	Positive	GeneratedFromInfectedSamples
X67.14_ge_BV5_Otu000188	X67.14_ge_BV5_Otu000115	0.001	0.2137	Positive	GeneratedFromInfectedSamples
Mycobacterium_BV5_Otu000248	X67.14_ge_BV5_Otu000115	0.002	0.2013	Positive	GeneratedFromInfectedSamples
IMCC26207_BV5_Otu000258	X67.14_ge_BV5_Otu000115	0.002	0.2155	Positive	GeneratedFromInfectedSamples
Microtrichales_unclassified_BV5_Otu000273	X67.14_ge_BV5_Otu000115	0.001	0.215	Positive	GeneratedFromInfectedSamples
X67.14_ge_BV5_Otu000395	X67.14_ge_BV5_Otu000115	0.002	0.2132	Positive	GeneratedFromInfectedSamples
X67.14_ge_BV5_Otu000481	X67.14_ge_BV5_Otu000115	0.001	0.2146	Positive	GeneratedFromInfectedSamples
X67.14_ge_BV5_Otu000624	X67.14_ge_BV5_Otu000115	0.001	0.2322	Positive	GeneratedFromInfectedSamples
Colpoda_PV9_Otu00106	Tychonema_CCAP_1459.11B_BV5_Otu000116	0.001	0.2253	Positive	GeneratedFromInfectedSamples
Methylotenera_BV5_Otu000130	Sphingomonadaceae_unclassified_BV5_Otu000118	0.001	0.329	Positive	GeneratedFromInfectedSamples
Sphingorhabdus_BV5_Otu000132	Sphingomonadaceae_unclassified_BV5_Otu000118	0.001	0.2265	Positive	GeneratedFromInfectedSamples
Streptococcus_BV5_Otu000141	Cutibacterium_BV5_Otu000119	0.001	0.2431	Positive	GeneratedFromInfectedSamples
Clavibacter_BV5_Otu000198	Cutibacterium_BV5_Otu000119	0.002	-0.2384	Negative	GeneratedFromInfectedSamples
Acidibacter_BV5_Otu000250	Cutibacterium_BV5_Otu000119	0.001	0.2526	Positive	GeneratedFromInfectedSamples
Croceicoccus_BV5_Otu000289	Cutibacterium_BV5_Otu000119	0.001	0.3104	Positive	GeneratedFromInfectedSamples
Actinomyces_BV5_Otu000290	Cutibacterium_BV5_Otu000119	0.002	0.2194	Positive	GeneratedFromInfectedSamples
Cupriavidus_BV5_Otu000312	Cutibacterium_BV5_Otu000119	0.001	0.4127	Positive	GeneratedFromInfectedSamples
Croceicoccus_BV5_Otu000320	Cutibacterium_BV5_Otu000119	0.001	0.3489	Positive	GeneratedFromInfectedSamples
Methylobacterium.Methylorubrum_BV5_Otu000351	Cutibacterium_BV5_Otu000119	0.001	0.2736	Positive	GeneratedFromInfectedSamples
Pedomicrobium_BV5_Otu000507	Cutibacterium_BV5_Otu000119	0.003	0.2082	Positive	GeneratedFromInfectedSamples
Staphylococcus_BV5_Otu000533	Cutibacterium_BV5_Otu000119	0.001	0.305	Positive	GeneratedFromInfectedSamples
Pedobacter_BV5_Otu000677	Cutibacterium_BV5_Otu000119	0.001	-0.2303	Negative	GeneratedFromInfectedSamples
Streptococcus_BV5_Otu000732	Cutibacterium_BV5_Otu000119	0.001	0.3481	Positive	GeneratedFromInfectedSamples
Caulobacter_BV5_Otu000752	Cutibacterium_BV5_Otu000119	0.003	0.201	Positive	GeneratedFromInfectedSamples
g__Alternaria_FITS2_Otu00015	Cutibacterium_BV5_Otu000119	0.009	0.2203	Positive	GeneratedFromInfectedSamples
g__Plectosphaerella_FITS2_Otu00016	Cutibacterium_BV5_Otu000119	0.01	-0.2009	Negative	GeneratedFromInfectedSamples
g__Septoria_FITS2_Otu00021	Cutibacterium_BV5_Otu000119	0.002	0.265	Positive	GeneratedFromInfectedSamples
g__Holtermanniella_FITS2_Otu00044	Cutibacterium_BV5_Otu000119	0.003	-0.2074	Negative	GeneratedFromInfectedSamples
Streptococcus_BV5_Otu000141	Sphingomonadaceae_unclassified_BV5_Otu000120	0.001	0.2701	Positive	GeneratedFromInfectedSamples
Sphingomonas_BV5_Otu000151	Sphingomonadaceae_unclassified_BV5_Otu000120	0.004	0.2162	Positive	GeneratedFromInfectedSamples
Methylobacterium.Methylorubrum_BV5_Otu000274	Sphingomonadaceae_unclassified_BV5_Otu000120	0.002	0.226	Positive	GeneratedFromInfectedSamples
Croceicoccus_BV5_Otu000289	Sphingomonadaceae_unclassified_BV5_Otu000120	0.003	0.2434	Positive	GeneratedFromInfectedSamples
Croceicoccus_BV5_Otu000320	Sphingomonadaceae_unclassified_BV5_Otu000120	0.001	0.2742	Positive	GeneratedFromInfectedSamples
Staphylococcus_BV5_Otu000533	Sphingomonadaceae_unclassified_BV5_Otu000120	0.001	0.2442	Positive	GeneratedFromInfectedSamples
Streptococcus_BV5_Otu000732	Sphingomonadaceae_unclassified_BV5_Otu000120	0.001	0.2266	Positive	GeneratedFromInfectedSamples
g__Septoria_FITS2_Otu00021	Sphingomonadaceae_unclassified_BV5_Otu000120	0.009	0.2212	Positive	GeneratedFromInfectedSamples
Comamonadaceae_unclassified_BV5_Otu000150	Xanthobacteraceae_unclassified_BV5_Otu000121	0.005	-0.2125	Negative	GeneratedFromInfectedSamples
Oxalobacteraceae_unclassified_BV5_Otu000159	Xanthobacteraceae_unclassified_BV5_Otu000121	0.007	0.2024	Positive	GeneratedFromInfectedSamples
Cellvibrio_BV5_Otu000165	Xanthobacteraceae_unclassified_BV5_Otu000121	0.006	0.2349	Positive	GeneratedFromInfectedSamples
Rhodopseudomonas_BV5_Otu000196	Xanthobacteraceae_unclassified_BV5_Otu000121	0.001	0.2527	Positive	GeneratedFromInfectedSamples
Sphingomonas_BV5_Otu000298	Xanthobacteraceae_unclassified_BV5_Otu000121	0.001	0.2882	Positive	GeneratedFromInfectedSamples
Cupriavidus_BV5_Otu000312	Xanthobacteraceae_unclassified_BV5_Otu000121	0.001	0.3234	Positive	GeneratedFromInfectedSamples
Croceicoccus_BV5_Otu000320	Xanthobacteraceae_unclassified_BV5_Otu000121	0.001	-0.228	Negative	GeneratedFromInfectedSamples
Methylobacterium.Methylorubrum_BV5_Otu000351	Xanthobacteraceae_unclassified_BV5_Otu000121	0.001	0.4057	Positive	GeneratedFromInfectedSamples
Lawsonella_BV5_Otu000881	Xanthobacteraceae_unclassified_BV5_Otu000121	0.001	0.3252	Positive	GeneratedFromInfectedSamples
Afipia_BV5_Otu003197	Xanthobacteraceae_unclassified_BV5_Otu000121	0.001	0.2275	Positive	GeneratedFromInfectedSamples
o__Helotiales_unclassified_FITS2_Otu00034	Xanthobacteraceae_unclassified_BV5_Otu000121	0.002	0.2737	Positive	GeneratedFromInfectedSamples
g__Alternaria_FITS2_Otu00098	Xanthobacteraceae_unclassified_BV5_Otu000121	0.001	0.3695	Positive	GeneratedFromInfectedSamples
g__Ramularia_FITS2_Otu00236	Xanthobacteraceae_unclassified_BV5_Otu000121	0.003	0.2144	Positive	GeneratedFromInfectedSamples
g__Malassezia_FITS2_Otu00392	Xanthobacteraceae_unclassified_BV5_Otu000121	0.001	0.2124	Positive	GeneratedFromInfectedSamples
Oomycota_X_unclassified_PV9_Otu00362	Xanthobacteraceae_unclassified_BV5_Otu000121	0.006	0.2451	Positive	GeneratedFromInfectedSamples
uncultured_BV5_Otu000155	Microlunatus_BV5_Otu000122	0.001	0.2609	Positive	GeneratedFromInfectedSamples
Clostridium_sensu_stricto_1_BV5_Otu000322	Microlunatus_BV5_Otu000122	0.002	0.2002	Positive	GeneratedFromInfectedSamples
Methylotenera_BV5_Otu000130	Methylophilus_BV5_Otu000125	0.005	0.2431	Positive	GeneratedFromInfectedSamples
Cellvibrio_BV5_Otu000165	Methylophilus_BV5_Otu000125	0.002	0.2501	Positive	GeneratedFromInfectedSamples
Methylobacterium.Methylorubrum_BV5_Otu000274	Methylophilus_BV5_Otu000125	0.003	0.2178	Positive	GeneratedFromInfectedSamples
Allorhizobium.Neorhizobium.Pararhizobium.Rhizobium_BV5_Otu000462	Methylophilus_BV5_Otu000125	0.001	0.2702	Positive	GeneratedFromInfectedSamples
Kineosporia_BV5_Otu000142	Pajaroellobacter_BV5_Otu000129	0.002	0.2079	Positive	GeneratedFromInfectedSamples
Sphingorhabdus_BV5_Otu000132	Methylotenera_BV5_Otu000130	0.001	0.2019	Positive	GeneratedFromInfectedSamples
Cellvibrio_BV5_Otu000165	Methylotenera_BV5_Otu000130	0.001	0.4151	Positive	GeneratedFromInfectedSamples
Peredibacter_BV5_Otu000171	Methylotenera_BV5_Otu000130	0.001	0.2371	Positive	GeneratedFromInfectedSamples
Methylotenera_BV5_Otu000187	Methylotenera_BV5_Otu000130	0.001	0.2819	Positive	GeneratedFromInfectedSamples
Flavobacterium_BV5_Otu000284	Methylotenera_BV5_Otu000130	0.001	0.2086	Positive	GeneratedFromInfectedSamples
Methylobacterium.Methylorubrum_BV5_Otu000351	Methylotenera_BV5_Otu000130	0.003	0.2366	Positive	GeneratedFromInfectedSamples
Allorhizobium.Neorhizobium.Pararhizobium.Rhizobium_BV5_Otu000462	Methylotenera_BV5_Otu000130	0.003	0.203	Positive	GeneratedFromInfectedSamples
Flavobacterium_BV5_Otu000577	Methylotenera_BV5_Otu000130	0.001	0.2575	Positive	GeneratedFromInfectedSamples
Methylotenera_BV5_Otu003800	Methylotenera_BV5_Otu000130	0.001	0.2365	Positive	GeneratedFromInfectedSamples
Methylotenera_BV5_Otu004547	Methylotenera_BV5_Otu000130	0.001	0.2123	Positive	GeneratedFromInfectedSamples
Methylotenera_BV5_Otu004600	Methylotenera_BV5_Otu000130	0.001	0.2275	Positive	GeneratedFromInfectedSamples
Oomycota_X_unclassified_PV9_Otu00002	Methylotenera_BV5_Otu000130	0.007	-0.2325	Negative	GeneratedFromInfectedSamples
Chloroidium_PV9_Otu00008	Methylotenera_BV5_Otu000130	0.003	-0.2085	Negative	GeneratedFromInfectedSamples
Devosia_BV5_Otu000154	Comamonadaceae_unclassified_BV5_Otu000133	0.002	0.2192	Positive	GeneratedFromInfectedSamples
Alcaligenaceae_unclassified_BV5_Otu000195	Comamonadaceae_unclassified_BV5_Otu000133	0.002	0.2302	Positive	GeneratedFromInfectedSamples
Comamonadaceae_unclassified_BV5_Otu000266	Comamonadaceae_unclassified_BV5_Otu000133	0.001	0.3122	Positive	GeneratedFromInfectedSamples
g__Itersonilia_FITS2_Otu00026	Comamonadaceae_unclassified_BV5_Otu000133	0.002	0.2305	Positive	GeneratedFromInfectedSamples
Rubellimicrobium_BV5_Otu000317	Rubellimicrobium_BV5_Otu000137	0.001	0.2425	Positive	GeneratedFromInfectedSamples
o__Helotiales_unclassified_FITS2_Otu00522	Rubellimicrobium_BV5_Otu000137	0.002	0.2069	Positive	GeneratedFromInfectedSamples
Albugo_PV9_Otu00005	Deinococcus_BV5_Otu000138	0.005	-0.2112	Negative	GeneratedFromInfectedSamples
X67.14_ge_BV5_Otu000149	Actinomycetospora_BV5_Otu000140	0.001	0.2197	Positive	GeneratedFromInfectedSamples
Romboutsia_BV5_Otu000199	Actinomycetospora_BV5_Otu000140	0.002	0.2002	Positive	GeneratedFromInfectedSamples
IMCC26207_BV5_Otu000258	Actinomycetospora_BV5_Otu000140	0.003	0.2047	Positive	GeneratedFromInfectedSamples
Microtrichales_unclassified_BV5_Otu000273	Actinomycetospora_BV5_Otu000140	0.002	0.2019	Positive	GeneratedFromInfectedSamples
Geminicoccus_BV5_Otu000341	Actinomycetospora_BV5_Otu000140	0.001	0.2252	Positive	GeneratedFromInfectedSamples
Rubrobacter_BV5_Otu000355	Actinomycetospora_BV5_Otu000140	0.001	0.2605	Positive	GeneratedFromInfectedSamples
X67.14_ge_BV5_Otu000395	Actinomycetospora_BV5_Otu000140	0.001	0.2832	Positive	GeneratedFromInfectedSamples
g__Paramyrothecium_FITS2_Otu00150	Actinomycetospora_BV5_Otu000140	0.004	0.2234	Positive	GeneratedFromInfectedSamples
Chloroidium_PV9_Otu00008	Actinomycetospora_BV5_Otu000140	0.003	0.2043	Positive	GeneratedFromInfectedSamples
Apatococcus_PV9_Otu00058	Actinomycetospora_BV5_Otu000140	0.002	0.2475	Positive	GeneratedFromInfectedSamples
Pseudomonas_BV5_Otu000144	Streptococcus_BV5_Otu000141	0.006	-0.2008	Negative	GeneratedFromInfectedSamples
Pseudomonas_BV5_Otu000152	Streptococcus_BV5_Otu000141	0.002	-0.2117	Negative	GeneratedFromInfectedSamples
Caulobacteraceae_unclassified_BV5_Otu000218	Streptococcus_BV5_Otu000141	0.004	0.2147	Positive	GeneratedFromInfectedSamples
Croceicoccus_BV5_Otu000289	Streptococcus_BV5_Otu000141	0.001	0.2886	Positive	GeneratedFromInfectedSamples
Actinomyces_BV5_Otu000290	Streptococcus_BV5_Otu000141	0.001	0.284	Positive	GeneratedFromInfectedSamples
Croceicoccus_BV5_Otu000320	Streptococcus_BV5_Otu000141	0.001	0.3118	Positive	GeneratedFromInfectedSamples
Staphylococcus_BV5_Otu000533	Streptococcus_BV5_Otu000141	0.001	0.3414	Positive	GeneratedFromInfectedSamples
Fimbriimonadaceae_ge_BV5_Otu000693	Streptococcus_BV5_Otu000141	0.001	0.2067	Positive	GeneratedFromInfectedSamples
Streptococcus_BV5_Otu000732	Streptococcus_BV5_Otu000141	0.001	0.2415	Positive	GeneratedFromInfectedSamples
Pythium_PV9_Otu00029	Kineosporia_BV5_Otu000142	0.003	0.2283	Positive	GeneratedFromInfectedSamples
Pseudomonas_BV5_Otu000152	Pseudomonas_BV5_Otu000144	0.001	0.3453	Positive	GeneratedFromInfectedSamples
Sphingomonas_BV5_Otu000240	Pseudomonas_BV5_Otu000144	0.002	0.2156	Positive	GeneratedFromInfectedSamples
Oxalobacteraceae_unclassified_BV5_Otu000278	Pseudomonas_BV5_Otu000144	0.004	0.2007	Positive	GeneratedFromInfectedSamples
Flavobacterium_BV5_Otu000284	Pseudomonas_BV5_Otu000144	0.002	0.2001	Positive	GeneratedFromInfectedSamples
f__Didymellaceae_unclassified_FITS2_Otu00005	Pseudomonas_BV5_Otu000144	0.001	0.2461	Positive	GeneratedFromInfectedSamples
g__Boeremia_FITS2_Otu00009	Pseudomonas_BV5_Otu000144	0.009	0.2336	Positive	GeneratedFromInfectedSamples
Planifilum_BV5_Otu000405	Planococcaceae_unclassified_BV5_Otu000148	0.001	0.3382	Positive	GeneratedFromInfectedSamples
Sporosarcina_BV5_Otu001579	Planococcaceae_unclassified_BV5_Otu000148	0.001	0.244	Positive	GeneratedFromInfectedSamples
Sporosarcina_BV5_Otu002155	Planococcaceae_unclassified_BV5_Otu000148	0.001	0.2079	Positive	GeneratedFromInfectedSamples
g__Stagonosporopsis_FITS2_Otu00035	Planococcaceae_unclassified_BV5_Otu000148	0.005	0.2001	Positive	GeneratedFromInfectedSamples
Actinomyces_BV5_Otu000290	Comamonadaceae_unclassified_BV5_Otu000150	0.004	0.2119	Positive	GeneratedFromInfectedSamples
Comamonadaceae_unclassified_BV5_Otu000318	Comamonadaceae_unclassified_BV5_Otu000150	0.001	0.2004	Positive	GeneratedFromInfectedSamples
Croceicoccus_BV5_Otu000320	Comamonadaceae_unclassified_BV5_Otu000150	0.01	0.2037	Positive	GeneratedFromInfectedSamples
Comamonadaceae_unclassified_BV5_Otu001727	Comamonadaceae_unclassified_BV5_Otu000150	0.001	0.2119	Positive	GeneratedFromInfectedSamples
Comamonadaceae_unclassified_BV5_Otu001815	Comamonadaceae_unclassified_BV5_Otu000150	0.001	0.2565	Positive	GeneratedFromInfectedSamples
f__Didymellaceae_unclassified_FITS2_Otu00005	Comamonadaceae_unclassified_BV5_Otu000150	0.002	0.2886	Positive	GeneratedFromInfectedSamples
g__Paramyrothecium_FITS2_Otu00150	Comamonadaceae_unclassified_BV5_Otu000150	0.001	0.3049	Positive	GeneratedFromInfectedSamples
Vannella_PV9_Otu00068	Comamonadaceae_unclassified_BV5_Otu000150	0.003	0.2416	Positive	GeneratedFromInfectedSamples
Chloromonas_PV9_Otu00089	Comamonadaceae_unclassified_BV5_Otu000150	0.003	0.216	Positive	GeneratedFromInfectedSamples
Caulobacteraceae_unclassified_BV5_Otu000218	Sphingomonas_BV5_Otu000151	0.01	0.2067	Positive	GeneratedFromInfectedSamples
Methylobacterium.Methylorubrum_BV5_Otu000274	Sphingomonas_BV5_Otu000151	0.001	0.2348	Positive	GeneratedFromInfectedSamples
Croceicoccus_BV5_Otu000289	Sphingomonas_BV5_Otu000151	0.001	0.2645	Positive	GeneratedFromInfectedSamples
Croceicoccus_BV5_Otu000320	Sphingomonas_BV5_Otu000151	0.001	0.2834	Positive	GeneratedFromInfectedSamples
uncultured_BV5_Otu002459	Sphingomonas_BV5_Otu000151	0.002	0.2131	Positive	GeneratedFromInfectedSamples
g__Colletotrichum_FITS2_Otu00030	Sphingomonas_BV5_Otu000151	0.001	0.2858	Positive	GeneratedFromInfectedSamples
g__Stagonosporopsis_FITS2_Otu00035	Sphingomonas_BV5_Otu000151	0.002	0.2305	Positive	GeneratedFromInfectedSamples
g__Paramyrothecium_FITS2_Otu00150	Sphingomonas_BV5_Otu000151	0.005	0.2601	Positive	GeneratedFromInfectedSamples
Oxalobacteraceae_unclassified_BV5_Otu000159	Pseudomonas_BV5_Otu000152	0.001	0.2548	Positive	GeneratedFromInfectedSamples
Pseudomonas_BV5_Otu000180	Pseudomonas_BV5_Otu000152	0.005	0.2046	Positive	GeneratedFromInfectedSamples
Massilia_BV5_Otu000230	Pseudomonas_BV5_Otu000152	0.003	0.2025	Positive	GeneratedFromInfectedSamples
Sphingomonas_BV5_Otu000240	Pseudomonas_BV5_Otu000152	0.001	0.2479	Positive	GeneratedFromInfectedSamples
Comamonadaceae_unclassified_BV5_Otu000266	Pseudomonas_BV5_Otu000152	0.001	0.2188	Positive	GeneratedFromInfectedSamples
Croceicoccus_BV5_Otu000289	Pseudomonas_BV5_Otu000152	0.001	-0.2906	Negative	GeneratedFromInfectedSamples
Actinomyces_BV5_Otu000290	Pseudomonas_BV5_Otu000152	0.004	-0.2147	Negative	GeneratedFromInfectedSamples
Comamonadaceae_unclassified_BV5_Otu000318	Pseudomonas_BV5_Otu000152	0.001	0.2603	Positive	GeneratedFromInfectedSamples
Croceicoccus_BV5_Otu000320	Pseudomonas_BV5_Otu000152	0.001	-0.3474	Negative	GeneratedFromInfectedSamples
Clostridium_sensu_stricto_1_BV5_Otu000322	Pseudomonas_BV5_Otu000152	0.007	-0.2036	Negative	GeneratedFromInfectedSamples
Bacteriovorax_BV5_Otu000350	Pseudomonas_BV5_Otu000152	0.002	0.257	Positive	GeneratedFromInfectedSamples
Flavobacteriaceae_unclassified_BV5_Otu000401	Pseudomonas_BV5_Otu000152	0.001	0.2032	Positive	GeneratedFromInfectedSamples
Pseudomonas_BV5_Otu000438	Pseudomonas_BV5_Otu000152	0.001	0.3095	Positive	GeneratedFromInfectedSamples
Staphylococcus_BV5_Otu000533	Pseudomonas_BV5_Otu000152	0.002	-0.2228	Negative	GeneratedFromInfectedSamples
Fimbriimonadaceae_ge_BV5_Otu000693	Pseudomonas_BV5_Otu000152	0.004	-0.2011	Negative	GeneratedFromInfectedSamples
Oxalobacteraceae_unclassified_BV5_Otu001681	Pseudomonas_BV5_Otu000152	0.001	0.294	Positive	GeneratedFromInfectedSamples
Oxalobacteraceae_unclassified_BV5_Otu001964	Pseudomonas_BV5_Otu000152	0.001	0.2226	Positive	GeneratedFromInfectedSamples
Oxalobacteraceae_unclassified_BV5_Otu002194	Pseudomonas_BV5_Otu000152	0.001	0.2232	Positive	GeneratedFromInfectedSamples
Oxalobacteraceae_unclassified_BV5_Otu002223	Pseudomonas_BV5_Otu000152	0.001	0.2805	Positive	GeneratedFromInfectedSamples
Oxalobacteraceae_unclassified_BV5_Otu002590	Pseudomonas_BV5_Otu000152	0.001	0.2388	Positive	GeneratedFromInfectedSamples
g__Titaea_FITS2_Otu00002	Pseudomonas_BV5_Otu000152	0.002	0.2834	Positive	GeneratedFromInfectedSamples
g__Plectosphaerella_FITS2_Otu00016	Pseudomonas_BV5_Otu000152	0.001	0.3329	Positive	GeneratedFromInfectedSamples
g__Itersonilia_FITS2_Otu00026	Pseudomonas_BV5_Otu000152	0.004	0.265	Positive	GeneratedFromInfectedSamples
Pythium_PV9_Otu00029	Pseudomonas_BV5_Otu000152	0.001	0.5287	Positive	GeneratedFromInfectedSamples
Alveolata_unclassified_PV9_Otu00318	Pseudomonas_BV5_Otu000152	0.002	0.2157	Positive	GeneratedFromInfectedSamples
Pythium_PV9_Otu00330	Pseudomonas_BV5_Otu000152	0.001	0.2575	Positive	GeneratedFromInfectedSamples
Alcaligenaceae_unclassified_BV5_Otu000195	Devosia_BV5_Otu000154	0.001	0.233	Positive	GeneratedFromInfectedSamples
g__Leucosporidium_FITS2_Otu00018	Devosia_BV5_Otu000154	0.001	0.2947	Positive	GeneratedFromInfectedSamples
g__Filobasidium_FITS2_Otu00037	Devosia_BV5_Otu000154	0.002	0.2198	Positive	GeneratedFromInfectedSamples
g__Leucosporidium_FITS2_Otu00100	Devosia_BV5_Otu000154	0.002	0.2294	Positive	GeneratedFromInfectedSamples
Ilumatobacter_BV5_Otu000162	uncultured_BV5_Otu000155	0.001	0.3035	Positive	GeneratedFromInfectedSamples
Mycobacterium_BV5_Otu000248	uncultured_BV5_Otu000155	0.001	0.23	Positive	GeneratedFromInfectedSamples
IMCC26207_BV5_Otu000258	uncultured_BV5_Otu000155	0.001	0.2458	Positive	GeneratedFromInfectedSamples
Actinomyces_BV5_Otu000290	uncultured_BV5_Otu000155	0.001	0.2221	Positive	GeneratedFromInfectedSamples
o__Tremellales_unclassified_FITS2_Otu00077	Nocardiaceae_unclassified_BV5_Otu000156	0.003	0.2127	Positive	GeneratedFromInfectedSamples
Massilia_BV5_Otu000230	Oxalobacteraceae_unclassified_BV5_Otu000159	0.001	0.2589	Positive	GeneratedFromInfectedSamples
Croceicoccus_BV5_Otu000320	Oxalobacteraceae_unclassified_BV5_Otu000159	0.001	-0.2189	Negative	GeneratedFromInfectedSamples
o__Chaetothyriales_unclassified_FITS2_Otu00113	Oxalobacteraceae_unclassified_BV5_Otu000159	0.002	0.2125	Positive	GeneratedFromInfectedSamples
Mycobacterium_BV5_Otu000221	Ilumatobacter_BV5_Otu000162	0.001	0.2047	Positive	GeneratedFromInfectedSamples
Mycobacterium_BV5_Otu000248	Ilumatobacter_BV5_Otu000162	0.001	0.2315	Positive	GeneratedFromInfectedSamples
Microtrichales_unclassified_BV5_Otu000273	Ilumatobacter_BV5_Otu000162	0.001	0.2035	Positive	GeneratedFromInfectedSamples
g__Paraphoma_FITS2_Otu00010	Ilumatobacter_BV5_Otu000162	0.003	0.2075	Positive	GeneratedFromInfectedSamples
Massilia_BV5_Otu000172	Massilia_BV5_Otu000163	0.001	0.4513	Positive	GeneratedFromInfectedSamples
Oxalobacteraceae_unclassified_BV5_Otu000278	Massilia_BV5_Otu000163	0.001	0.2515	Positive	GeneratedFromInfectedSamples
Oxalobacteraceae_unclassified_BV5_Otu000582	Massilia_BV5_Otu000163	0.001	0.3223	Positive	GeneratedFromInfectedSamples
f__Didymellaceae_unclassified_FITS2_Otu00029	Massilia_BV5_Otu000163	0.001	0.2587	Positive	GeneratedFromInfectedSamples
f__Didymellaceae_unclassified_FITS2_Otu00975	Massilia_BV5_Otu000163	0.002	0.2003	Positive	GeneratedFromInfectedSamples
Albugo_PV9_Otu00005	Massilia_BV5_Otu000163	0.009	-0.2119	Negative	GeneratedFromInfectedSamples
Peredibacter_BV5_Otu000171	Cellvibrio_BV5_Otu000165	0.001	0.2099	Positive	GeneratedFromInfectedSamples
Pseudomonas_BV5_Otu000180	Cellvibrio_BV5_Otu000165	0.006	0.2006	Positive	GeneratedFromInfectedSamples
Flavobacterium_BV5_Otu000285	Cellvibrio_BV5_Otu000165	0.001	0.2326	Positive	GeneratedFromInfectedSamples
Bacteriovorax_BV5_Otu000350	Cellvibrio_BV5_Otu000165	0.001	0.264	Positive	GeneratedFromInfectedSamples
Methylobacterium.Methylorubrum_BV5_Otu000351	Cellvibrio_BV5_Otu000165	0.001	0.2364	Positive	GeneratedFromInfectedSamples
g__Alternaria_FITS2_Otu00015	Cellvibrio_BV5_Otu000165	0.002	0.3165	Positive	GeneratedFromInfectedSamples
Oxalobacteraceae_unclassified_BV5_Otu000278	Undibacterium_BV5_Otu000167	0.002	-0.2476	Negative	GeneratedFromInfectedSamples
Croceicoccus_BV5_Otu000289	Undibacterium_BV5_Otu000167	0.001	0.3241	Positive	GeneratedFromInfectedSamples
Croceicoccus_BV5_Otu000320	Undibacterium_BV5_Otu000167	0.001	0.3128	Positive	GeneratedFromInfectedSamples
g__Titaea_FITS2_Otu00002	Undibacterium_BV5_Otu000167	0.001	-0.3145	Negative	GeneratedFromInfectedSamples
g__Cladosporium_FITS2_Otu00004	Undibacterium_BV5_Otu000167	0.003	-0.2492	Negative	GeneratedFromInfectedSamples
g__Itersonilia_FITS2_Otu00026	Undibacterium_BV5_Otu000167	0.006	-0.2332	Negative	GeneratedFromInfectedSamples
g__Dioszegia_FITS2_Otu00132	Undibacterium_BV5_Otu000167	0.002	-0.2245	Negative	GeneratedFromInfectedSamples
Saprolegnia_PV9_Otu00704	Undibacterium_BV5_Otu000167	0.001	0.2006	Positive	GeneratedFromInfectedSamples
g__Thanatephorus_FITS2_Otu00019	Micrococcaceae_unclassified_BV5_Otu000168	0.001	0.2186	Positive	GeneratedFromInfectedSamples
Massilia_BV5_Otu000230	Peredibacter_BV5_Otu000171	0.001	0.2185	Positive	GeneratedFromInfectedSamples
Oxalobacteraceae_unclassified_BV5_Otu000278	Massilia_BV5_Otu000172	0.001	0.2661	Positive	GeneratedFromInfectedSamples
Oxalobacteraceae_unclassified_BV5_Otu000582	Massilia_BV5_Otu000172	0.001	0.3276	Positive	GeneratedFromInfectedSamples
Massilia_BV5_Otu000892	Massilia_BV5_Otu000172	0.001	0.2496	Positive	GeneratedFromInfectedSamples
Pseudomonas_BV5_Otu001091	Massilia_BV5_Otu000172	0.001	0.2752	Positive	GeneratedFromInfectedSamples
o__Helotiales_unclassified_FITS2_Otu00008	Massilia_BV5_Otu000172	0.002	0.2239	Positive	GeneratedFromInfectedSamples
f__Didymellaceae_unclassified_FITS2_Otu00029	Massilia_BV5_Otu000172	0.007	0.2082	Positive	GeneratedFromInfectedSamples
Microtrichales_unclassified_BV5_Otu000273	Iamia_BV5_Otu000173	0.001	0.2098	Positive	GeneratedFromInfectedSamples
Comamonadaceae_unclassified_BV5_Otu000318	Pseudomonas_BV5_Otu000180	0.001	0.2294	Positive	GeneratedFromInfectedSamples
Pseudomonas_BV5_Otu000438	Pseudomonas_BV5_Otu000180	0.001	0.2566	Positive	GeneratedFromInfectedSamples
Albugo_PV9_Otu00005	Reyranella_BV5_Otu000182	0.009	-0.2092	Negative	GeneratedFromInfectedSamples
Pseudoxanthomonas_BV5_Otu000754	Xanthomonas_BV5_Otu000186	0.001	0.2294	Positive	GeneratedFromInfectedSamples
Xanthomonadaceae_unclassified_BV5_Otu001161	Xanthomonas_BV5_Otu000186	0.001	0.6032	Positive	GeneratedFromInfectedSamples
Xanthomonas_BV5_Otu001421	Xanthomonas_BV5_Otu000186	0.001	0.5741	Positive	GeneratedFromInfectedSamples
Xanthomonadaceae_unclassified_BV5_Otu002418	Xanthomonas_BV5_Otu000186	0.001	0.4021	Positive	GeneratedFromInfectedSamples
Xanthomonadaceae_unclassified_BV5_Otu002709	Xanthomonas_BV5_Otu000186	0.001	0.3773	Positive	GeneratedFromInfectedSamples
Xanthomonas_BV5_Otu003428	Xanthomonas_BV5_Otu000186	0.001	0.3456	Positive	GeneratedFromInfectedSamples
Xanthomonas_BV5_Otu003480	Xanthomonas_BV5_Otu000186	0.001	0.3113	Positive	GeneratedFromInfectedSamples
g__Plectosphaerella_FITS2_Otu00016	Xanthomonas_BV5_Otu000186	0.002	0.2573	Positive	GeneratedFromInfectedSamples
o__Helotiales_unclassified_FITS2_Otu00063	Xanthomonas_BV5_Otu000186	0.003	0.2076	Positive	GeneratedFromInfectedSamples
Chloromonas_PV9_Otu00079	Xanthomonas_BV5_Otu000186	0.001	0.3733	Positive	GeneratedFromInfectedSamples
Flavobacterium_BV5_Otu000284	Methylotenera_BV5_Otu000187	0.002	0.2166	Positive	GeneratedFromInfectedSamples
Flavobacterium_BV5_Otu000577	Methylotenera_BV5_Otu000187	0.002	0.2214	Positive	GeneratedFromInfectedSamples
Methylotenera_BV5_Otu003800	Methylotenera_BV5_Otu000187	0.001	0.2044	Positive	GeneratedFromInfectedSamples
g__Thanatephorus_FITS2_Otu00019	Methylotenera_BV5_Otu000187	0.004	0.2421	Positive	GeneratedFromInfectedSamples
Clavibacter_BV5_Otu000198	Alcaligenaceae_unclassified_BV5_Otu000195	0.002	0.2273	Positive	GeneratedFromInfectedSamples
Sphingomonadaceae_unclassified_BV5_Otu000216	Alcaligenaceae_unclassified_BV5_Otu000195	0.001	0.2883	Positive	GeneratedFromInfectedSamples
Flavobacteriaceae_unclassified_BV5_Otu000229	Alcaligenaceae_unclassified_BV5_Otu000195	0.002	0.248	Positive	GeneratedFromInfectedSamples
Comamonadaceae_unclassified_BV5_Otu000266	Alcaligenaceae_unclassified_BV5_Otu000195	0.001	0.2272	Positive	GeneratedFromInfectedSamples
Flavobacteriaceae_unclassified_BV5_Otu000463	Alcaligenaceae_unclassified_BV5_Otu000195	0.001	0.2231	Positive	GeneratedFromInfectedSamples
Pseudorhodoferax_BV5_Otu000529	Alcaligenaceae_unclassified_BV5_Otu000195	0.001	0.206	Positive	GeneratedFromInfectedSamples
g__Titaea_FITS2_Otu00002	Alcaligenaceae_unclassified_BV5_Otu000195	0.002	0.2493	Positive	GeneratedFromInfectedSamples
o__Tremellales_unclassified_FITS2_Otu00077	Alcaligenaceae_unclassified_BV5_Otu000195	0.003	0.2273	Positive	GeneratedFromInfectedSamples
c__Leotiomycetes_unclassified_FITS2_Otu00130	Alcaligenaceae_unclassified_BV5_Otu000195	0.001	0.2102	Positive	GeneratedFromInfectedSamples
Flavobacteriaceae_unclassified_BV5_Otu000229	Clavibacter_BV5_Otu000198	0.001	0.2536	Positive	GeneratedFromInfectedSamples
Microbacteriaceae_unclassified_BV5_Otu000334	Clavibacter_BV5_Otu000198	0.001	0.4236	Positive	GeneratedFromInfectedSamples
Cryobacterium_BV5_Otu000353	Clavibacter_BV5_Otu000198	0.001	0.2685	Positive	GeneratedFromInfectedSamples
Microbacteriaceae_unclassified_BV5_Otu000498	Clavibacter_BV5_Otu000198	0.001	0.2905	Positive	GeneratedFromInfectedSamples
Microbacteriaceae_unclassified_BV5_Otu000598	Clavibacter_BV5_Otu000198	0.001	0.2147	Positive	GeneratedFromInfectedSamples
Pedobacter_BV5_Otu000677	Clavibacter_BV5_Otu000198	0.001	0.2795	Positive	GeneratedFromInfectedSamples
Microbacteriaceae_unclassified_BV5_Otu000704	Clavibacter_BV5_Otu000198	0.001	0.2286	Positive	GeneratedFromInfectedSamples
g__Vishniacozyma_FITS2_Otu00014	Clavibacter_BV5_Otu000198	0.005	0.2177	Positive	GeneratedFromInfectedSamples
g__Alternaria_FITS2_Otu00031	Clavibacter_BV5_Otu000198	0.008	0.2129	Positive	GeneratedFromInfectedSamples
g__Filobasidium_FITS2_Otu00037	Clavibacter_BV5_Otu000198	0.001	0.2628	Positive	GeneratedFromInfectedSamples
g__Holtermanniella_FITS2_Otu00044	Clavibacter_BV5_Otu000198	0.005	0.2189	Positive	GeneratedFromInfectedSamples
o__Tremellales_unclassified_FITS2_Otu00077	Clavibacter_BV5_Otu000198	0.006	0.2048	Positive	GeneratedFromInfectedSamples
c__Leotiomycetes_unclassified_FITS2_Otu00130	Clavibacter_BV5_Otu000198	0.002	0.2096	Positive	GeneratedFromInfectedSamples
Rhogostoma.lineage_unclassified_PV9_Otu00003	Clavibacter_BV5_Otu000198	0.003	0.2686	Positive	GeneratedFromInfectedSamples
Turicibacter_BV5_Otu000316	Romboutsia_BV5_Otu000199	0.001	0.277	Positive	GeneratedFromInfectedSamples
Clostridium_sensu_stricto_1_BV5_Otu000322	Romboutsia_BV5_Otu000199	0.001	0.2561	Positive	GeneratedFromInfectedSamples
Terrisporobacter_BV5_Otu001135	Romboutsia_BV5_Otu000199	0.001	0.2791	Positive	GeneratedFromInfectedSamples
Microtrichales_unclassified_BV5_Otu000273	Pseudonocardia_BV5_Otu000207	0.001	0.2008	Positive	GeneratedFromInfectedSamples
Comamonadaceae_unclassified_BV5_Otu000266	Sphingomonadaceae_unclassified_BV5_Otu000216	0.001	0.2024	Positive	GeneratedFromInfectedSamples
Oxalobacteraceae_unclassified_BV5_Otu000278	Sphingomonadaceae_unclassified_BV5_Otu000216	0.001	0.2653	Positive	GeneratedFromInfectedSamples
g__Titaea_FITS2_Otu00002	Sphingomonadaceae_unclassified_BV5_Otu000216	0.001	0.2631	Positive	GeneratedFromInfectedSamples
g__Boeremia_FITS2_Otu00009	Sphingomonadaceae_unclassified_BV5_Otu000216	0.002	0.2394	Positive	GeneratedFromInfectedSamples
g__Alternaria_FITS2_Otu00031	Sphingomonadaceae_unclassified_BV5_Otu000216	0.001	0.2453	Positive	GeneratedFromInfectedSamples
o__Helotiales_unclassified_FITS2_Otu00034	Sphingomonadaceae_unclassified_BV5_Otu000216	0.002	0.2479	Positive	GeneratedFromInfectedSamples
g__Botryotinia_FITS2_Otu00086	Sphingomonadaceae_unclassified_BV5_Otu000216	0.008	0.2095	Positive	GeneratedFromInfectedSamples
Actinomyces_BV5_Otu000290	Caulobacteraceae_unclassified_BV5_Otu000218	0.006	0.2006	Positive	GeneratedFromInfectedSamples
Staphylococcus_BV5_Otu000533	Caulobacteraceae_unclassified_BV5_Otu000218	0.001	0.2292	Positive	GeneratedFromInfectedSamples
Fimbriimonadaceae_ge_BV5_Otu000693	Caulobacteraceae_unclassified_BV5_Otu000218	0.002	0.288	Positive	GeneratedFromInfectedSamples
Fimbriimonadaceae_ge_BV5_Otu000921	Caulobacteraceae_unclassified_BV5_Otu000218	0.002	0.2254	Positive	GeneratedFromInfectedSamples
g__Titaea_FITS2_Otu00002	Caulobacteraceae_unclassified_BV5_Otu000218	0.01	-0.2126	Negative	GeneratedFromInfectedSamples
Corynebacterium_BV5_Otu001092	Candidatus_Ovatusbacter_BV5_Otu000222	0.001	0.2028	Positive	GeneratedFromInfectedSamples
Microbacteriaceae_unclassified_BV5_Otu000498	Flavobacteriaceae_unclassified_BV5_Otu000229	0.001	0.2231	Positive	GeneratedFromInfectedSamples
o__Helotiales_unclassified_FITS2_Otu00008	Flavobacteriaceae_unclassified_BV5_Otu000229	0.006	0.2041	Positive	GeneratedFromInfectedSamples
g__Boeremia_FITS2_Otu00009	Flavobacteriaceae_unclassified_BV5_Otu000229	0.001	0.2636	Positive	GeneratedFromInfectedSamples
g__Holtermanniella_FITS2_Otu00044	Flavobacteriaceae_unclassified_BV5_Otu000229	0.001	0.2334	Positive	GeneratedFromInfectedSamples
g__Vishniacozyma_FITS2_Otu00054	Flavobacteriaceae_unclassified_BV5_Otu000229	0.001	0.2114	Positive	GeneratedFromInfectedSamples
o__Tremellales_unclassified_FITS2_Otu00077	Flavobacteriaceae_unclassified_BV5_Otu000229	0.001	0.2204	Positive	GeneratedFromInfectedSamples
g__Itersonilia_FITS2_Otu00111	Flavobacteriaceae_unclassified_BV5_Otu000229	0.001	0.2252	Positive	GeneratedFromInfectedSamples
Klebsormidium_PV9_Otu00006	TK10_ge_BV5_Otu000238	0.001	0.2328	Positive	GeneratedFromInfectedSamples
Croceicoccus_BV5_Otu000320	Sphingomonas_BV5_Otu000240	0.001	-0.2274	Negative	GeneratedFromInfectedSamples
Pedobacter_BV5_Otu000677	Sphingomonas_BV5_Otu000240	0.001	0.2123	Positive	GeneratedFromInfectedSamples
g__Titaea_FITS2_Otu00002	Sphingomonas_BV5_Otu000240	0.003	0.2598	Positive	GeneratedFromInfectedSamples
Actinomyces_BV5_Otu000290	Acidibacter_BV5_Otu000250	0.001	0.2273	Positive	GeneratedFromInfectedSamples
Croceicoccus_BV5_Otu000320	Acidibacter_BV5_Otu000250	0.001	0.2257	Positive	GeneratedFromInfectedSamples
Methylobacterium.Methylorubrum_BV5_Otu000344	Acidibacter_BV5_Otu000250	0.001	0.2019	Positive	GeneratedFromInfectedSamples
Atopobium_BV5_Otu000669	Acidibacter_BV5_Otu000250	0.001	0.2168	Positive	GeneratedFromInfectedSamples
Streptococcus_BV5_Otu000732	Acidibacter_BV5_Otu000250	0.001	0.234	Positive	GeneratedFromInfectedSamples
g__Boeremia_FITS2_Otu00009	Acidibacter_BV5_Otu000250	0.006	-0.2075	Negative	GeneratedFromInfectedSamples
Microtrichales_unclassified_BV5_Otu000273	IMCC26207_BV5_Otu000258	0.001	0.2213	Positive	GeneratedFromInfectedSamples
Rubrobacter_BV5_Otu000355	IMCC26207_BV5_Otu000258	0.001	0.2105	Positive	GeneratedFromInfectedSamples
X67.14_ge_BV5_Otu000395	IMCC26207_BV5_Otu000258	0.003	0.2246	Positive	GeneratedFromInfectedSamples
X67.14_ge_BV5_Otu000624	IMCC26207_BV5_Otu000258	0.001	0.206	Positive	GeneratedFromInfectedSamples
X67.14_ge_BV5_Otu000395	Nocardioides_BV5_Otu000265	0.001	0.2005	Positive	GeneratedFromInfectedSamples
g__Titaea_FITS2_Otu00002	Comamonadaceae_unclassified_BV5_Otu000266	0.001	0.2739	Positive	GeneratedFromInfectedSamples
g__Itersonilia_FITS2_Otu00026	Comamonadaceae_unclassified_BV5_Otu000266	0.001	0.262	Positive	GeneratedFromInfectedSamples
Pythium_PV9_Otu00029	Comamonadaceae_unclassified_BV5_Otu000266	0.003	0.2057	Positive	GeneratedFromInfectedSamples
g__Alternaria_FITS2_Otu00011	Sphingobium_BV5_Otu000272	0.006	-0.2088	Negative	GeneratedFromInfectedSamples
X67.14_ge_BV5_Otu000395	Microtrichales_unclassified_BV5_Otu000273	0.001	0.2162	Positive	GeneratedFromInfectedSamples
X67.14_ge_BV5_Otu000481	Microtrichales_unclassified_BV5_Otu000273	0.001	0.2125	Positive	GeneratedFromInfectedSamples
X67.14_ge_BV5_Otu000624	Microtrichales_unclassified_BV5_Otu000273	0.001	0.2202	Positive	GeneratedFromInfectedSamples
g__Paramyrothecium_FITS2_Otu00150	Microtrichales_unclassified_BV5_Otu000273	0.002	0.2219	Positive	GeneratedFromInfectedSamples
Apatococcus_PV9_Otu00058	Methylobacterium.Methylorubrum_BV5_Otu000274	0.001	0.2219	Positive	GeneratedFromInfectedSamples
Croceicoccus_BV5_Otu000320	Oxalobacteraceae_unclassified_BV5_Otu000278	0.004	-0.2208	Negative	GeneratedFromInfectedSamples
Bacteriovorax_BV5_Otu000350	Oxalobacteraceae_unclassified_BV5_Otu000278	0.001	0.2278	Positive	GeneratedFromInfectedSamples
Oxalobacteraceae_unclassified_BV5_Otu000867	Oxalobacteraceae_unclassified_BV5_Otu000278	0.001	0.4186	Positive	GeneratedFromInfectedSamples
Oxalobacteraceae_unclassified_BV5_Otu001809	Oxalobacteraceae_unclassified_BV5_Otu000278	0.001	0.2669	Positive	GeneratedFromInfectedSamples
Oxalobacteraceae_unclassified_BV5_Otu002052	Oxalobacteraceae_unclassified_BV5_Otu000278	0.001	0.2772	Positive	GeneratedFromInfectedSamples
g__Vishniacozyma_FITS2_Otu00054	Oxalobacteraceae_unclassified_BV5_Otu000278	0.005	0.2096	Positive	GeneratedFromInfectedSamples
Rhogostoma.lineage_unclassified_PV9_Otu00003	Oxalobacteraceae_unclassified_BV5_Otu000278	0.001	0.3057	Positive	GeneratedFromInfectedSamples
Platyophrya_PV9_Otu00179	Chloroflexales_unclassified_BV5_Otu000281	0.002	0.2094	Positive	GeneratedFromInfectedSamples
Sphingopyxis_BV5_Otu000343	Flavobacterium_BV5_Otu000284	0.001	0.2444	Positive	GeneratedFromInfectedSamples
Flavobacterium_BV5_Otu000577	Flavobacterium_BV5_Otu000284	0.001	0.2282	Positive	GeneratedFromInfectedSamples
Flavobacterium_BV5_Otu002253	Flavobacterium_BV5_Otu000284	0.001	0.2163	Positive	GeneratedFromInfectedSamples
f__Didymellaceae_unclassified_FITS2_Otu00005	Flavobacterium_BV5_Otu000284	0.001	0.2551	Positive	GeneratedFromInfectedSamples
g__Alternaria_FITS2_Otu00015	Flavobacterium_BV5_Otu000285	0.001	0.2647	Positive	GeneratedFromInfectedSamples
Actinomyces_BV5_Otu000290	Croceicoccus_BV5_Otu000289	0.001	0.3156	Positive	GeneratedFromInfectedSamples
Croceicoccus_BV5_Otu000320	Croceicoccus_BV5_Otu000289	0.001	0.6154	Positive	GeneratedFromInfectedSamples
Bacteriovorax_BV5_Otu000350	Croceicoccus_BV5_Otu000289	0.002	-0.2099	Negative	GeneratedFromInfectedSamples
Staphylococcus_BV5_Otu000533	Croceicoccus_BV5_Otu000289	0.001	0.3229	Positive	GeneratedFromInfectedSamples
Streptococcus_BV5_Otu000732	Croceicoccus_BV5_Otu000289	0.001	0.3256	Positive	GeneratedFromInfectedSamples
g__Titaea_FITS2_Otu00002	Croceicoccus_BV5_Otu000289	0.006	-0.2415	Negative	GeneratedFromInfectedSamples
g__Septoria_FITS2_Otu00021	Croceicoccus_BV5_Otu000289	0.001	0.2346	Positive	GeneratedFromInfectedSamples
g__Dioszegia_FITS2_Otu00132	Croceicoccus_BV5_Otu000289	0.003	-0.206	Negative	GeneratedFromInfectedSamples
Pythium_PV9_Otu00029	Croceicoccus_BV5_Otu000289	0.001	-0.2628	Negative	GeneratedFromInfectedSamples
Croceicoccus_BV5_Otu000320	Actinomyces_BV5_Otu000290	0.001	0.333	Positive	GeneratedFromInfectedSamples
Staphylococcus_BV5_Otu000533	Actinomyces_BV5_Otu000290	0.001	0.268	Positive	GeneratedFromInfectedSamples
Atopobium_BV5_Otu000669	Actinomyces_BV5_Otu000290	0.001	0.2096	Positive	GeneratedFromInfectedSamples
Streptococcus_BV5_Otu000732	Actinomyces_BV5_Otu000290	0.001	0.2104	Positive	GeneratedFromInfectedSamples
Nevskia_BV5_Otu001122	Actinomyces_BV5_Otu000290	0.001	0.2005	Positive	GeneratedFromInfectedSamples
g__Cryptococcus_FITS2_Otu00763	Actinomyces_BV5_Otu000290	0.001	0.2432	Positive	GeneratedFromInfectedSamples
Pythium_PV9_Otu00029	Actinomyces_BV5_Otu000290	0.009	-0.2134	Negative	GeneratedFromInfectedSamples
Caulobacteraceae_unclassified_BV5_Otu000470	Rhizobiaceae_unclassified_BV5_Otu000296	0.001	0.2167	Positive	GeneratedFromInfectedSamples
Cupriavidus_BV5_Otu000312	Sphingomonas_BV5_Otu000298	0.001	0.2146	Positive	GeneratedFromInfectedSamples
Methylobacterium.Methylorubrum_BV5_Otu000351	Sphingomonas_BV5_Otu000298	0.001	0.2311	Positive	GeneratedFromInfectedSamples
Sphingomonas_BV5_Otu000338	Cupriavidus_BV5_Otu000312	0.001	0.2209	Positive	GeneratedFromInfectedSamples
Methylobacterium.Methylorubrum_BV5_Otu000351	Cupriavidus_BV5_Otu000312	0.001	0.3665	Positive	GeneratedFromInfectedSamples
Pedomicrobium_BV5_Otu000507	Cupriavidus_BV5_Otu000312	0.001	0.2492	Positive	GeneratedFromInfectedSamples
Lawsonella_BV5_Otu000881	Cupriavidus_BV5_Otu000312	0.001	0.2691	Positive	GeneratedFromInfectedSamples
Sphingomonas_BV5_Otu002324	Cupriavidus_BV5_Otu000312	0.001	0.2048	Positive	GeneratedFromInfectedSamples
g__Alternaria_FITS2_Otu00015	Cupriavidus_BV5_Otu000312	0.004	0.2336	Positive	GeneratedFromInfectedSamples
o__Helotiales_unclassified_FITS2_Otu00034	Cupriavidus_BV5_Otu000312	0.003	0.2202	Positive	GeneratedFromInfectedSamples
g__Alternaria_FITS2_Otu00098	Cupriavidus_BV5_Otu000312	0.001	0.2243	Positive	GeneratedFromInfectedSamples
g__Malassezia_FITS2_Otu00392	Cupriavidus_BV5_Otu000312	0.001	0.2439	Positive	GeneratedFromInfectedSamples
g__Cladosporium_FITS2_Otu00534	Cupriavidus_BV5_Otu000312	0.001	0.3014	Positive	GeneratedFromInfectedSamples
Rhogostoma.lineage_unclassified_PV9_Otu00003	Cupriavidus_BV5_Otu000312	0.001	-0.2917	Negative	GeneratedFromInfectedSamples
Oomycota_X_unclassified_PV9_Otu00362	Cupriavidus_BV5_Otu000312	0.002	0.2507	Positive	GeneratedFromInfectedSamples
Cellulosimicrobium_BV5_Otu000534	Turicibacter_BV5_Otu000316	0.001	0.2513	Positive	GeneratedFromInfectedSamples
Terrisporobacter_BV5_Otu001135	Turicibacter_BV5_Otu000316	0.001	0.2137	Positive	GeneratedFromInfectedSamples
Bacteriovorax_BV5_Otu000350	Comamonadaceae_unclassified_BV5_Otu000318	0.002	0.2366	Positive	GeneratedFromInfectedSamples
Flavobacterium_BV5_Otu000369	Comamonadaceae_unclassified_BV5_Otu000318	0.001	0.2237	Positive	GeneratedFromInfectedSamples
Pseudomonas_BV5_Otu000438	Comamonadaceae_unclassified_BV5_Otu000318	0.001	0.3156	Positive	GeneratedFromInfectedSamples
Bacteriovorax_BV5_Otu000350	Croceicoccus_BV5_Otu000320	0.002	-0.214	Negative	GeneratedFromInfectedSamples
Staphylococcus_BV5_Otu000533	Croceicoccus_BV5_Otu000320	0.001	0.38	Positive	GeneratedFromInfectedSamples
Fimbriimonadaceae_ge_BV5_Otu000693	Croceicoccus_BV5_Otu000320	0.002	0.207	Positive	GeneratedFromInfectedSamples
Streptococcus_BV5_Otu000732	Croceicoccus_BV5_Otu000320	0.001	0.3572	Positive	GeneratedFromInfectedSamples
Nevskia_BV5_Otu001122	Croceicoccus_BV5_Otu000320	0.002	0.2016	Positive	GeneratedFromInfectedSamples
Comamonadaceae_unclassified_BV5_Otu001334	Croceicoccus_BV5_Otu000320	0.001	0.2158	Positive	GeneratedFromInfectedSamples
g__Titaea_FITS2_Otu00002	Croceicoccus_BV5_Otu000320	0.01	-0.228	Negative	GeneratedFromInfectedSamples
g__Septoria_FITS2_Otu00021	Croceicoccus_BV5_Otu000320	0.007	0.2313	Positive	GeneratedFromInfectedSamples
g__Colletotrichum_FITS2_Otu00030	Croceicoccus_BV5_Otu000320	0.008	0.2106	Positive	GeneratedFromInfectedSamples
g__Dioszegia_FITS2_Otu00132	Croceicoccus_BV5_Otu000320	0.001	-0.2327	Negative	GeneratedFromInfectedSamples
g__Cryptococcus_FITS2_Otu00763	Croceicoccus_BV5_Otu000320	0.001	0.2743	Positive	GeneratedFromInfectedSamples
Rhogostoma.lineage_unclassified_PV9_Otu00003	Croceicoccus_BV5_Otu000320	0.003	-0.2244	Negative	GeneratedFromInfectedSamples
Pythium_PV9_Otu00029	Croceicoccus_BV5_Otu000320	0.001	-0.3078	Negative	GeneratedFromInfectedSamples
Rubrobacter_BV5_Otu000355	Clostridium_sensu_stricto_1_BV5_Otu000322	0.003	0.2205	Positive	GeneratedFromInfectedSamples
Fimbriimonadaceae_ge_BV5_Otu000693	Clostridium_sensu_stricto_1_BV5_Otu000322	0.001	0.2535	Positive	GeneratedFromInfectedSamples
Terrisporobacter_BV5_Otu001135	Clostridium_sensu_stricto_1_BV5_Otu000322	0.001	0.2912	Positive	GeneratedFromInfectedSamples
Oomycota_X_unclassified_PV9_Otu00002	Clostridium_sensu_stricto_1_BV5_Otu000322	0.008	0.2155	Positive	GeneratedFromInfectedSamples
Pythium_PV9_Otu00029	Clostridium_sensu_stricto_1_BV5_Otu000322	0.009	-0.2145	Negative	GeneratedFromInfectedSamples
Cryobacterium_BV5_Otu000353	Microbacteriaceae_unclassified_BV5_Otu000334	0.001	0.2069	Positive	GeneratedFromInfectedSamples
Microbacteriaceae_unclassified_BV5_Otu000598	Microbacteriaceae_unclassified_BV5_Otu000334	0.001	0.2014	Positive	GeneratedFromInfectedSamples
g__Thanatephorus_FITS2_Otu00019	Microbacteriaceae_unclassified_BV5_Otu000334	0.004	0.2339	Positive	GeneratedFromInfectedSamples
Rhogostoma.lineage_unclassified_PV9_Otu00003	Microbacteriaceae_unclassified_BV5_Otu000334	0.001	0.3476	Positive	GeneratedFromInfectedSamples
Chloromonas_PV9_Otu00089	Geminicoccus_BV5_Otu000341	0.001	0.2041	Positive	GeneratedFromInfectedSamples
f__Didymellaceae_unclassified_FITS2_Otu00005	Sphingopyxis_BV5_Otu000343	0.001	0.2369	Positive	GeneratedFromInfectedSamples
g__Paramyrothecium_FITS2_Otu00150	Methylobacterium.Methylorubrum_BV5_Otu000344	0.002	0.2292	Positive	GeneratedFromInfectedSamples
Pseudomonas_BV5_Otu000438	Bacteriovorax_BV5_Otu000350	0.001	0.241	Positive	GeneratedFromInfectedSamples
g__Titaea_FITS2_Otu00002	Bacteriovorax_BV5_Otu000350	0.003	0.2297	Positive	GeneratedFromInfectedSamples
g__Boeremia_FITS2_Otu00009	Bacteriovorax_BV5_Otu000350	0.002	0.2757	Positive	GeneratedFromInfectedSamples
g__Thanatephorus_FITS2_Otu00019	Bacteriovorax_BV5_Otu000350	0.002	0.2227	Positive	GeneratedFromInfectedSamples
g__Itersonilia_FITS2_Otu00026	Bacteriovorax_BV5_Otu000350	0.006	0.2088	Positive	GeneratedFromInfectedSamples
Rhogostoma.lineage_unclassified_PV9_Otu00003	Bacteriovorax_BV5_Otu000350	0.001	0.2529	Positive	GeneratedFromInfectedSamples
Pythium_PV9_Otu00029	Bacteriovorax_BV5_Otu000350	0.004	0.2181	Positive	GeneratedFromInfectedSamples
Pedomicrobium_BV5_Otu000507	Methylobacterium.Methylorubrum_BV5_Otu000351	0.001	0.2441	Positive	GeneratedFromInfectedSamples
Lawsonella_BV5_Otu000881	Methylobacterium.Methylorubrum_BV5_Otu000351	0.001	0.2866	Positive	GeneratedFromInfectedSamples
Sphingomonas_BV5_Otu002324	Methylobacterium.Methylorubrum_BV5_Otu000351	0.001	0.2155	Positive	GeneratedFromInfectedSamples
Afipia_BV5_Otu003197	Methylobacterium.Methylorubrum_BV5_Otu000351	0.001	0.2144	Positive	GeneratedFromInfectedSamples
g__Alternaria_FITS2_Otu00015	Methylobacterium.Methylorubrum_BV5_Otu000351	0.001	0.262	Positive	GeneratedFromInfectedSamples
o__Helotiales_unclassified_FITS2_Otu00034	Methylobacterium.Methylorubrum_BV5_Otu000351	0.005	0.2151	Positive	GeneratedFromInfectedSamples
g__Alternaria_FITS2_Otu00098	Methylobacterium.Methylorubrum_BV5_Otu000351	0.002	0.2741	Positive	GeneratedFromInfectedSamples
o__Helotiales_unclassified_FITS2_Otu00259	Methylobacterium.Methylorubrum_BV5_Otu000351	0.001	0.2206	Positive	GeneratedFromInfectedSamples
g__Malassezia_FITS2_Otu00392	Methylobacterium.Methylorubrum_BV5_Otu000351	0.001	0.2254	Positive	GeneratedFromInfectedSamples
Oomycota_X_unclassified_PV9_Otu00362	Methylobacterium.Methylorubrum_BV5_Otu000351	0.001	0.2743	Positive	GeneratedFromInfectedSamples
X67.14_ge_BV5_Otu000395	Rubrobacter_BV5_Otu000355	0.001	0.2621	Positive	GeneratedFromInfectedSamples
X67.14_ge_BV5_Otu000624	Rubrobacter_BV5_Otu000355	0.001	0.2078	Positive	GeneratedFromInfectedSamples
g__Bradymyces_FITS2_Otu00101	Rubrobacter_BV5_Otu000355	0.002	0.2216	Positive	GeneratedFromInfectedSamples
c__Agaricomycetes_unclassified_FITS2_Otu00182	Rubrobacter_BV5_Otu000355	0.003	0.203	Positive	GeneratedFromInfectedSamples
X67.14_ge_BV5_Otu000481	X67.14_ge_BV5_Otu000395	0.001	0.2099	Positive	GeneratedFromInfectedSamples
X67.14_ge_BV5_Otu000624	X67.14_ge_BV5_Otu000395	0.001	0.2386	Positive	GeneratedFromInfectedSamples
X67.14_ge_BV5_Otu001058	X67.14_ge_BV5_Otu000395	0.001	0.2306	Positive	GeneratedFromInfectedSamples
g__Hypholoma_FITS2_Otu00478	X67.14_ge_BV5_Otu000395	0.001	0.2189	Positive	GeneratedFromInfectedSamples
g__Mycocentrospora_FITS2_Otu00013	Curtobacterium_BV5_Otu000396	0.001	0.2502	Positive	GeneratedFromInfectedSamples
Pythium_PV9_Otu00029	Flavobacteriaceae_unclassified_BV5_Otu000401	0.002	0.2074	Positive	GeneratedFromInfectedSamples
Comamonadaceae_unclassified_BV5_Otu001207	Comamonadaceae_unclassified_BV5_Otu000418	0.001	0.2281	Positive	GeneratedFromInfectedSamples
Bacillaceae_unclassified_BV5_Otu002983	Bacillus_BV5_Otu000424	0.001	0.2174	Positive	GeneratedFromInfectedSamples
g__Boeremia_FITS2_Otu00009	Pseudomonas_BV5_Otu000438	0.007	0.2093	Positive	GeneratedFromInfectedSamples
Microbacteriaceae_unclassified_BV5_Otu000704	Microbacteriaceae_unclassified_BV5_Otu000498	0.001	0.2833	Positive	GeneratedFromInfectedSamples
Devosia_BV5_Otu001228	Devosia_BV5_Otu000512	0.001	0.2592	Positive	GeneratedFromInfectedSamples
P3OB.42_BV5_Otu000587	Myxococcaceae_unclassified_BV5_Otu000530	0.001	0.2125	Positive	GeneratedFromInfectedSamples
Atopobium_BV5_Otu000669	Staphylococcus_BV5_Otu000533	0.001	0.2153	Positive	GeneratedFromInfectedSamples
Streptococcus_BV5_Otu000732	Staphylococcus_BV5_Otu000533	0.001	0.283	Positive	GeneratedFromInfectedSamples
g__Septoria_FITS2_Otu00021	Cellulosimicrobium_BV5_Otu000534	0.002	0.2022	Positive	GeneratedFromInfectedSamples
g__Thanatephorus_FITS2_Otu00019	Chryseobacterium_BV5_Otu000567	0.002	0.2495	Positive	GeneratedFromInfectedSamples
Streptococcus_BV5_Otu000732	Atopobium_BV5_Otu000669	0.001	0.2138	Positive	GeneratedFromInfectedSamples
g__Filobasidium_FITS2_Otu00037	Pedobacter_BV5_Otu000677	0.001	0.2559	Positive	GeneratedFromInfectedSamples
g__Holtermanniella_FITS2_Otu00044	Pedobacter_BV5_Otu000677	0.002	0.2008	Positive	GeneratedFromInfectedSamples
Fimbriimonadaceae_ge_BV5_Otu000921	Fimbriimonadaceae_ge_BV5_Otu000693	0.001	0.2846	Positive	GeneratedFromInfectedSamples
Nevskia_BV5_Otu001122	Fimbriimonadaceae_ge_BV5_Otu000693	0.001	0.2654	Positive	GeneratedFromInfectedSamples
Microbacteriaceae_unclassified_BV5_Otu001494	Microbacteriaceae_unclassified_BV5_Otu000704	0.001	0.2327	Positive	GeneratedFromInfectedSamples
g__Alternaria_FITS2_Otu00098	Ohtaekwangia_BV5_Otu000719	0.001	0.2204	Positive	GeneratedFromInfectedSamples
g__Septoria_FITS2_Otu00021	Streptococcus_BV5_Otu000732	0.001	0.2487	Positive	GeneratedFromInfectedSamples
Xanthomonadaceae_unclassified_BV5_Otu001161	Pseudoxanthomonas_BV5_Otu000754	0.001	0.225	Positive	GeneratedFromInfectedSamples
Afipia_BV5_Otu003197	Lawsonella_BV5_Otu000881	0.001	0.2016	Positive	GeneratedFromInfectedSamples
g__Malassezia_FITS2_Otu00392	Lawsonella_BV5_Otu000881	0.001	0.2136	Positive	GeneratedFromInfectedSamples
Subgroup_2_ge_BV5_Otu001643	Fimbriimonadaceae_ge_BV5_Otu000921	0.001	0.2211	Positive	GeneratedFromInfectedSamples
uncultured_BV5_Otu002459	Fimbriimonadaceae_ge_BV5_Otu000921	0.001	0.2062	Positive	GeneratedFromInfectedSamples
g__Titaea_FITS2_Otu00002	Fimbriimonadaceae_ge_BV5_Otu000921	0.004	-0.2151	Negative	GeneratedFromInfectedSamples
g__Itersonilia_FITS2_Otu00026	Fimbriimonadaceae_ge_BV5_Otu000921	0.008	-0.2	Negative	GeneratedFromInfectedSamples
g__Thanatephorus_FITS2_Otu00019	Pseudomonas_BV5_Otu001018	0.001	0.2038	Positive	GeneratedFromInfectedSamples
Oxalobacteraceae_unclassified_BV5_Otu001809	Pseudomonas_BV5_Otu001091	0.001	0.2102	Positive	GeneratedFromInfectedSamples
g__unclassified_Rhizophydiales_FITS2_Otu00238	Pseudomonas_BV5_Otu001091	0.001	0.2166	Positive	GeneratedFromInfectedSamples
Pasteurellaceae_unclassified_BV5_Otu002589	Corynebacterium_BV5_Otu001092	0.001	0.2165	Positive	GeneratedFromInfectedSamples
Oomycota_X_unclassified_PV9_Otu00002	Nevskia_BV5_Otu001122	0.001	0.217	Positive	GeneratedFromInfectedSamples
Hyaloperonospora_PV9_Otu01157	Nevskia_BV5_Otu001122	0.002	0.2146	Positive	GeneratedFromInfectedSamples
g__Coprinellus_FITS2_Otu00218	Terrisporobacter_BV5_Otu001135	0.001	0.201	Positive	GeneratedFromInfectedSamples
Xanthomonas_BV5_Otu001421	Xanthomonadaceae_unclassified_BV5_Otu001161	0.001	0.4872	Positive	GeneratedFromInfectedSamples
Xanthomonadaceae_unclassified_BV5_Otu002418	Xanthomonadaceae_unclassified_BV5_Otu001161	0.001	0.3498	Positive	GeneratedFromInfectedSamples
Xanthomonadaceae_unclassified_BV5_Otu002709	Xanthomonadaceae_unclassified_BV5_Otu001161	0.001	0.339	Positive	GeneratedFromInfectedSamples
Xanthomonas_BV5_Otu003428	Xanthomonadaceae_unclassified_BV5_Otu001161	0.001	0.2515	Positive	GeneratedFromInfectedSamples
Xanthomonas_BV5_Otu003480	Xanthomonadaceae_unclassified_BV5_Otu001161	0.001	0.2729	Positive	GeneratedFromInfectedSamples
g__Alternaria_FITS2_Otu00031	Xanthomonadaceae_unclassified_BV5_Otu001161	0.004	0.2053	Positive	GeneratedFromInfectedSamples
Chloromonas_PV9_Otu00079	Xanthomonadaceae_unclassified_BV5_Otu001161	0.001	0.3093	Positive	GeneratedFromInfectedSamples
Chloromonas_PV9_Otu00079	Comamonadaceae_unclassified_BV5_Otu001207	0.001	0.2212	Positive	GeneratedFromInfectedSamples
g__Vishniacozyma_FITS2_Otu00041	Sphingobium_BV5_Otu001331	0.001	0.2007	Positive	GeneratedFromInfectedSamples
g__Cryptococcus_FITS2_Otu00763	Comamonadaceae_unclassified_BV5_Otu001334	0.001	0.2111	Positive	GeneratedFromInfectedSamples
Xanthomonadaceae_unclassified_BV5_Otu002418	Xanthomonas_BV5_Otu001421	0.001	0.3534	Positive	GeneratedFromInfectedSamples
Xanthomonadaceae_unclassified_BV5_Otu002709	Xanthomonas_BV5_Otu001421	0.001	0.3254	Positive	GeneratedFromInfectedSamples
Xanthomonas_BV5_Otu003428	Xanthomonas_BV5_Otu001421	0.001	0.3037	Positive	GeneratedFromInfectedSamples
Xanthomonas_BV5_Otu003480	Xanthomonas_BV5_Otu001421	0.001	0.2538	Positive	GeneratedFromInfectedSamples
g__Phaeosphaeria_FITS2_Otu00148	Xanthomonas_BV5_Otu001421	0.001	0.2164	Positive	GeneratedFromInfectedSamples
Chloromonas_PV9_Otu00079	Xanthomonas_BV5_Otu001421	0.001	0.3295	Positive	GeneratedFromInfectedSamples
Sporosarcina_BV5_Otu002155	Sporosarcina_BV5_Otu001579	0.001	0.2033	Positive	GeneratedFromInfectedSamples
Oxalobacteraceae_unclassified_BV5_Otu001982	Oxalobacteraceae_unclassified_BV5_Otu001681	0.001	0.2298	Positive	GeneratedFromInfectedSamples
Oxalobacteraceae_unclassified_BV5_Otu002223	Oxalobacteraceae_unclassified_BV5_Otu001681	0.001	0.2242	Positive	GeneratedFromInfectedSamples
Oxalobacteraceae_unclassified_BV5_Otu002590	Oxalobacteraceae_unclassified_BV5_Otu001681	0.001	0.2539	Positive	GeneratedFromInfectedSamples
Oxalobacteraceae_unclassified_BV5_Otu003449	Oxalobacteraceae_unclassified_BV5_Otu001681	0.001	0.2009	Positive	GeneratedFromInfectedSamples
Pythium_PV9_Otu00029	Oxalobacteraceae_unclassified_BV5_Otu001681	0.001	0.2216	Positive	GeneratedFromInfectedSamples
g__Thanatephorus_FITS2_Otu00019	Sphingobium_BV5_Otu001768	0.001	0.2402	Positive	GeneratedFromInfectedSamples
Oxalobacteraceae_unclassified_BV5_Otu002052	Oxalobacteraceae_unclassified_BV5_Otu001809	0.001	0.2297	Positive	GeneratedFromInfectedSamples
Oxalobacteraceae_unclassified_BV5_Otu002223	Oxalobacteraceae_unclassified_BV5_Otu001964	0.001	0.2507	Positive	GeneratedFromInfectedSamples
Oxalobacteraceae_unclassified_BV5_Otu002590	Oxalobacteraceae_unclassified_BV5_Otu001964	0.001	0.2006	Positive	GeneratedFromInfectedSamples
Oxalobacteraceae_unclassified_BV5_Otu002223	Oxalobacteraceae_unclassified_BV5_Otu001982	0.001	0.2181	Positive	GeneratedFromInfectedSamples
Oxalobacteraceae_unclassified_BV5_Otu002590	Oxalobacteraceae_unclassified_BV5_Otu001982	0.001	0.2695	Positive	GeneratedFromInfectedSamples
Oxalobacteraceae_unclassified_BV5_Otu003449	Oxalobacteraceae_unclassified_BV5_Otu001982	0.001	0.2054	Positive	GeneratedFromInfectedSamples
Oxalobacteraceae_unclassified_BV5_Otu002223	Oxalobacteraceae_unclassified_BV5_Otu002194	0.001	0.2281	Positive	GeneratedFromInfectedSamples
Oxalobacteraceae_unclassified_BV5_Otu002590	Oxalobacteraceae_unclassified_BV5_Otu002194	0.001	0.2321	Positive	GeneratedFromInfectedSamples
Oxalobacteraceae_unclassified_BV5_Otu002590	Oxalobacteraceae_unclassified_BV5_Otu002223	0.001	0.2901	Positive	GeneratedFromInfectedSamples
Oxalobacteraceae_unclassified_BV5_Otu003274	Oxalobacteraceae_unclassified_BV5_Otu002223	0.001	0.2029	Positive	GeneratedFromInfectedSamples
Pythium_PV9_Otu00029	Oxalobacteraceae_unclassified_BV5_Otu002223	0.001	0.2548	Positive	GeneratedFromInfectedSamples
g__Boeremia_FITS2_Otu00009	Flavobacterium_BV5_Otu002253	0.002	0.2265	Positive	GeneratedFromInfectedSamples
g__Thanatephorus_FITS2_Otu00019	Flavobacterium_BV5_Otu002253	0.003	0.2278	Positive	GeneratedFromInfectedSamples
o__Helotiales_unclassified_FITS2_Otu00259	Devosia_BV5_Otu002292	0.001	0.2053	Positive	GeneratedFromInfectedSamples
Oomycota_X_unclassified_PV9_Otu00362	Devosia_BV5_Otu002292	0.001	0.2642	Positive	GeneratedFromInfectedSamples
Xanthomonadaceae_unclassified_BV5_Otu002709	Xanthomonadaceae_unclassified_BV5_Otu002418	0.001	0.2364	Positive	GeneratedFromInfectedSamples
Xanthomonas_BV5_Otu003428	Xanthomonadaceae_unclassified_BV5_Otu002418	0.001	0.2146	Positive	GeneratedFromInfectedSamples
Xanthomonas_BV5_Otu003480	Xanthomonadaceae_unclassified_BV5_Otu002418	0.001	0.2352	Positive	GeneratedFromInfectedSamples
Chloromonas_PV9_Otu00079	Xanthomonadaceae_unclassified_BV5_Otu002418	0.001	0.2004	Positive	GeneratedFromInfectedSamples
Xanthomonas_BV5_Otu003480	Xanthomonadaceae_unclassified_BV5_Otu002709	0.001	0.2049	Positive	GeneratedFromInfectedSamples
Chloromonas_PV9_Otu00079	Xanthomonadaceae_unclassified_BV5_Otu002709	0.001	0.2505	Positive	GeneratedFromInfectedSamples
g__Cladosporium_FITS2_Otu00004	g__Titaea_FITS2_Otu00002	0.003	0.3106	Positive	GeneratedFromInfectedSamples
o__Helotiales_unclassified_FITS2_Otu00008	g__Titaea_FITS2_Otu00002	0.002	0.2719	Positive	GeneratedFromInfectedSamples
g__Boeremia_FITS2_Otu00009	g__Titaea_FITS2_Otu00002	0.001	0.3119	Positive	GeneratedFromInfectedSamples
g__Paraphoma_FITS2_Otu00010	g__Titaea_FITS2_Otu00002	0.001	0.3177	Positive	GeneratedFromInfectedSamples
g__Vishniacozyma_FITS2_Otu00014	g__Titaea_FITS2_Otu00002	0.002	0.2961	Positive	GeneratedFromInfectedSamples
g__Plectosphaerella_FITS2_Otu00016	g__Titaea_FITS2_Otu00002	0.001	0.2956	Positive	GeneratedFromInfectedSamples
g__Leucosporidium_FITS2_Otu00018	g__Titaea_FITS2_Otu00002	0.007	0.2675	Positive	GeneratedFromInfectedSamples
g__Itersonilia_FITS2_Otu00026	g__Titaea_FITS2_Otu00002	0.001	0.4592	Positive	GeneratedFromInfectedSamples
g__Alternaria_FITS2_Otu00031	g__Titaea_FITS2_Otu00002	0.001	0.4023	Positive	GeneratedFromInfectedSamples
o__Tremellales_unclassified_FITS2_Otu00077	g__Titaea_FITS2_Otu00002	0.002	0.2393	Positive	GeneratedFromInfectedSamples
g__Botryotinia_FITS2_Otu00086	g__Titaea_FITS2_Otu00002	0.006	0.2197	Positive	GeneratedFromInfectedSamples
f__Didymellaceae_unclassified_FITS2_Otu00090	g__Titaea_FITS2_Otu00002	0.004	0.227	Positive	GeneratedFromInfectedSamples
g__Dioszegia_FITS2_Otu00132	g__Titaea_FITS2_Otu00002	0.002	0.2716	Positive	GeneratedFromInfectedSamples
Vannella_PV9_Otu00068	g__Titaea_FITS2_Otu00002	0.006	0.2222	Positive	GeneratedFromInfectedSamples
f__Didymellaceae_unclassified_FITS2_Otu00005	g__Cladosporium_FITS2_Otu00004	0.001	0.5332	Positive	GeneratedFromInfectedSamples
o__Helotiales_unclassified_FITS2_Otu00008	g__Cladosporium_FITS2_Otu00004	0.001	0.5382	Positive	GeneratedFromInfectedSamples
g__Boeremia_FITS2_Otu00009	g__Cladosporium_FITS2_Otu00004	0.001	0.3295	Positive	GeneratedFromInfectedSamples
g__Paraphoma_FITS2_Otu00010	g__Cladosporium_FITS2_Otu00004	0.001	0.3342	Positive	GeneratedFromInfectedSamples
g__Alternaria_FITS2_Otu00011	g__Cladosporium_FITS2_Otu00004	0.001	0.4841	Positive	GeneratedFromInfectedSamples
g__Vishniacozyma_FITS2_Otu00014	g__Cladosporium_FITS2_Otu00004	0.001	0.4625	Positive	GeneratedFromInfectedSamples
g__Alternaria_FITS2_Otu00015	g__Cladosporium_FITS2_Otu00004	0.001	0.3407	Positive	GeneratedFromInfectedSamples
g__Septoria_FITS2_Otu00021	g__Cladosporium_FITS2_Otu00004	0.001	0.4759	Positive	GeneratedFromInfectedSamples
g__Itersonilia_FITS2_Otu00026	g__Cladosporium_FITS2_Otu00004	0.001	0.3306	Positive	GeneratedFromInfectedSamples
f__Didymellaceae_unclassified_FITS2_Otu00029	g__Cladosporium_FITS2_Otu00004	0.003	0.2841	Positive	GeneratedFromInfectedSamples
g__Alternaria_FITS2_Otu00031	g__Cladosporium_FITS2_Otu00004	0.001	0.3916	Positive	GeneratedFromInfectedSamples
o__Helotiales_unclassified_FITS2_Otu00034	g__Cladosporium_FITS2_Otu00004	0.001	0.4245	Positive	GeneratedFromInfectedSamples
g__Holtermanniella_FITS2_Otu00044	g__Cladosporium_FITS2_Otu00004	0.002	0.2738	Positive	GeneratedFromInfectedSamples
g__Desmococcus_FITS2_Otu00045	g__Cladosporium_FITS2_Otu00004	0.001	0.2375	Positive	GeneratedFromInfectedSamples
g__Pseudopithomyces_FITS2_Otu00048	g__Cladosporium_FITS2_Otu00004	0.004	0.2169	Positive	GeneratedFromInfectedSamples
g__Vishniacozyma_FITS2_Otu00054	g__Cladosporium_FITS2_Otu00004	0.005	0.2145	Positive	GeneratedFromInfectedSamples
g__Vishniacozyma_FITS2_Otu00067	g__Cladosporium_FITS2_Otu00004	0.001	0.2582	Positive	GeneratedFromInfectedSamples
o__Tremellales_unclassified_FITS2_Otu00077	g__Cladosporium_FITS2_Otu00004	0.001	0.2571	Positive	GeneratedFromInfectedSamples
g__Botryotinia_FITS2_Otu00086	g__Cladosporium_FITS2_Otu00004	0.001	0.3177	Positive	GeneratedFromInfectedSamples
g__Stemphylium_FITS2_Otu00087	g__Cladosporium_FITS2_Otu00004	0.002	0.2358	Positive	GeneratedFromInfectedSamples
g__Dioszegia_FITS2_Otu00132	g__Cladosporium_FITS2_Otu00004	0.002	0.2573	Positive	GeneratedFromInfectedSamples
g__Microbotryozyma_FITS2_Otu00165	g__Cladosporium_FITS2_Otu00004	0.002	0.2319	Positive	GeneratedFromInfectedSamples
o__Helotiales_unclassified_FITS2_Otu00008	f__Didymellaceae_unclassified_FITS2_Otu00005	0.001	0.5026	Positive	GeneratedFromInfectedSamples
g__Boeremia_FITS2_Otu00009	f__Didymellaceae_unclassified_FITS2_Otu00005	0.001	0.4265	Positive	GeneratedFromInfectedSamples
g__Paraphoma_FITS2_Otu00010	f__Didymellaceae_unclassified_FITS2_Otu00005	0.002	0.3005	Positive	GeneratedFromInfectedSamples
g__Alternaria_FITS2_Otu00011	f__Didymellaceae_unclassified_FITS2_Otu00005	0.001	0.4209	Positive	GeneratedFromInfectedSamples
g__Vishniacozyma_FITS2_Otu00014	f__Didymellaceae_unclassified_FITS2_Otu00005	0.001	0.3241	Positive	GeneratedFromInfectedSamples
g__Alternaria_FITS2_Otu00015	f__Didymellaceae_unclassified_FITS2_Otu00005	0.001	0.2823	Positive	GeneratedFromInfectedSamples
g__Septoria_FITS2_Otu00021	f__Didymellaceae_unclassified_FITS2_Otu00005	0.001	0.3443	Positive	GeneratedFromInfectedSamples
f__Didymellaceae_unclassified_FITS2_Otu00029	f__Didymellaceae_unclassified_FITS2_Otu00005	0.001	0.4578	Positive	GeneratedFromInfectedSamples
g__Alternaria_FITS2_Otu00031	f__Didymellaceae_unclassified_FITS2_Otu00005	0.001	0.3084	Positive	GeneratedFromInfectedSamples
o__Helotiales_unclassified_FITS2_Otu00034	f__Didymellaceae_unclassified_FITS2_Otu00005	0.004	0.2484	Positive	GeneratedFromInfectedSamples
g__Vishniacozyma_FITS2_Otu00067	f__Didymellaceae_unclassified_FITS2_Otu00005	0.003	0.2127	Positive	GeneratedFromInfectedSamples
g__Botryotinia_FITS2_Otu00086	f__Didymellaceae_unclassified_FITS2_Otu00005	0.001	0.3409	Positive	GeneratedFromInfectedSamples
f__Didymellaceae_unclassified_FITS2_Otu00975	f__Didymellaceae_unclassified_FITS2_Otu00005	0.002	0.2436	Positive	GeneratedFromInfectedSamples
g__Boeremia_FITS2_Otu00009	o__Helotiales_unclassified_FITS2_Otu00008	0.001	0.3363	Positive	GeneratedFromInfectedSamples
g__Alternaria_FITS2_Otu00011	o__Helotiales_unclassified_FITS2_Otu00008	0.001	0.3416	Positive	GeneratedFromInfectedSamples
g__Vishniacozyma_FITS2_Otu00014	o__Helotiales_unclassified_FITS2_Otu00008	0.001	0.3349	Positive	GeneratedFromInfectedSamples
g__Alternaria_FITS2_Otu00015	o__Helotiales_unclassified_FITS2_Otu00008	0.005	0.2655	Positive	GeneratedFromInfectedSamples
g__Septoria_FITS2_Otu00021	o__Helotiales_unclassified_FITS2_Otu00008	0.002	0.3018	Positive	GeneratedFromInfectedSamples
g__Itersonilia_FITS2_Otu00026	o__Helotiales_unclassified_FITS2_Otu00008	0.005	0.2599	Positive	GeneratedFromInfectedSamples
f__Didymellaceae_unclassified_FITS2_Otu00029	o__Helotiales_unclassified_FITS2_Otu00008	0.001	0.4501	Positive	GeneratedFromInfectedSamples
g__Alternaria_FITS2_Otu00031	o__Helotiales_unclassified_FITS2_Otu00008	0.001	0.3509	Positive	GeneratedFromInfectedSamples
o__Helotiales_unclassified_FITS2_Otu00034	o__Helotiales_unclassified_FITS2_Otu00008	0.001	0.3529	Positive	GeneratedFromInfectedSamples
g__Holtermanniella_FITS2_Otu00044	o__Helotiales_unclassified_FITS2_Otu00008	0.001	0.3099	Positive	GeneratedFromInfectedSamples
g__Vishniacozyma_FITS2_Otu00054	o__Helotiales_unclassified_FITS2_Otu00008	0.001	0.3387	Positive	GeneratedFromInfectedSamples
g__Tetracladium_FITS2_Otu00068	o__Helotiales_unclassified_FITS2_Otu00008	0.001	0.2889	Positive	GeneratedFromInfectedSamples
o__Tremellales_unclassified_FITS2_Otu00077	o__Helotiales_unclassified_FITS2_Otu00008	0.003	0.2805	Positive	GeneratedFromInfectedSamples
g__Botryotinia_FITS2_Otu00086	o__Helotiales_unclassified_FITS2_Otu00008	0.001	0.2882	Positive	GeneratedFromInfectedSamples
g__Stemphylium_FITS2_Otu00087	o__Helotiales_unclassified_FITS2_Otu00008	0.001	0.3515	Positive	GeneratedFromInfectedSamples
g__Dioszegia_FITS2_Otu00153	o__Helotiales_unclassified_FITS2_Otu00008	0.004	0.2249	Positive	GeneratedFromInfectedSamples
g__Cadophora_FITS2_Otu00177	o__Helotiales_unclassified_FITS2_Otu00008	0.004	0.2214	Positive	GeneratedFromInfectedSamples
o__Helotiales_unclassified_FITS2_Otu00522	o__Helotiales_unclassified_FITS2_Otu00008	0.001	0.218	Positive	GeneratedFromInfectedSamples
g__Paraphoma_FITS2_Otu00010	g__Boeremia_FITS2_Otu00009	0.001	0.3188	Positive	GeneratedFromInfectedSamples
g__Vishniacozyma_FITS2_Otu00014	g__Boeremia_FITS2_Otu00009	0.005	0.2315	Positive	GeneratedFromInfectedSamples
g__Thanatephorus_FITS2_Otu00019	g__Boeremia_FITS2_Otu00009	0.001	0.3656	Positive	GeneratedFromInfectedSamples
g__Desmococcus_FITS2_Otu00025	g__Boeremia_FITS2_Otu00009	0.008	0.2051	Positive	GeneratedFromInfectedSamples
f__Didymellaceae_unclassified_FITS2_Otu00029	g__Boeremia_FITS2_Otu00009	0.001	0.2913	Positive	GeneratedFromInfectedSamples
g__Alternaria_FITS2_Otu00031	g__Boeremia_FITS2_Otu00009	0.002	0.2818	Positive	GeneratedFromInfectedSamples
g__Gibberella_FITS2_Otu00039	g__Boeremia_FITS2_Otu00009	0.007	0.2293	Positive	GeneratedFromInfectedSamples
g__Vishniacozyma_FITS2_Otu00067	g__Boeremia_FITS2_Otu00009	0.005	0.2045	Positive	GeneratedFromInfectedSamples
f__Didymellaceae_unclassified_FITS2_Otu00090	g__Boeremia_FITS2_Otu00009	0.002	0.2869	Positive	GeneratedFromInfectedSamples
g__Alternaria_FITS2_Otu00011	g__Paraphoma_FITS2_Otu00010	0.001	0.2797	Positive	GeneratedFromInfectedSamples
g__Alternaria_FITS2_Otu00015	g__Paraphoma_FITS2_Otu00010	0.003	0.3018	Positive	GeneratedFromInfectedSamples
g__Septoria_FITS2_Otu00021	g__Paraphoma_FITS2_Otu00010	0.001	0.3284	Positive	GeneratedFromInfectedSamples
f__Didymellaceae_unclassified_FITS2_Otu00029	g__Paraphoma_FITS2_Otu00010	0.001	0.288	Positive	GeneratedFromInfectedSamples
g__Alternaria_FITS2_Otu00031	g__Paraphoma_FITS2_Otu00010	0.005	0.2514	Positive	GeneratedFromInfectedSamples
o__Helotiales_unclassified_FITS2_Otu00034	g__Paraphoma_FITS2_Otu00010	0.008	0.2471	Positive	GeneratedFromInfectedSamples
g__Stagonosporopsis_FITS2_Otu00035	g__Paraphoma_FITS2_Otu00010	0.002	0.2359	Positive	GeneratedFromInfectedSamples
g__Desmococcus_FITS2_Otu00104	g__Paraphoma_FITS2_Otu00010	0.002	0.2276	Positive	GeneratedFromInfectedSamples
g__Paramyrothecium_FITS2_Otu00150	g__Paraphoma_FITS2_Otu00010	0.002	0.2684	Positive	GeneratedFromInfectedSamples
g__Candida_FITS2_Otu00334	g__Paraphoma_FITS2_Otu00010	0.009	0.2059	Positive	GeneratedFromInfectedSamples
g__Vishniacozyma_FITS2_Otu00014	g__Alternaria_FITS2_Otu00011	0.005	0.241	Positive	GeneratedFromInfectedSamples
g__Alternaria_FITS2_Otu00015	g__Alternaria_FITS2_Otu00011	0.006	0.2487	Positive	GeneratedFromInfectedSamples
g__Septoria_FITS2_Otu00021	g__Alternaria_FITS2_Otu00011	0.001	0.3107	Positive	GeneratedFromInfectedSamples
f__Didymellaceae_unclassified_FITS2_Otu00029	g__Alternaria_FITS2_Otu00011	0.003	0.2942	Positive	GeneratedFromInfectedSamples
g__Alternaria_FITS2_Otu00031	g__Alternaria_FITS2_Otu00011	0.001	0.3336	Positive	GeneratedFromInfectedSamples
g__Pseudopithomyces_FITS2_Otu00048	g__Alternaria_FITS2_Otu00011	0.01	0.203	Positive	GeneratedFromInfectedSamples
g__Plectosphaerella_FITS2_Otu00049	g__Alternaria_FITS2_Otu00011	0.008	0.2132	Positive	GeneratedFromInfectedSamples
c__Leotiomycetes_unclassified_FITS2_Otu00130	g__Alternaria_FITS2_Otu00011	0.004	0.2071	Positive	GeneratedFromInfectedSamples
g__Filobasidium_FITS2_Otu00037	g__Mycocentrospora_FITS2_Otu00013	0.001	0.2499	Positive	GeneratedFromInfectedSamples
o__Helotiales_unclassified_FITS2_Otu00063	g__Mycocentrospora_FITS2_Otu00013	0.01	0.2269	Positive	GeneratedFromInfectedSamples
g__Desmococcus_FITS2_Otu00179	g__Mycocentrospora_FITS2_Otu00013	0.003	0.275	Positive	GeneratedFromInfectedSamples
g__Hypholoma_FITS2_Otu00311	g__Mycocentrospora_FITS2_Otu00013	0.005	0.2176	Positive	GeneratedFromInfectedSamples
g__Leucosporidium_FITS2_Otu00018	g__Vishniacozyma_FITS2_Otu00014	0.001	0.3255	Positive	GeneratedFromInfectedSamples
g__Alternaria_FITS2_Otu00031	g__Vishniacozyma_FITS2_Otu00014	0.001	0.3289	Positive	GeneratedFromInfectedSamples
o__Helotiales_unclassified_FITS2_Otu00034	g__Vishniacozyma_FITS2_Otu00014	0.002	0.2569	Positive	GeneratedFromInfectedSamples
g__Filobasidium_FITS2_Otu00037	g__Vishniacozyma_FITS2_Otu00014	0.001	0.2705	Positive	GeneratedFromInfectedSamples
g__Holtermanniella_FITS2_Otu00044	g__Vishniacozyma_FITS2_Otu00014	0.001	0.274	Positive	GeneratedFromInfectedSamples
g__Desmococcus_FITS2_Otu00045	g__Vishniacozyma_FITS2_Otu00014	0.003	0.2037	Positive	GeneratedFromInfectedSamples
g__Vishniacozyma_FITS2_Otu00054	g__Vishniacozyma_FITS2_Otu00014	0.003	0.2119	Positive	GeneratedFromInfectedSamples
g__Vishniacozyma_FITS2_Otu00067	g__Vishniacozyma_FITS2_Otu00014	0.001	0.2566	Positive	GeneratedFromInfectedSamples
o__Tremellales_unclassified_FITS2_Otu00077	g__Vishniacozyma_FITS2_Otu00014	0.001	0.3718	Positive	GeneratedFromInfectedSamples
g__Botryotinia_FITS2_Otu00086	g__Vishniacozyma_FITS2_Otu00014	0.005	0.272	Positive	GeneratedFromInfectedSamples
o__Chaetothyriales_unclassified_FITS2_Otu00113	g__Vishniacozyma_FITS2_Otu00014	0.003	0.2078	Positive	GeneratedFromInfectedSamples
g__Vermiconia_FITS2_Otu00124	g__Vishniacozyma_FITS2_Otu00014	0.002	0.2243	Positive	GeneratedFromInfectedSamples
g__Dioszegia_FITS2_Otu00132	g__Vishniacozyma_FITS2_Otu00014	0.001	0.2805	Positive	GeneratedFromInfectedSamples
g__Septoria_FITS2_Otu00021	g__Alternaria_FITS2_Otu00015	0.001	0.4081	Positive	GeneratedFromInfectedSamples
g__Itersonilia_FITS2_Otu00026	g__Alternaria_FITS2_Otu00015	0.006	0.2787	Positive	GeneratedFromInfectedSamples
g__Colletotrichum_FITS2_Otu00030	g__Alternaria_FITS2_Otu00015	0.004	0.2372	Positive	GeneratedFromInfectedSamples
g__Alternaria_FITS2_Otu00031	g__Alternaria_FITS2_Otu00015	0.002	0.2525	Positive	GeneratedFromInfectedSamples
o__Helotiales_unclassified_FITS2_Otu00034	g__Alternaria_FITS2_Otu00015	0.001	0.2784	Positive	GeneratedFromInfectedSamples
g__Malassezia_FITS2_Otu00775	g__Alternaria_FITS2_Otu00015	0.001	0.2406	Positive	GeneratedFromInfectedSamples
g__Itersonilia_FITS2_Otu00026	g__Plectosphaerella_FITS2_Otu00016	0.001	0.2925	Positive	GeneratedFromInfectedSamples
g__Papiliotrema_FITS2_Otu00058	g__Plectosphaerella_FITS2_Otu00016	0.001	0.2624	Positive	GeneratedFromInfectedSamples
o__Helotiales_unclassified_FITS2_Otu00116	g__Plectosphaerella_FITS2_Otu00016	0.006	0.2273	Positive	GeneratedFromInfectedSamples
Pythium_PV9_Otu00029	g__Plectosphaerella_FITS2_Otu00016	0.001	0.3426	Positive	GeneratedFromInfectedSamples
g__Itersonilia_FITS2_Otu00026	g__Leucosporidium_FITS2_Otu00018	0.004	0.2899	Positive	GeneratedFromInfectedSamples
g__unclassified_Chytridiales_FITS2_Otu00032	g__Leucosporidium_FITS2_Otu00018	0.001	0.2711	Positive	GeneratedFromInfectedSamples
g__Filobasidium_FITS2_Otu00037	g__Leucosporidium_FITS2_Otu00018	0.004	0.2417	Positive	GeneratedFromInfectedSamples
g__Vishniacozyma_FITS2_Otu00041	g__Leucosporidium_FITS2_Otu00018	0.002	0.2331	Positive	GeneratedFromInfectedSamples
g__Holtermanniella_FITS2_Otu00044	g__Leucosporidium_FITS2_Otu00018	0.009	0.2036	Positive	GeneratedFromInfectedSamples
g__Protomyces_FITS2_Otu00061	g__Leucosporidium_FITS2_Otu00018	0.001	0.2363	Positive	GeneratedFromInfectedSamples
o__Tremellales_unclassified_FITS2_Otu00077	g__Leucosporidium_FITS2_Otu00018	0.001	0.3776	Positive	GeneratedFromInfectedSamples
g__Leucosporidium_FITS2_Otu00078	g__Leucosporidium_FITS2_Otu00018	0.001	0.2509	Positive	GeneratedFromInfectedSamples
g__Leucosporidium_FITS2_Otu00100	g__Leucosporidium_FITS2_Otu00018	0.001	0.3322	Positive	GeneratedFromInfectedSamples
g__Leucosporidium_FITS2_Otu00106	g__Leucosporidium_FITS2_Otu00018	0.002	0.2416	Positive	GeneratedFromInfectedSamples
g__Itersonilia_FITS2_Otu00111	g__Leucosporidium_FITS2_Otu00018	0.001	0.2314	Positive	GeneratedFromInfectedSamples
g__Dioszegia_FITS2_Otu00132	g__Leucosporidium_FITS2_Otu00018	0.001	0.3416	Positive	GeneratedFromInfectedSamples
g__Dioszegia_FITS2_Otu00153	g__Leucosporidium_FITS2_Otu00018	0.003	0.2326	Positive	GeneratedFromInfectedSamples
g__Microbotryozyma_FITS2_Otu00165	g__Leucosporidium_FITS2_Otu00018	0.004	0.2081	Positive	GeneratedFromInfectedSamples
g__Sporidiobolus_FITS2_Otu00181	g__Leucosporidium_FITS2_Otu00018	0.004	0.2107	Positive	GeneratedFromInfectedSamples
f__Sporidiobolaceae_unclassified_FITS2_Otu00270	g__Leucosporidium_FITS2_Otu00018	0.001	0.2148	Positive	GeneratedFromInfectedSamples
Chloromonas_PV9_Otu00079	g__Leucosporidium_FITS2_Otu00018	0.005	-0.2133	Negative	GeneratedFromInfectedSamples
g__Tetracladium_FITS2_Otu00107	g__Thanatephorus_FITS2_Otu00019	0.006	0.2045	Positive	GeneratedFromInfectedSamples
Rhogostoma.lineage_unclassified_PV9_Otu00003	g__Thanatephorus_FITS2_Otu00019	0.002	0.2289	Positive	GeneratedFromInfectedSamples
g__Alternaria_FITS2_Otu00031	g__Septoria_FITS2_Otu00021	0.002	0.2468	Positive	GeneratedFromInfectedSamples
g__Desmococcus_FITS2_Otu00513	g__Septoria_FITS2_Otu00021	0.004	0.2171	Positive	GeneratedFromInfectedSamples
g__Malassezia_FITS2_Otu00775	g__Septoria_FITS2_Otu00021	0.001	0.2474	Positive	GeneratedFromInfectedSamples
g__unclassified_Verrucariaceae_FITS2_Otu00023	g__Aureobasidium_FITS2_Otu00022	0.002	0.2288	Positive	GeneratedFromInfectedSamples
g__Leptosphaeria_FITS2_Otu00040	g__Aureobasidium_FITS2_Otu00022	0.001	0.2398	Positive	GeneratedFromInfectedSamples
g__Pseudopithomyces_FITS2_Otu00048	g__Aureobasidium_FITS2_Otu00022	0.001	0.3027	Positive	GeneratedFromInfectedSamples
o__Tremellales_unclassified_FITS2_Otu00077	g__Aureobasidium_FITS2_Otu00022	0.002	0.2106	Positive	GeneratedFromInfectedSamples
g__Botryotinia_FITS2_Otu00086	g__Aureobasidium_FITS2_Otu00022	0.001	0.3132	Positive	GeneratedFromInfectedSamples
g__Alternaria_FITS2_Otu00098	g__Aureobasidium_FITS2_Otu00022	0.004	0.226	Positive	GeneratedFromInfectedSamples
g__Desmococcus_FITS2_Otu00104	g__Aureobasidium_FITS2_Otu00022	0.005	0.2148	Positive	GeneratedFromInfectedSamples
o__Chaetothyriales_unclassified_FITS2_Otu00113	g__Aureobasidium_FITS2_Otu00022	0.001	0.3178	Positive	GeneratedFromInfectedSamples
g__Microbotryozyma_FITS2_Otu00165	g__Aureobasidium_FITS2_Otu00022	0.001	0.2521	Positive	GeneratedFromInfectedSamples
g__Chaetasbolisia_FITS2_Otu00339	g__Aureobasidium_FITS2_Otu00022	0.001	0.2135	Positive	GeneratedFromInfectedSamples
g__Pseudopithomyces_FITS2_Otu00048	g__unclassified_Verrucariaceae_FITS2_Otu00023	0.001	0.249	Positive	GeneratedFromInfectedSamples
g__Desmococcus_FITS2_Otu00104	g__unclassified_Verrucariaceae_FITS2_Otu00023	0.001	0.2578	Positive	GeneratedFromInfectedSamples
o__Chaetothyriales_unclassified_FITS2_Otu00113	g__unclassified_Verrucariaceae_FITS2_Otu00023	0.002	0.2002	Positive	GeneratedFromInfectedSamples
g__Microbotryozyma_FITS2_Otu00165	g__unclassified_Verrucariaceae_FITS2_Otu00023	0.002	0.2298	Positive	GeneratedFromInfectedSamples
f__Didymellaceae_unclassified_FITS2_Otu00029	g__Desmococcus_FITS2_Otu00025	0.01	0.2005	Positive	GeneratedFromInfectedSamples
g__Alternaria_FITS2_Otu00031	g__Desmococcus_FITS2_Otu00025	0.004	0.2105	Positive	GeneratedFromInfectedSamples
g__Gibberella_FITS2_Otu00039	g__Desmococcus_FITS2_Otu00025	0.001	0.252	Positive	GeneratedFromInfectedSamples
g__Desmococcus_FITS2_Otu00045	g__Desmococcus_FITS2_Otu00025	0.001	0.3268	Positive	GeneratedFromInfectedSamples
g__Pseudopithomyces_FITS2_Otu00048	g__Desmococcus_FITS2_Otu00025	0.004	0.2023	Positive	GeneratedFromInfectedSamples
g__Botryotinia_FITS2_Otu00086	g__Desmococcus_FITS2_Otu00025	0.006	0.2072	Positive	GeneratedFromInfectedSamples
g__Bradymyces_FITS2_Otu00101	g__Desmococcus_FITS2_Otu00025	0.001	0.2618	Positive	GeneratedFromInfectedSamples
g__Desmococcus_FITS2_Otu00104	g__Desmococcus_FITS2_Otu00025	0.001	0.2771	Positive	GeneratedFromInfectedSamples
c__Agaricomycetes_unclassified_FITS2_Otu00161	g__Desmococcus_FITS2_Otu00025	0.001	0.2186	Positive	GeneratedFromInfectedSamples
g__Coprinellus_FITS2_Otu00218	g__Desmococcus_FITS2_Otu00025	0.003	0.2361	Positive	GeneratedFromInfectedSamples
g__Hypholoma_FITS2_Otu00311	g__Desmococcus_FITS2_Otu00025	0.001	0.2873	Positive	GeneratedFromInfectedSamples
g__Heterobasidion_FITS2_Otu00368	g__Desmococcus_FITS2_Otu00025	0.001	0.2437	Positive	GeneratedFromInfectedSamples
g__Hypholoma_FITS2_Otu00478	g__Desmococcus_FITS2_Otu00025	0.001	0.2542	Positive	GeneratedFromInfectedSamples
g__Lycoperdon_FITS2_Otu00640	g__Desmococcus_FITS2_Otu00025	0.001	0.2456	Positive	GeneratedFromInfectedSamples
g__Hypoxylon_FITS2_Otu01089	g__Desmococcus_FITS2_Otu00025	0.001	0.2456	Positive	GeneratedFromInfectedSamples
Chloroidium_PV9_Otu00008	g__Desmococcus_FITS2_Otu00025	0.001	0.2384	Positive	GeneratedFromInfectedSamples
g__Alternaria_FITS2_Otu00031	g__Itersonilia_FITS2_Otu00026	0.006	0.2428	Positive	GeneratedFromInfectedSamples
g__unclassified_Chytridiales_FITS2_Otu00032	g__Itersonilia_FITS2_Otu00026	0.001	0.2305	Positive	GeneratedFromInfectedSamples
o__Helotiales_unclassified_FITS2_Otu00034	g__Itersonilia_FITS2_Otu00026	0.002	0.261	Positive	GeneratedFromInfectedSamples
g__Plectosphaerella_FITS2_Otu00049	g__Itersonilia_FITS2_Otu00026	0.003	0.2351	Positive	GeneratedFromInfectedSamples
g__Tetracladium_FITS2_Otu00068	g__Itersonilia_FITS2_Otu00026	0.006	0.2076	Positive	GeneratedFromInfectedSamples
g__Botryotinia_FITS2_Otu00086	g__Itersonilia_FITS2_Otu00026	0.003	0.2543	Positive	GeneratedFromInfectedSamples
g__Leucosporidium_FITS2_Otu00100	g__Itersonilia_FITS2_Otu00026	0.005	0.2335	Positive	GeneratedFromInfectedSamples
g__Tetracladium_FITS2_Otu00107	g__Itersonilia_FITS2_Otu00026	0.007	0.2082	Positive	GeneratedFromInfectedSamples
g__Microbotryozyma_FITS2_Otu00165	g__Itersonilia_FITS2_Otu00026	0.001	0.2432	Positive	GeneratedFromInfectedSamples
Klebsormidium_PV9_Otu00006	g__Itersonilia_FITS2_Otu00026	0.004	-0.2129	Negative	GeneratedFromInfectedSamples
c__Microbotryomycetes_unclassified_FITS2_Otu00097	o__Helotiales_unclassified_FITS2_Otu00027	0.001	0.2628	Positive	GeneratedFromInfectedSamples
g__Alternaria_FITS2_Otu00098	o__Helotiales_unclassified_FITS2_Otu00027	0.006	0.225	Positive	GeneratedFromInfectedSamples
g__Dioszegia_FITS2_Otu00153	o__Helotiales_unclassified_FITS2_Otu00027	0.007	0.2184	Positive	GeneratedFromInfectedSamples
g__Microbotryozyma_FITS2_Otu00165	o__Helotiales_unclassified_FITS2_Otu00027	0.002	0.2486	Positive	GeneratedFromInfectedSamples
o__Helotiales_unclassified_FITS2_Otu00116	g__Herpotrichia_FITS2_Otu00028	0.002	0.2613	Positive	GeneratedFromInfectedSamples
g__Phaeosphaeria_FITS2_Otu00148	g__Herpotrichia_FITS2_Otu00028	0.002	0.238	Positive	GeneratedFromInfectedSamples
f__Melanommataceae_unclassified_FITS2_Otu00938	g__Herpotrichia_FITS2_Otu00028	0.001	0.4298	Positive	GeneratedFromInfectedSamples
g__Colletotrichum_FITS2_Otu00030	f__Didymellaceae_unclassified_FITS2_Otu00029	0.001	0.2829	Positive	GeneratedFromInfectedSamples
g__Alternaria_FITS2_Otu00031	f__Didymellaceae_unclassified_FITS2_Otu00029	0.001	0.3433	Positive	GeneratedFromInfectedSamples
o__Helotiales_unclassified_FITS2_Otu00034	f__Didymellaceae_unclassified_FITS2_Otu00029	0.001	0.3041	Positive	GeneratedFromInfectedSamples
g__Holtermanniella_FITS2_Otu00044	f__Didymellaceae_unclassified_FITS2_Otu00029	0.004	0.2422	Positive	GeneratedFromInfectedSamples
g__Vishniacozyma_FITS2_Otu00067	f__Didymellaceae_unclassified_FITS2_Otu00029	0.004	0.2012	Positive	GeneratedFromInfectedSamples
o__Pleosporales_unclassified_FITS2_Otu00114	f__Didymellaceae_unclassified_FITS2_Otu00029	0.004	0.2014	Positive	GeneratedFromInfectedSamples
c__Leotiomycetes_unclassified_FITS2_Otu00130	f__Didymellaceae_unclassified_FITS2_Otu00029	0.004	0.2152	Positive	GeneratedFromInfectedSamples
g__Paramyrothecium_FITS2_Otu00150	f__Didymellaceae_unclassified_FITS2_Otu00029	0.001	0.2985	Positive	GeneratedFromInfectedSamples
c__Agaricomycetes_unclassified_FITS2_Otu00182	f__Didymellaceae_unclassified_FITS2_Otu00029	0.001	0.2559	Positive	GeneratedFromInfectedSamples
g__Candida_FITS2_Otu00334	f__Didymellaceae_unclassified_FITS2_Otu00029	0.006	0.2297	Positive	GeneratedFromInfectedSamples
o__Helotiales_unclassified_FITS2_Otu00522	f__Didymellaceae_unclassified_FITS2_Otu00029	0.001	0.2452	Positive	GeneratedFromInfectedSamples
f__Didymellaceae_unclassified_FITS2_Otu00975	f__Didymellaceae_unclassified_FITS2_Otu00029	0.002	0.2277	Positive	GeneratedFromInfectedSamples
Albugo_PV9_Otu00005	f__Didymellaceae_unclassified_FITS2_Otu00029	0.007	-0.2455	Negative	GeneratedFromInfectedSamples
Allovahlkampfia_PV9_Otu00266	f__Didymellaceae_unclassified_FITS2_Otu00029	0.002	0.2275	Positive	GeneratedFromInfectedSamples
g__Paramyrothecium_FITS2_Otu00150	g__Colletotrichum_FITS2_Otu00030	0.001	0.3932	Positive	GeneratedFromInfectedSamples
g__Cystofilobasidium_FITS2_Otu00194	g__Colletotrichum_FITS2_Otu00030	0.001	0.275	Positive	GeneratedFromInfectedSamples
g__Candida_FITS2_Otu00334	g__Colletotrichum_FITS2_Otu00030	0.002	0.2604	Positive	GeneratedFromInfectedSamples
g__Lycoperdon_FITS2_Otu00640	g__Colletotrichum_FITS2_Otu00030	0.002	0.2325	Positive	GeneratedFromInfectedSamples
o__Helotiales_unclassified_FITS2_Otu00034	g__Alternaria_FITS2_Otu00031	0.001	0.3341	Positive	GeneratedFromInfectedSamples
g__Vishniacozyma_FITS2_Otu00054	g__Alternaria_FITS2_Otu00031	0.005	0.224	Positive	GeneratedFromInfectedSamples
g__Vishniacozyma_FITS2_Otu00067	g__Alternaria_FITS2_Otu00031	0.003	0.2068	Positive	GeneratedFromInfectedSamples
g__Botryotinia_FITS2_Otu00086	g__Alternaria_FITS2_Otu00031	0.002	0.3362	Positive	GeneratedFromInfectedSamples
g__Stemphylium_FITS2_Otu00087	g__Alternaria_FITS2_Otu00031	0.004	0.2373	Positive	GeneratedFromInfectedSamples
g__Phaeosphaeria_FITS2_Otu00148	g__Alternaria_FITS2_Otu00031	0.001	0.2629	Positive	GeneratedFromInfectedSamples
g__Vishniacozyma_FITS2_Otu00054	g__unclassified_Chytridiales_FITS2_Otu00032	0.005	0.2036	Positive	GeneratedFromInfectedSamples
g__Protomyces_FITS2_Otu00061	g__unclassified_Chytridiales_FITS2_Otu00032	0.001	0.2313	Positive	GeneratedFromInfectedSamples
g__Tetracladium_FITS2_Otu00068	g__unclassified_Chytridiales_FITS2_Otu00032	0.001	0.2502	Positive	GeneratedFromInfectedSamples
g__Stemphylium_FITS2_Otu00087	g__unclassified_Chytridiales_FITS2_Otu00032	0.007	0.2	Positive	GeneratedFromInfectedSamples
g__Leucosporidium_FITS2_Otu00100	g__unclassified_Chytridiales_FITS2_Otu00032	0.003	0.227	Positive	GeneratedFromInfectedSamples
g__Dioszegia_FITS2_Otu00153	g__unclassified_Chytridiales_FITS2_Otu00032	0.002	0.2383	Positive	GeneratedFromInfectedSamples
Alveolata_unclassified_PV9_Otu00318	g__unclassified_Chytridiales_FITS2_Otu00032	0.002	0.2069	Positive	GeneratedFromInfectedSamples
g__Vishniacozyma_FITS2_Otu00067	o__Helotiales_unclassified_FITS2_Otu00034	0.002	0.2034	Positive	GeneratedFromInfectedSamples
g__Alternaria_FITS2_Otu00098	o__Helotiales_unclassified_FITS2_Otu00034	0.005	0.2018	Positive	GeneratedFromInfectedSamples
g__Malassezia_FITS2_Otu00392	o__Helotiales_unclassified_FITS2_Otu00034	0.001	0.2237	Positive	GeneratedFromInfectedSamples
o__Helotiales_unclassified_FITS2_Otu00522	o__Helotiales_unclassified_FITS2_Otu00034	0.002	0.2263	Positive	GeneratedFromInfectedSamples
g__Malassezia_FITS2_Otu00775	o__Helotiales_unclassified_FITS2_Otu00034	0.003	0.202	Positive	GeneratedFromInfectedSamples
o__Tremellales_unclassified_FITS2_Otu00077	g__Filobasidium_FITS2_Otu00037	0.003	0.2442	Positive	GeneratedFromInfectedSamples
g__Itersonilia_FITS2_Otu00111	g__Filobasidium_FITS2_Otu00037	0.002	0.2209	Positive	GeneratedFromInfectedSamples
o__Chaetothyriales_unclassified_FITS2_Otu00113	g__Filobasidium_FITS2_Otu00037	0.001	0.2756	Positive	GeneratedFromInfectedSamples
g__Filobasidium_FITS2_Otu00133	g__Filobasidium_FITS2_Otu00037	0.002	0.2628	Positive	GeneratedFromInfectedSamples
g__Desmococcus_FITS2_Otu00179	g__Filobasidium_FITS2_Otu00037	0.001	0.2366	Positive	GeneratedFromInfectedSamples
g__Sporidiobolus_FITS2_Otu00181	g__Filobasidium_FITS2_Otu00037	0.001	0.2722	Positive	GeneratedFromInfectedSamples
g__Leptosphaeria_FITS2_Otu00040	f__Verrucariaceae_unclassified_FITS2_Otu00038	0.001	0.2436	Positive	GeneratedFromInfectedSamples
g__Tetracladium_FITS2_Otu00068	f__Verrucariaceae_unclassified_FITS2_Otu00038	0.002	0.2375	Positive	GeneratedFromInfectedSamples
o__Tremellales_unclassified_FITS2_Otu00077	f__Verrucariaceae_unclassified_FITS2_Otu00038	0.001	0.2103	Positive	GeneratedFromInfectedSamples
o__Chaetothyriales_unclassified_FITS2_Otu00113	f__Verrucariaceae_unclassified_FITS2_Otu00038	0.002	0.2281	Positive	GeneratedFromInfectedSamples
g__Microbotryozyma_FITS2_Otu00165	f__Verrucariaceae_unclassified_FITS2_Otu00038	0.002	0.2333	Positive	GeneratedFromInfectedSamples
c__Agaricomycetes_unclassified_FITS2_Otu00161	g__Gibberella_FITS2_Otu00039	0.003	0.2065	Positive	GeneratedFromInfectedSamples
g__Pseudopithomyces_FITS2_Otu00048	g__Leptosphaeria_FITS2_Otu00040	0.002	0.2499	Positive	GeneratedFromInfectedSamples
o__Helotiales_unclassified_FITS2_Otu00063	g__Leptosphaeria_FITS2_Otu00040	0.009	0.2076	Positive	GeneratedFromInfectedSamples
g__Pezizella_FITS2_Otu00103	g__Leptosphaeria_FITS2_Otu00040	0.004	0.2248	Positive	GeneratedFromInfectedSamples
o__Chaetothyriales_unclassified_FITS2_Otu00113	g__Leptosphaeria_FITS2_Otu00040	0.002	0.2385	Positive	GeneratedFromInfectedSamples
g__Microbotryozyma_FITS2_Otu00165	g__Leptosphaeria_FITS2_Otu00040	0.008	0.2019	Positive	GeneratedFromInfectedSamples
g__unclassified_Botryosphaeriales_FITS2_Otu00204	g__Leptosphaeria_FITS2_Otu00040	0.002	0.2255	Positive	GeneratedFromInfectedSamples
g__Chaetasbolisia_FITS2_Otu00339	g__Leptosphaeria_FITS2_Otu00040	0.001	0.2214	Positive	GeneratedFromInfectedSamples
g__Neoascochyta_FITS2_Otu00568	g__Leptosphaeria_FITS2_Otu00040	0.001	0.239	Positive	GeneratedFromInfectedSamples
g__Holtermanniella_FITS2_Otu00044	g__Vishniacozyma_FITS2_Otu00041	0.001	0.3459	Positive	GeneratedFromInfectedSamples
g__Plectosphaerella_FITS2_Otu00049	g__Vishniacozyma_FITS2_Otu00041	0.004	0.2016	Positive	GeneratedFromInfectedSamples
g__Vishniacozyma_FITS2_Otu00067	g__Vishniacozyma_FITS2_Otu00041	0.004	0.2512	Positive	GeneratedFromInfectedSamples
o__Tremellales_unclassified_FITS2_Otu00077	g__Vishniacozyma_FITS2_Otu00041	0.004	0.2175	Positive	GeneratedFromInfectedSamples
g__Leucosporidium_FITS2_Otu00078	g__Vishniacozyma_FITS2_Otu00041	0.001	0.2718	Positive	GeneratedFromInfectedSamples
c__Microbotryomycetes_unclassified_FITS2_Otu00097	g__Vishniacozyma_FITS2_Otu00041	0.001	0.2528	Positive	GeneratedFromInfectedSamples
g__Leucosporidium_FITS2_Otu00193	g__Vishniacozyma_FITS2_Otu00041	0.001	0.2484	Positive	GeneratedFromInfectedSamples
g__Sampaiozyma_FITS2_Otu00398	g__Vishniacozyma_FITS2_Otu00041	0.002	0.2471	Positive	GeneratedFromInfectedSamples
g__Pseudopithomyces_FITS2_Otu00048	g__Holtermanniella_FITS2_Otu00044	0.005	0.204	Positive	GeneratedFromInfectedSamples
g__Vishniacozyma_FITS2_Otu00054	g__Holtermanniella_FITS2_Otu00044	0.001	0.3223	Positive	GeneratedFromInfectedSamples
g__Vishniacozyma_FITS2_Otu00067	g__Holtermanniella_FITS2_Otu00044	0.003	0.2294	Positive	GeneratedFromInfectedSamples
g__Tetracladium_FITS2_Otu00068	g__Holtermanniella_FITS2_Otu00044	0.007	0.2176	Positive	GeneratedFromInfectedSamples
o__Tremellales_unclassified_FITS2_Otu00077	g__Holtermanniella_FITS2_Otu00044	0.001	0.3769	Positive	GeneratedFromInfectedSamples
g__Stemphylium_FITS2_Otu00087	g__Holtermanniella_FITS2_Otu00044	0.006	0.2062	Positive	GeneratedFromInfectedSamples
g__Itersonilia_FITS2_Otu00111	g__Holtermanniella_FITS2_Otu00044	0.001	0.3053	Positive	GeneratedFromInfectedSamples
g__Vermiconia_FITS2_Otu00124	g__Holtermanniella_FITS2_Otu00044	0.001	0.2136	Positive	GeneratedFromInfectedSamples
c__Leotiomycetes_unclassified_FITS2_Otu00130	g__Holtermanniella_FITS2_Otu00044	0.001	0.2805	Positive	GeneratedFromInfectedSamples
g__Dioszegia_FITS2_Otu00153	g__Holtermanniella_FITS2_Otu00044	0.001	0.2925	Positive	GeneratedFromInfectedSamples
g__Botryotinia_FITS2_Otu00086	g__Desmococcus_FITS2_Otu00045	0.002	0.2565	Positive	GeneratedFromInfectedSamples
g__Microbotryozyma_FITS2_Otu00165	g__Desmococcus_FITS2_Otu00045	0.001	0.2341	Positive	GeneratedFromInfectedSamples
c__Agaricomycetes_unclassified_FITS2_Otu00182	g__Desmococcus_FITS2_Otu00045	0.001	0.2362	Positive	GeneratedFromInfectedSamples
g__Coprinellus_FITS2_Otu00218	g__Desmococcus_FITS2_Otu00045	0.001	0.2566	Positive	GeneratedFromInfectedSamples
g__Hypholoma_FITS2_Otu00478	g__Desmococcus_FITS2_Otu00045	0.002	0.214	Positive	GeneratedFromInfectedSamples
g__Hypoxylon_FITS2_Otu00499	g__Desmococcus_FITS2_Otu00045	0.001	0.2258	Positive	GeneratedFromInfectedSamples
g__Botryotinia_FITS2_Otu00086	g__Pseudopithomyces_FITS2_Otu00048	0.002	0.2765	Positive	GeneratedFromInfectedSamples
g__Alternaria_FITS2_Otu00098	g__Pseudopithomyces_FITS2_Otu00048	0.001	0.2133	Positive	GeneratedFromInfectedSamples
g__Desmococcus_FITS2_Otu00104	g__Pseudopithomyces_FITS2_Otu00048	0.004	0.2232	Positive	GeneratedFromInfectedSamples
o__Chaetothyriales_unclassified_FITS2_Otu00113	g__Pseudopithomyces_FITS2_Otu00048	0.001	0.26	Positive	GeneratedFromInfectedSamples
g__Phaeosphaeria_FITS2_Otu00148	g__Pseudopithomyces_FITS2_Otu00048	0.001	0.2305	Positive	GeneratedFromInfectedSamples
g__Microbotryozyma_FITS2_Otu00165	g__Pseudopithomyces_FITS2_Otu00048	0.001	0.2585	Positive	GeneratedFromInfectedSamples
g__Colletotrichum_FITS2_Otu00127	g__Plectosphaerella_FITS2_Otu00049	0.001	0.2972	Positive	GeneratedFromInfectedSamples
g__Protomyces_FITS2_Otu00061	g__Vishniacozyma_FITS2_Otu00054	0.002	0.2126	Positive	GeneratedFromInfectedSamples
g__Tetracladium_FITS2_Otu00068	g__Vishniacozyma_FITS2_Otu00054	0.002	0.3044	Positive	GeneratedFromInfectedSamples
o__Tremellales_unclassified_FITS2_Otu00077	g__Vishniacozyma_FITS2_Otu00054	0.001	0.3076	Positive	GeneratedFromInfectedSamples
g__Stemphylium_FITS2_Otu00087	g__Vishniacozyma_FITS2_Otu00054	0.001	0.4076	Positive	GeneratedFromInfectedSamples
g__Itersonilia_FITS2_Otu00111	g__Vishniacozyma_FITS2_Otu00054	0.003	0.2226	Positive	GeneratedFromInfectedSamples
g__Dioszegia_FITS2_Otu00153	g__Vishniacozyma_FITS2_Otu00054	0.001	0.312	Positive	GeneratedFromInfectedSamples
g__Microbotryozyma_FITS2_Otu00165	g__Vishniacozyma_FITS2_Otu00054	0.003	0.2041	Positive	GeneratedFromInfectedSamples
g__Sporidiobolus_FITS2_Otu00181	g__Vishniacozyma_FITS2_Otu00054	0.001	0.3446	Positive	GeneratedFromInfectedSamples
g__Ramularia_FITS2_Otu00236	g__Vishniacozyma_FITS2_Otu00054	0.004	0.2461	Positive	GeneratedFromInfectedSamples
g__unclassified_Entylomatales_FITS2_Otu00313	g__Vishniacozyma_FITS2_Otu00054	0.001	0.2566	Positive	GeneratedFromInfectedSamples
g__Pezizella_FITS2_Otu00103	o__Helotiales_unclassified_FITS2_Otu00063	0.002	0.2713	Positive	GeneratedFromInfectedSamples
g__Desmococcus_FITS2_Otu00104	o__Helotiales_unclassified_FITS2_Otu00063	0.001	0.2533	Positive	GeneratedFromInfectedSamples
g__Paramyrothecium_FITS2_Otu00150	o__Helotiales_unclassified_FITS2_Otu00063	0.005	0.2108	Positive	GeneratedFromInfectedSamples
g__Coprinellus_FITS2_Otu00218	o__Helotiales_unclassified_FITS2_Otu00063	0.001	0.289	Positive	GeneratedFromInfectedSamples
g__Hypholoma_FITS2_Otu00311	o__Helotiales_unclassified_FITS2_Otu00063	0.003	0.225	Positive	GeneratedFromInfectedSamples
g__Heterobasidion_FITS2_Otu00368	o__Helotiales_unclassified_FITS2_Otu00063	0.001	0.2299	Positive	GeneratedFromInfectedSamples
g__Hypholoma_FITS2_Otu00478	o__Helotiales_unclassified_FITS2_Otu00063	0.006	0.2136	Positive	GeneratedFromInfectedSamples
g__Lycoperdon_FITS2_Otu00640	o__Helotiales_unclassified_FITS2_Otu00063	0.001	0.2214	Positive	GeneratedFromInfectedSamples
Chloroidium_PV9_Otu00008	o__Helotiales_unclassified_FITS2_Otu00063	0.002	0.2368	Positive	GeneratedFromInfectedSamples
Paracercomonas_PV9_Otu00445	o__Helotiales_unclassified_FITS2_Otu00063	0.001	0.2339	Positive	GeneratedFromInfectedSamples
g__Hypholoma_FITS2_Otu00478	g__Articulospora_FITS2_Otu00064	0.001	0.2285	Positive	GeneratedFromInfectedSamples
g__Botryotinia_FITS2_Otu00086	g__Vishniacozyma_FITS2_Otu00067	0.001	0.2672	Positive	GeneratedFromInfectedSamples
c__Microbotryomycetes_unclassified_FITS2_Otu00097	g__Vishniacozyma_FITS2_Otu00067	0.004	0.2225	Positive	GeneratedFromInfectedSamples
o__Chaetothyriales_unclassified_FITS2_Otu00113	g__Vishniacozyma_FITS2_Otu00067	0.002	0.2042	Positive	GeneratedFromInfectedSamples
g__Microbotryozyma_FITS2_Otu00165	g__Vishniacozyma_FITS2_Otu00067	0.002	0.2444	Positive	GeneratedFromInfectedSamples
o__Tremellales_unclassified_FITS2_Otu00077	g__Tetracladium_FITS2_Otu00068	0.002	0.2275	Positive	GeneratedFromInfectedSamples
g__Stemphylium_FITS2_Otu00087	g__Tetracladium_FITS2_Otu00068	0.003	0.3103	Positive	GeneratedFromInfectedSamples
g__Leucosporidium_FITS2_Otu00100	g__Tetracladium_FITS2_Otu00068	0.005	0.2218	Positive	GeneratedFromInfectedSamples
c__Leotiomycetes_unclassified_FITS2_Otu00130	g__Tetracladium_FITS2_Otu00068	0.005	0.222	Positive	GeneratedFromInfectedSamples
g__Dioszegia_FITS2_Otu00153	g__Tetracladium_FITS2_Otu00068	0.001	0.3145	Positive	GeneratedFromInfectedSamples
g__Microbotryozyma_FITS2_Otu00165	g__Tetracladium_FITS2_Otu00068	0.001	0.2748	Positive	GeneratedFromInfectedSamples
g__Cadophora_FITS2_Otu00177	g__Tetracladium_FITS2_Otu00068	0.001	0.2716	Positive	GeneratedFromInfectedSamples
g__Sporidiobolus_FITS2_Otu00181	g__Tetracladium_FITS2_Otu00068	0.001	0.2553	Positive	GeneratedFromInfectedSamples
g__unclassified_Entylomatales_FITS2_Otu00313	g__Tetracladium_FITS2_Otu00068	0.001	0.3233	Positive	GeneratedFromInfectedSamples
g__Leucosporidium_FITS2_Otu00100	o__Tremellales_unclassified_FITS2_Otu00077	0.005	0.2343	Positive	GeneratedFromInfectedSamples
g__Itersonilia_FITS2_Otu00111	o__Tremellales_unclassified_FITS2_Otu00077	0.001	0.2649	Positive	GeneratedFromInfectedSamples
o__Chaetothyriales_unclassified_FITS2_Otu00113	o__Tremellales_unclassified_FITS2_Otu00077	0.003	0.2068	Positive	GeneratedFromInfectedSamples
g__Vermiconia_FITS2_Otu00124	o__Tremellales_unclassified_FITS2_Otu00077	0.002	0.2123	Positive	GeneratedFromInfectedSamples
g__Cystofilobasidium_FITS2_Otu00125	o__Tremellales_unclassified_FITS2_Otu00077	0.001	0.2066	Positive	GeneratedFromInfectedSamples
c__Leotiomycetes_unclassified_FITS2_Otu00130	o__Tremellales_unclassified_FITS2_Otu00077	0.001	0.2612	Positive	GeneratedFromInfectedSamples
g__Dioszegia_FITS2_Otu00132	o__Tremellales_unclassified_FITS2_Otu00077	0.001	0.3283	Positive	GeneratedFromInfectedSamples
g__Dioszegia_FITS2_Otu00153	o__Tremellales_unclassified_FITS2_Otu00077	0.002	0.2357	Positive	GeneratedFromInfectedSamples
g__Microbotryozyma_FITS2_Otu00165	o__Tremellales_unclassified_FITS2_Otu00077	0.001	0.2443	Positive	GeneratedFromInfectedSamples
g__Sporidiobolus_FITS2_Otu00181	o__Tremellales_unclassified_FITS2_Otu00077	0.001	0.2838	Positive	GeneratedFromInfectedSamples
g__unclassified_Extremaceae_FITS2_Otu00611	o__Tremellales_unclassified_FITS2_Otu00077	0.001	0.2025	Positive	GeneratedFromInfectedSamples
g__Alternaria_FITS2_Otu00098	g__Leucosporidium_FITS2_Otu00078	0.003	0.2287	Positive	GeneratedFromInfectedSamples
g__Alternaria_FITS2_Otu00098	o__Helotiales_unclassified_FITS2_Otu00083	0.001	0.2533	Positive	GeneratedFromInfectedSamples
g__Stemphylium_FITS2_Otu00087	g__Botryotinia_FITS2_Otu00086	0.004	0.2417	Positive	GeneratedFromInfectedSamples
c__Microbotryomycetes_unclassified_FITS2_Otu00097	g__Botryotinia_FITS2_Otu00086	0.01	0.2178	Positive	GeneratedFromInfectedSamples
g__Desmococcus_FITS2_Otu00104	g__Botryotinia_FITS2_Otu00086	0.003	0.2202	Positive	GeneratedFromInfectedSamples
o__Chaetothyriales_unclassified_FITS2_Otu00113	g__Botryotinia_FITS2_Otu00086	0.001	0.2736	Positive	GeneratedFromInfectedSamples
g__Microbotryozyma_FITS2_Otu00165	g__Botryotinia_FITS2_Otu00086	0.001	0.3388	Positive	GeneratedFromInfectedSamples
g__Leucosporidium_FITS2_Otu00100	g__Stemphylium_FITS2_Otu00087	0.007	0.2063	Positive	GeneratedFromInfectedSamples
g__Pezizella_FITS2_Otu00103	g__Stemphylium_FITS2_Otu00087	0.006	0.2093	Positive	GeneratedFromInfectedSamples
g__Cadophora_FITS2_Otu00177	g__Stemphylium_FITS2_Otu00087	0.001	0.3062	Positive	GeneratedFromInfectedSamples
g__unclassified_Entylomatales_FITS2_Otu00313	g__Stemphylium_FITS2_Otu00087	0.004	0.2494	Positive	GeneratedFromInfectedSamples
g__Paramyrothecium_FITS2_Otu00150	f__Didymellaceae_unclassified_FITS2_Otu00090	0.001	0.2619	Positive	GeneratedFromInfectedSamples
g__Alternaria_FITS2_Otu00098	c__Microbotryomycetes_unclassified_FITS2_Otu00097	0.001	0.2746	Positive	GeneratedFromInfectedSamples
g__Dioszegia_FITS2_Otu00153	c__Microbotryomycetes_unclassified_FITS2_Otu00097	0.008	0.2077	Positive	GeneratedFromInfectedSamples
g__Microbotryozyma_FITS2_Otu00165	c__Microbotryomycetes_unclassified_FITS2_Otu00097	0.001	0.2813	Positive	GeneratedFromInfectedSamples
g__Leucosporidium_FITS2_Otu00193	c__Microbotryomycetes_unclassified_FITS2_Otu00097	0.002	0.2046	Positive	GeneratedFromInfectedSamples
g__unclassified_Rhizophydiales_FITS2_Otu00241	c__Microbotryomycetes_unclassified_FITS2_Otu00097	0.001	0.2308	Positive	GeneratedFromInfectedSamples
g__Sampaiozyma_FITS2_Otu00398	c__Microbotryomycetes_unclassified_FITS2_Otu00097	0.002	0.2091	Positive	GeneratedFromInfectedSamples
c__Cystobasidiomycetes_unclassified_FITS2_Otu00466	c__Microbotryomycetes_unclassified_FITS2_Otu00097	0.001	0.2008	Positive	GeneratedFromInfectedSamples
g__Desmococcus_FITS2_Otu00485	c__Microbotryomycetes_unclassified_FITS2_Otu00097	0.003	0.2073	Positive	GeneratedFromInfectedSamples
g__Desmococcus_FITS2_Otu00513	c__Microbotryomycetes_unclassified_FITS2_Otu00097	0.002	0.2126	Positive	GeneratedFromInfectedSamples
g__Malassezia_FITS2_Otu00775	c__Microbotryomycetes_unclassified_FITS2_Otu00097	0.001	0.2075	Positive	GeneratedFromInfectedSamples
g__Leucosporidium_FITS2_Otu00919	c__Microbotryomycetes_unclassified_FITS2_Otu00097	0.001	0.2038	Positive	GeneratedFromInfectedSamples
g__Filobasidium_FITS2_Otu00133	g__Alternaria_FITS2_Otu00098	0.001	0.2825	Positive	GeneratedFromInfectedSamples
g__unclassified_Pleosporales_FITS2_Otu00304	g__Alternaria_FITS2_Otu00098	0.006	0.2161	Positive	GeneratedFromInfectedSamples
Oomycota_X_unclassified_PV9_Otu00362	g__Alternaria_FITS2_Otu00098	0.001	0.3101	Positive	GeneratedFromInfectedSamples
g__Cadophora_FITS2_Otu00177	g__Leucosporidium_FITS2_Otu00100	0.003	0.221	Positive	GeneratedFromInfectedSamples
f__Sporidiobolaceae_unclassified_FITS2_Otu00270	g__Leucosporidium_FITS2_Otu00100	0.001	0.2622	Positive	GeneratedFromInfectedSamples
g__unclassified_Entylomatales_FITS2_Otu00313	g__Leucosporidium_FITS2_Otu00100	0.003	0.2177	Positive	GeneratedFromInfectedSamples
o__Pleosporales_unclassified_FITS2_Otu00114	g__Bradymyces_FITS2_Otu00101	0.002	0.2469	Positive	GeneratedFromInfectedSamples
g__Hypholoma_FITS2_Otu00311	g__Pezizella_FITS2_Otu00103	0.003	0.2127	Positive	GeneratedFromInfectedSamples
g__unclassified_Entylomatales_FITS2_Otu00313	g__Pezizella_FITS2_Otu00103	0.002	0.2177	Positive	GeneratedFromInfectedSamples
g__Vermiconia_FITS2_Otu00124	g__Itersonilia_FITS2_Otu00111	0.002	0.2122	Positive	GeneratedFromInfectedSamples
g__Dioszegia_FITS2_Otu00153	g__Itersonilia_FITS2_Otu00111	0.001	0.2675	Positive	GeneratedFromInfectedSamples
g__Microbotryozyma_FITS2_Otu00165	g__Itersonilia_FITS2_Otu00111	0.002	0.222	Positive	GeneratedFromInfectedSamples
g__Sporidiobolus_FITS2_Otu00181	g__Itersonilia_FITS2_Otu00111	0.001	0.2519	Positive	GeneratedFromInfectedSamples
o__Helotiales_unclassified_FITS2_Otu00522	g__Verrucaria_FITS2_Otu00112	0.003	0.2107	Positive	GeneratedFromInfectedSamples
g__Microbotryozyma_FITS2_Otu00165	o__Chaetothyriales_unclassified_FITS2_Otu00113	0.003	0.2367	Positive	GeneratedFromInfectedSamples
g__Sporidiobolus_FITS2_Otu00181	o__Chaetothyriales_unclassified_FITS2_Otu00113	0.002	0.2224	Positive	GeneratedFromInfectedSamples
g__unclassified_Botryosphaeriales_FITS2_Otu00204	o__Chaetothyriales_unclassified_FITS2_Otu00113	0.002	0.2037	Positive	GeneratedFromInfectedSamples
g__Neoascochyta_FITS2_Otu00568	o__Chaetothyriales_unclassified_FITS2_Otu00113	0.001	0.2155	Positive	GeneratedFromInfectedSamples
p__Ascomycota_unclassified_FITS2_Otu00146	o__Pleosporales_unclassified_FITS2_Otu00114	0.002	0.2007	Positive	GeneratedFromInfectedSamples
g__Ramularia_FITS2_Otu00236	o__Helotiales_unclassified_FITS2_Otu00116	0.001	0.2649	Positive	GeneratedFromInfectedSamples
g__Dioszegia_FITS2_Otu00153	g__Vermiconia_FITS2_Otu00124	0.004	0.2071	Positive	GeneratedFromInfectedSamples
g__Dioszegia_FITS2_Otu00132	g__Cystofilobasidium_FITS2_Otu00125	0.001	0.2706	Positive	GeneratedFromInfectedSamples
g__Tetracladium_FITS2_Otu00168	c__Leotiomycetes_unclassified_FITS2_Otu00130	0.001	0.2139	Positive	GeneratedFromInfectedSamples
Chloromonas_PV9_Otu00079	g__Dioszegia_FITS2_Otu00132	0.005	-0.2031	Negative	GeneratedFromInfectedSamples
g__Symmetrospora_FITS2_Otu00231	g__Filobasidium_FITS2_Otu00133	0.002	0.2066	Positive	GeneratedFromInfectedSamples
g__Neoascochyta_FITS2_Otu00568	g__Phaeosphaeria_FITS2_Otu00148	0.002	0.2022	Positive	GeneratedFromInfectedSamples
Apatococcus_PV9_Otu00058	g__Paramyrothecium_FITS2_Otu00150	0.002	0.2335	Positive	GeneratedFromInfectedSamples
Vannella_PV9_Otu00068	g__Paramyrothecium_FITS2_Otu00150	0.006	0.2042	Positive	GeneratedFromInfectedSamples
g__Microbotryozyma_FITS2_Otu00165	g__Dioszegia_FITS2_Otu00153	0.002	0.2669	Positive	GeneratedFromInfectedSamples
g__Sporidiobolus_FITS2_Otu00181	g__Dioszegia_FITS2_Otu00153	0.001	0.2782	Positive	GeneratedFromInfectedSamples
g__unclassified_Entylomatales_FITS2_Otu00313	g__Dioszegia_FITS2_Otu00153	0.001	0.2492	Positive	GeneratedFromInfectedSamples
g__Sporidiobolus_FITS2_Otu00181	g__Microbotryozyma_FITS2_Otu00165	0.002	0.2041	Positive	GeneratedFromInfectedSamples
g__unclassified_Entylomatales_FITS2_Otu00313	g__Microbotryozyma_FITS2_Otu00165	0.001	0.2071	Positive	GeneratedFromInfectedSamples
Oomycota_X_unclassified_PV9_Otu00002	g__Cadophora_FITS2_Otu00177	0.005	0.2005	Positive	GeneratedFromInfectedSamples
g__Symmetrospora_FITS2_Otu00231	g__Desmococcus_FITS2_Otu00179	0.001	0.2488	Positive	GeneratedFromInfectedSamples
g__unclassified_Entylomatales_FITS2_Otu00313	g__Sporidiobolus_FITS2_Otu00181	0.004	0.2082	Positive	GeneratedFromInfectedSamples
g__Coprinellus_FITS2_Otu00218	c__Agaricomycetes_unclassified_FITS2_Otu00182	0.002	0.272	Positive	GeneratedFromInfectedSamples
g__Sampaiozyma_FITS2_Otu00398	g__Leucosporidium_FITS2_Otu00193	0.002	0.2082	Positive	GeneratedFromInfectedSamples
g__Candida_FITS2_Otu00334	g__Cystofilobasidium_FITS2_Otu00194	0.002	0.2032	Positive	GeneratedFromInfectedSamples
g__Hypholoma_FITS2_Otu00311	g__Coprinellus_FITS2_Otu00218	0.001	0.2477	Positive	GeneratedFromInfectedSamples
g__Candida_FITS2_Otu00334	g__Coprinellus_FITS2_Otu00218	0.003	0.2519	Positive	GeneratedFromInfectedSamples
g__Heterobasidion_FITS2_Otu00368	g__Coprinellus_FITS2_Otu00218	0.001	0.2215	Positive	GeneratedFromInfectedSamples
g__Hypholoma_FITS2_Otu00478	g__Coprinellus_FITS2_Otu00218	0.001	0.294	Positive	GeneratedFromInfectedSamples
g__Hypoxylon_FITS2_Otu00499	g__Coprinellus_FITS2_Otu00218	0.002	0.256	Positive	GeneratedFromInfectedSamples
g__Lycoperdon_FITS2_Otu00640	g__Coprinellus_FITS2_Otu00218	0.001	0.2579	Positive	GeneratedFromInfectedSamples
g__Hypoxylon_FITS2_Otu01089	g__Coprinellus_FITS2_Otu00218	0.001	0.2195	Positive	GeneratedFromInfectedSamples
Oomycota_X_unclassified_PV9_Otu00002	g__Coprinellus_FITS2_Otu00218	0.004	0.2079	Positive	GeneratedFromInfectedSamples
Chlorophyceae_unclassified_PV9_Otu00264	g__Coprinellus_FITS2_Otu00218	0.003	0.2002	Positive	GeneratedFromInfectedSamples
g__unclassified_Rhizophydiales_FITS2_Otu00238	g__Symmetrospora_FITS2_Otu00231	0.001	0.2027	Positive	GeneratedFromInfectedSamples
g__unclassified_Rhizophydiales_FITS2_Otu00241	g__Symmetrospora_FITS2_Otu00231	0.001	0.2332	Positive	GeneratedFromInfectedSamples
g__unclassified_Rhizophydiales_FITS2_Otu00299	g__Symmetrospora_FITS2_Otu00231	0.002	0.2376	Positive	GeneratedFromInfectedSamples
g__Buckleyzyma_FITS2_Otu00309	g__Symmetrospora_FITS2_Otu00231	0.001	0.2278	Positive	GeneratedFromInfectedSamples
g__Pseudomassaria_FITS2_Otu01146	g__Ramularia_FITS2_Otu00236	0.002	0.2136	Positive	GeneratedFromInfectedSamples
g__unclassified_Rhizophydiales_FITS2_Otu00241	g__unclassified_Rhizophydiales_FITS2_Otu00238	0.002	0.2484	Positive	GeneratedFromInfectedSamples
g__unclassified_Rhizophydiales_FITS2_Otu00299	g__unclassified_Rhizophydiales_FITS2_Otu00238	0.001	0.2573	Positive	GeneratedFromInfectedSamples
g__Buckleyzyma_FITS2_Otu00309	g__unclassified_Rhizophydiales_FITS2_Otu00238	0.001	0.2511	Positive	GeneratedFromInfectedSamples
g__unclassified_Rhizophydiales_FITS2_Otu00299	g__unclassified_Rhizophydiales_FITS2_Otu00241	0.001	0.3919	Positive	GeneratedFromInfectedSamples
g__Buckleyzyma_FITS2_Otu00309	g__unclassified_Rhizophydiales_FITS2_Otu00241	0.001	0.2559	Positive	GeneratedFromInfectedSamples
g__Desmococcus_FITS2_Otu00485	g__unclassified_Rhizophydiales_FITS2_Otu00241	0.001	0.2858	Positive	GeneratedFromInfectedSamples
g__Desmococcus_FITS2_Otu00513	g__unclassified_Rhizophydiales_FITS2_Otu00241	0.001	0.3211	Positive	GeneratedFromInfectedSamples
g__unclassified_Rhizophydiales_FITS2_Otu00679	g__unclassified_Rhizophydiales_FITS2_Otu00241	0.001	0.3501	Positive	GeneratedFromInfectedSamples
Vannella_PV9_Otu00019	g__unclassified_Rhizophydiales_FITS2_Otu00241	0.002	0.21	Positive	GeneratedFromInfectedSamples
Oomycota_X_unclassified_PV9_Otu00362	o__Helotiales_unclassified_FITS2_Otu00259	0.001	0.274	Positive	GeneratedFromInfectedSamples
g__Buckleyzyma_FITS2_Otu00309	g__unclassified_Rhizophydiales_FITS2_Otu00299	0.001	0.2033	Positive	GeneratedFromInfectedSamples
g__Desmococcus_FITS2_Otu00513	g__unclassified_Rhizophydiales_FITS2_Otu00299	0.001	0.2354	Positive	GeneratedFromInfectedSamples
g__unclassified_Rhizophydiales_FITS2_Otu00679	g__unclassified_Rhizophydiales_FITS2_Otu00299	0.002	0.2133	Positive	GeneratedFromInfectedSamples
g__unclassified_Rhizophydiales_FITS2_Otu00679	g__Buckleyzyma_FITS2_Otu00309	0.002	0.2139	Positive	GeneratedFromInfectedSamples
g__Heterobasidion_FITS2_Otu00368	g__Hypholoma_FITS2_Otu00311	0.001	0.2241	Positive	GeneratedFromInfectedSamples
g__Hypholoma_FITS2_Otu00478	g__Hypholoma_FITS2_Otu00311	0.001	0.3418	Positive	GeneratedFromInfectedSamples
g__Lycoperdon_FITS2_Otu00640	g__Hypholoma_FITS2_Otu00311	0.001	0.266	Positive	GeneratedFromInfectedSamples
g__Hypoxylon_FITS2_Otu01089	g__Hypholoma_FITS2_Otu00311	0.001	0.2597	Positive	GeneratedFromInfectedSamples
Watanabea_PV9_Otu00025	g__Hypholoma_FITS2_Otu00311	0.001	0.2069	Positive	GeneratedFromInfectedSamples
g__Acremonium_FITS2_Otu00450	g__Candida_FITS2_Otu00334	0.004	0.2222	Positive	GeneratedFromInfectedSamples
g__Lycoperdon_FITS2_Otu00640	g__Candida_FITS2_Otu00334	0.001	0.2664	Positive	GeneratedFromInfectedSamples
g__Hypholoma_FITS2_Otu00478	g__Heterobasidion_FITS2_Otu00368	0.001	0.2151	Positive	GeneratedFromInfectedSamples
g__Hypoxylon_FITS2_Otu01089	g__Heterobasidion_FITS2_Otu00368	0.001	0.2121	Positive	GeneratedFromInfectedSamples
Hyaloperonospora_PV9_Otu00998	g__Acremonium_FITS2_Otu00450	0.001	0.2054	Positive	GeneratedFromInfectedSamples
g__Hypoxylon_FITS2_Otu00499	g__Hypholoma_FITS2_Otu00478	0.001	0.2225	Positive	GeneratedFromInfectedSamples
g__Lycoperdon_FITS2_Otu00640	g__Hypholoma_FITS2_Otu00478	0.001	0.2291	Positive	GeneratedFromInfectedSamples
g__Hypoxylon_FITS2_Otu01089	g__Hypholoma_FITS2_Otu00478	0.001	0.2296	Positive	GeneratedFromInfectedSamples
g__Desmococcus_FITS2_Otu00513	g__Desmococcus_FITS2_Otu00485	0.001	0.3024	Positive	GeneratedFromInfectedSamples
g__Hypoxylon_FITS2_Otu01089	g__Hypoxylon_FITS2_Otu00499	0.001	0.2008	Positive	GeneratedFromInfectedSamples
Chloroidium_PV9_Otu00008	Oomycota_X_unclassified_PV9_Otu00002	0.006	0.2422	Positive	GeneratedFromInfectedSamples
Hyaloperonospora_PV9_Otu00998	Oomycota_X_unclassified_PV9_Otu00002	0.001	0.607	Positive	GeneratedFromInfectedSamples
Hyaloperonospora_PV9_Otu01157	Oomycota_X_unclassified_PV9_Otu00002	0.001	0.3785	Positive	GeneratedFromInfectedSamples
Hyaloperonospora_PV9_Otu01398	Oomycota_X_unclassified_PV9_Otu00002	0.001	0.4852	Positive	GeneratedFromInfectedSamples
Oomycota_X_unclassified_PV9_Otu02083	Oomycota_X_unclassified_PV9_Otu00002	0.001	0.3228	Positive	GeneratedFromInfectedSamples
Oomycota_X_unclassified_PV9_Otu02258	Oomycota_X_unclassified_PV9_Otu00002	0.001	0.2893	Positive	GeneratedFromInfectedSamples
Hyaloperonospora_PV9_Otu02298	Oomycota_X_unclassified_PV9_Otu00002	0.001	0.2022	Positive	GeneratedFromInfectedSamples
Cercomonas_PV9_Otu00082	Rhogostoma.lineage_unclassified_PV9_Otu00003	0.002	0.2138	Positive	GeneratedFromInfectedSamples
Rhogostoma.lineage_unclassified_PV9_Otu00131	Rhogostoma.lineage_unclassified_PV9_Otu00003	0.001	0.2514	Positive	GeneratedFromInfectedSamples
Oomycota_X_unclassified_PV9_Otu02596	Albugo_PV9_Otu00005	0.001	0.2188	Positive	GeneratedFromInfectedSamples
Watanabea_PV9_Otu00025	Chloroidium_PV9_Otu00008	0.001	0.3551	Positive	GeneratedFromInfectedSamples
Chlorophyta_unclassified_PV9_Otu00040	Chloroidium_PV9_Otu00008	0.001	0.3784	Positive	GeneratedFromInfectedSamples
Apatococcus_PV9_Otu00058	Chloroidium_PV9_Otu00008	0.002	0.2141	Positive	GeneratedFromInfectedSamples
Pseudococcomyxa_PV9_Otu00096	Chloroidium_PV9_Otu00008	0.001	0.2599	Positive	GeneratedFromInfectedSamples
Chlorophyta_unclassified_PV9_Otu00040	Watanabea_PV9_Otu00025	0.001	0.246	Positive	GeneratedFromInfectedSamples
Alveolata_unclassified_PV9_Otu00318	Pythium_PV9_Otu00029	0.001	0.2742	Positive	GeneratedFromInfectedSamples
Pythium_PV9_Otu00330	Pythium_PV9_Otu00029	0.001	0.4143	Positive	GeneratedFromInfectedSamples
Oomycota_X_unclassified_PV9_Otu00362	Pythium_PV9_Otu00029	0.003	0.226	Positive	GeneratedFromInfectedSamples
Pseudococcomyxa_PV9_Otu00096	Chlorophyta_unclassified_PV9_Otu00040	0.001	0.2378	Positive	GeneratedFromInfectedSamples
Vannella_PV9_Otu00068	Apatococcus_PV9_Otu00058	0.002	0.231	Positive	GeneratedFromInfectedSamples
Chloromonas_PV9_Otu00079	Apatococcus_PV9_Otu00058	0.005	0.2189	Positive	GeneratedFromInfectedSamples
Chloromonas_PV9_Otu00079	Vannella_PV9_Otu00068	0.002	0.2528	Positive	GeneratedFromInfectedSamples
Elliptochloris_PV9_Otu00245	Vannella_PV9_Otu00068	0.001	0.2084	Positive	GeneratedFromInfectedSamples
Xanthophyceae_XX_unclassified_PV9_Otu00088	Chloromonas_PV9_Otu00079	0.001	0.2159	Positive	GeneratedFromInfectedSamples
Chloromonas_PV9_Otu00089	Chloromonas_PV9_Otu00079	0.002	0.2363	Positive	GeneratedFromInfectedSamples
Chlorophyceae_unclassified_PV9_Otu00264	Chloromonas_PV9_Otu00079	0.001	0.2317	Positive	GeneratedFromInfectedSamples
Chloromonas_PV9_Otu00968	Chloromonas_PV9_Otu00079	0.001	0.2284	Positive	GeneratedFromInfectedSamples
Bracteacoccus_PV9_Otu00133	Chloromonas_PV9_Otu00089	0.002	0.2028	Positive	GeneratedFromInfectedSamples
Allovahlkampfia_PV9_Otu00266	Platyophrya_PV9_Otu00179	0.001	0.2144	Positive	GeneratedFromInfectedSamples
Oomycota_X_unclassified_PV9_Otu00362	Chlamydomonadales_X_unclassified_PV9_Otu00222	0.001	0.2292	Positive	GeneratedFromInfectedSamples
Paracercomonas_PV9_Otu00445	Chlorophyceae_unclassified_PV9_Otu00264	0.001	0.2007	Positive	GeneratedFromInfectedSamples
Oomycota_X_unclassified_PV9_Otu00362	Alveolata_unclassified_PV9_Otu00318	0.001	0.2254	Positive	GeneratedFromInfectedSamples
Hyaloperonospora_PV9_Otu01157	Hyaloperonospora_PV9_Otu00998	0.001	0.2327	Positive	GeneratedFromInfectedSamples
Hyaloperonospora_PV9_Otu01398	Hyaloperonospora_PV9_Otu00998	0.001	0.3965	Positive	GeneratedFromInfectedSamples
Oomycota_X_unclassified_PV9_Otu02083	Hyaloperonospora_PV9_Otu00998	0.001	0.2769	Positive	GeneratedFromInfectedSamples
Oomycota_X_unclassified_PV9_Otu02258	Hyaloperonospora_PV9_Otu00998	0.001	0.2728	Positive	GeneratedFromInfectedSamples
Hyaloperonospora_PV9_Otu01398	Hyaloperonospora_PV9_Otu01157	0.001	0.3154	Positive	GeneratedFromInfectedSamples
Oomycota_X_unclassified_PV9_Otu02083	Hyaloperonospora_PV9_Otu01398	0.001	0.3048	Positive	GeneratedFromInfectedSamples
Oomycota_X_unclassified_PV9_Otu02258	Hyaloperonospora_PV9_Otu01398	0.001	0.2622	Positive	GeneratedFromInfectedSamples
Oomycota_X_unclassified_PV9_Otu02258	Oomycota_X_unclassified_PV9_Otu02083	0.001	0.2923	Positive	GeneratedFromInfectedSamples
Methylobacterium.Methylorubrum_BV5_Otu000003	Sphingomonas_BV5_Otu000002	0.001	0.379	Positive	GeneratedFromUninfectedSamples
Pseudomonas_BV5_Otu000005	Sphingomonas_BV5_Otu000002	0.001	0.3127	Positive	GeneratedFromUninfectedSamples
Pseudomonas_BV5_Otu000006	Sphingomonas_BV5_Otu000002	0.001	0.2583	Positive	GeneratedFromUninfectedSamples
Flavobacterium_BV5_Otu000009	Sphingomonas_BV5_Otu000002	0.001	0.2611	Positive	GeneratedFromUninfectedSamples
Brevundimonas_BV5_Otu000010	Sphingomonas_BV5_Otu000002	0.001	0.3234	Positive	GeneratedFromUninfectedSamples
Rathayibacter_BV5_Otu000011	Sphingomonas_BV5_Otu000002	0.001	0.4146	Positive	GeneratedFromUninfectedSamples
Allorhizobium.Neorhizobium.Pararhizobium.Rhizobium_BV5_Otu000014	Sphingomonas_BV5_Otu000002	0.001	0.2775	Positive	GeneratedFromUninfectedSamples
Sphingomonas_BV5_Otu000015	Sphingomonas_BV5_Otu000002	0.001	0.2437	Positive	GeneratedFromUninfectedSamples
Methylobacterium.Methylorubrum_BV5_Otu000016	Sphingomonas_BV5_Otu000002	0.001	0.294	Positive	GeneratedFromUninfectedSamples
Oxalobacteraceae_unclassified_BV5_Otu000017	Sphingomonas_BV5_Otu000002	0.001	0.305	Positive	GeneratedFromUninfectedSamples
Comamonadaceae_unclassified_BV5_Otu000018	Sphingomonas_BV5_Otu000002	0.001	0.3132	Positive	GeneratedFromUninfectedSamples
Oxalobacteraceae_unclassified_BV5_Otu000020	Sphingomonas_BV5_Otu000002	0.001	0.2649	Positive	GeneratedFromUninfectedSamples
Allorhizobium.Neorhizobium.Pararhizobium.Rhizobium_BV5_Otu000024	Sphingomonas_BV5_Otu000002	0.001	0.287	Positive	GeneratedFromUninfectedSamples
Bosea_BV5_Otu000027	Sphingomonas_BV5_Otu000002	0.001	0.231	Positive	GeneratedFromUninfectedSamples
Aeromicrobium_BV5_Otu000030	Sphingomonas_BV5_Otu000002	0.001	0.3134	Positive	GeneratedFromUninfectedSamples
Aureimonas_BV5_Otu000033	Sphingomonas_BV5_Otu000002	0.001	0.4472	Positive	GeneratedFromUninfectedSamples
Methylotenera_BV5_Otu000037	Sphingomonas_BV5_Otu000002	0.001	0.3225	Positive	GeneratedFromUninfectedSamples
Oxalobacteraceae_unclassified_BV5_Otu000047	Sphingomonas_BV5_Otu000002	0.001	0.2774	Positive	GeneratedFromUninfectedSamples
Polaromonas_BV5_Otu000052	Sphingomonas_BV5_Otu000002	0.001	0.2704	Positive	GeneratedFromUninfectedSamples
Comamonadaceae_unclassified_BV5_Otu000055	Sphingomonas_BV5_Otu000002	0.001	0.2217	Positive	GeneratedFromUninfectedSamples
Comamonadaceae_unclassified_BV5_Otu000060	Sphingomonas_BV5_Otu000002	0.001	0.2927	Positive	GeneratedFromUninfectedSamples
Sphingomonadaceae_unclassified_BV5_Otu000063	Sphingomonas_BV5_Otu000002	0.001	0.3736	Positive	GeneratedFromUninfectedSamples
Devosia_BV5_Otu000065	Sphingomonas_BV5_Otu000002	0.001	0.3513	Positive	GeneratedFromUninfectedSamples
Microbacteriaceae_unclassified_BV5_Otu000070	Sphingomonas_BV5_Otu000002	0.001	0.4589	Positive	GeneratedFromUninfectedSamples
Sphingomonas_BV5_Otu000072	Sphingomonas_BV5_Otu000002	0.001	0.5003	Positive	GeneratedFromUninfectedSamples
Microbacteriaceae_unclassified_BV5_Otu000080	Sphingomonas_BV5_Otu000002	0.001	0.2232	Positive	GeneratedFromUninfectedSamples
Xanthobacteraceae_unclassified_BV5_Otu000121	Sphingomonas_BV5_Otu000002	0.001	0.2747	Positive	GeneratedFromUninfectedSamples
[truncated: 1,317 more rows]
