# Supplementary material for: Machine learning reveals biocontrol agents shaping disease outcome in natural Arabidopsis populations
Source: Nat Commun. 2026 Jul 28;17:7570. doi: 10.1038/s41467-026-75789-w (PMC13415569; doi:10.1038/s41467-026-75789-w)
Supplement: Supplementary file 11 — Source data [file 41467_2026_75789_MOESM11_ESM.xlsx]

## Sheet: Fig1a_map
SamplingSites	place.lat	place.lon
JUG	48.5562	9.13528
K69	48.5453	9.10087
PFN	48.5609	9.109
ERG	48.4952	8.80926
EY	48.4463	8.78343
WH	48.5064	8.93508

## Sheet: Fig1c_alpha
Samplenumber	Shannon	SampleStatus	taxa
S100	2.02814	Uninfected	Bacteria
S101	3.51267	Uninfected	Bacteria
S102	1.95882	Uninfected	Bacteria
S103	4.00865	Uninfected	Bacteria
S104	3.71362	Uninfected	Bacteria
S105	0.137836	Uninfected	Bacteria
S106	2.83925	Infected	Bacteria
S107	1.4804	Infected	Bacteria
S108	2.08137	Infected	Bacteria
S109	2.09039	Uninfected	Bacteria
S110	3.44437	Uninfected	Bacteria
S111	0.588764	Uninfected	Bacteria
S112	0.921593	Uninfected	Bacteria
S113	1.60342	Uninfected	Bacteria
S114	3.13603	Uninfected	Bacteria
S115	2.77982	Uninfected	Bacteria
S116	2.97813	Uninfected	Bacteria
S117	3.10683	Uninfected	Bacteria
S118	1.24862	Infected	Bacteria
S119	2.60941	Infected	Bacteria
S120	3.34738	Infected	Bacteria
S145	1.33801	Infected	Bacteria
S146	3.12394	Uninfected	Bacteria
S147	0.816623	Infected	Bacteria
S148	0.987378	Uninfected	Bacteria
S149	3.61174	Infected	Bacteria
S150	3.06222	Infected	Bacteria
S151	3.36684	Infected	Bacteria
S152	3.99287	Uninfected	Bacteria
S153	2.4453	Infected	Bacteria
S154	3.2407	Infected	Bacteria
S155	2.70235	Uninfected	Bacteria
S156	4.48867	Uninfected	Bacteria
S157	3.03465	Infected	Bacteria
S158	4.35094	Uninfected	Bacteria
S159	4.26644	Uninfected	Bacteria
S160	4.01944	Uninfected	Bacteria
S161	0.361883	Infected	Bacteria
S162	3.53699	Infected	Bacteria
S163	4.15554	Infected	Bacteria
S164	3.74326	Uninfected	Bacteria
S165	2.18906	Uninfected	Bacteria
S166	3.46898	Uninfected	Bacteria
S167	2.97058	Infected	Bacteria
S168	2.17571	Infected	Bacteria
S169	1.80765	Infected	Bacteria
S171	3.18826	Infected	Bacteria
S172	3.51853	Uninfected	Bacteria
S173	1.67829	Infected	Bacteria
S174	3.48915	Uninfected	Bacteria
S175	2.63706	Infected	Bacteria
S176	2.48305	Uninfected	Bacteria
S177	2.35781	Infected	Bacteria
S178	3.1262	Infected	Bacteria
S179	2.09325	Infected	Bacteria
S180	3.25146	Infected	Bacteria
S181	3.92491	Uninfected	Bacteria
S182	4.18363	Uninfected	Bacteria
S183	3.85366	Uninfected	Bacteria
S184	4.55728	Uninfected	Bacteria
S185	3.81735	Uninfected	Bacteria
S186	3.15275	Uninfected	Bacteria
S187	2.78411	Uninfected	Bacteria
S188	3.40647	Uninfected	Bacteria
S189	4.27169	Uninfected	Bacteria
S190	1.72451	Uninfected	Bacteria
S191	4.07655	Uninfected	Bacteria
S192	2.21061	Uninfected	Bacteria
S193	1.9186	Uninfected	Bacteria
S194	4.01016	Uninfected	Bacteria
S195	2.35999	Uninfected	Bacteria
S226	2.93697	Uninfected	Bacteria
S227	3.11458	Uninfected	Bacteria
S228	2.98613	Uninfected	Bacteria
S229	4.31836	Uninfected	Bacteria
S230	3.8842	Uninfected	Bacteria
S231	4.68586	Uninfected	Bacteria
S232	2.44126	Uninfected	Bacteria
S233	3.97712	Uninfected	Bacteria
S234	3.53738	Uninfected	Bacteria
S235	4.03525	Uninfected	Bacteria
S236	0.987774	Uninfected	Bacteria
S237	3.26563	Uninfected	Bacteria
S238	2.91429	Uninfected	Bacteria
S239	2.62681	Uninfected	Bacteria
S240	3.20554	Uninfected	Bacteria
S241	2.7132	Uninfected	Bacteria
S242	3.33979	Uninfected	Bacteria
S264	3.71526	Uninfected	Bacteria
S265	3.96314	Uninfected	Bacteria
S266	3.49226	Uninfected	Bacteria
S267	3.62655	Uninfected	Bacteria
S268	2.93504	Uninfected	Bacteria
S269	3.42144	Uninfected	Bacteria
S270	2.27552	Uninfected	Bacteria
S271	2.25537	Uninfected	Bacteria
S272	2.29595	Uninfected	Bacteria
S273	4.12225	Uninfected	Bacteria
S274	3.15583	Uninfected	Bacteria
S275	2.32115	Uninfected	Bacteria
S276	1.69674	Uninfected	Bacteria
S321	1.61447	Uninfected	Bacteria
S322	3.03769	Uninfected	Bacteria
S323	3.60134	Uninfected	Bacteria
S324	5.14491	Infected	Bacteria
S325	2.95576	Infected	Bacteria
S326	2.85993	Infected	Bacteria
S327	3.54288	Uninfected	Bacteria
S328	3.9957	Uninfected	Bacteria
S329	3.85531	Uninfected	Bacteria
S330	2.84814	Infected	Bacteria
S331	3.90078	Infected	Bacteria
S332	2.27451	Infected	Bacteria
S333	3.46523	Uninfected	Bacteria
S334	3.1776	Uninfected	Bacteria
S335	3.37654	Uninfected	Bacteria
S336	4.57996	Uninfected	Bacteria
S337	4.25299	Uninfected	Bacteria
S338	3.14615	Uninfected	Bacteria
S339	3.51379	Uninfected	Bacteria
S340	3.76747	Uninfected	Bacteria
S341	3.06531	Uninfected	Bacteria
S342	3.83688	Uninfected	Bacteria
S343	2.86587	Uninfected	Bacteria
S344	3.6911	Uninfected	Bacteria
S345	3.83595	Uninfected	Bacteria
S346	3.49617	Uninfected	Bacteria
S347	3.57656	Uninfected	Bacteria
S348	4.48917	Uninfected	Bacteria
S349	3.42285	Uninfected	Bacteria
S350	2.95804	Uninfected	Bacteria
S351	1.90624	Uninfected	Bacteria
S352	3.37559	Uninfected	Bacteria
S353	2.65129	Infected	Bacteria
S354	2.16039	Infected	Bacteria
S355	2.19472	Infected	Bacteria
S358	3.49215	Uninfected	Bacteria
S359	3.34811	Uninfected	Bacteria
S360	2.73827	Uninfected	Bacteria
S361	2.1949	Infected	Bacteria
S362	2.32232	Infected	Bacteria
S363	2.86881	Infected	Bacteria
S364	3.22853	Uninfected	Bacteria
S365	2.65986	Uninfected	Bacteria
S366	5.39845	Uninfected	Bacteria
S367	3.45587	Infected	Bacteria
S368	1.94857	Infected	Bacteria
S369	2.39252	Infected	Bacteria
S370	3.08329	Uninfected	Bacteria
S371	3.69028	Uninfected	Bacteria
S372	3.99865	Uninfected	Bacteria
S373	3.2943	Uninfected	Bacteria
S374	1.12462	Uninfected	Bacteria
S375	3.16115	Uninfected	Bacteria
S376	0.97133	Uninfected	Bacteria
S377	1.87471	Uninfected	Bacteria
S378	3.3305	Uninfected	Bacteria
S379	1.41578	Uninfected	Bacteria
S380	2.27604	Uninfected	Bacteria
S381	2.90571	Uninfected	Bacteria
S382	3.6076	Uninfected	Bacteria
S383	3.39746	Uninfected	Bacteria
S384	1.39848	Uninfected	Bacteria
S385	4.4139	Uninfected	Bacteria
S386	2.87131	Uninfected	Bacteria
S387	2.21493	Uninfected	Bacteria
S388	3.67095	Uninfected	Bacteria
S389	1.47832	Infected	Bacteria
S390	3.50514	Infected	Bacteria
S391	1.9582	Infected	Bacteria
S392	3.35006	Infected	Bacteria
S393	3.51494	Uninfected	Bacteria
S394	4.40121	Uninfected	Bacteria
S395	4.08112	Uninfected	Bacteria
S396	3.89558	Uninfected	Bacteria
S397	3.60042	Infected	Bacteria
S398	2.99417	Infected	Bacteria
S399	3.49553	Infected	Bacteria
S400	0.440546	Infected	Bacteria
S401	3.73748	Uninfected	Bacteria
S402	3.13885	Uninfected	Bacteria
S403	2.04362	Uninfected	Bacteria
S404	2.78134	Uninfected	Bacteria
S405	3.09985	Uninfected	Bacteria
S406	2.69801	Uninfected	Bacteria
S407	2.75404	Uninfected	Bacteria
S408	3.37593	Uninfected	Bacteria
S409	1.71401	Uninfected	Bacteria
S410	2.21917	Uninfected	Bacteria
S411	1.90558	Uninfected	Bacteria
S412	2.30488	Uninfected	Bacteria
S458	3.96597	Uninfected	Bacteria
S459	2.62362	Uninfected	Bacteria
S460	4.04103	Uninfected	Bacteria
S461	3.64481	Uninfected	Bacteria
S462	2.63829	Uninfected	Bacteria
S463	2.43677	Uninfected	Bacteria
S464	1.98641	Uninfected	Bacteria
S465	3.85451	Uninfected	Bacteria
S466	2.97131	Uninfected	Bacteria
S468	3.39715	Uninfected	Bacteria
S469	4.0148	Uninfected	Bacteria
S470	1.38668	Uninfected	Bacteria
S471	2.23787	Uninfected	Bacteria
S472	4.06277	Uninfected	Bacteria
S473	1.94155	Uninfected	Bacteria
S474	1.66367	Uninfected	Bacteria
S475	1.84227	Uninfected	Bacteria
S476	1.5696	Uninfected	Bacteria
S477	2.41509	Uninfected	Bacteria
S478	2.846	Uninfected	Bacteria
S479	3.27661	Uninfected	Bacteria
S480	3.55071	Uninfected	Bacteria
S481	3.96704	Uninfected	Bacteria
S482	2.2414	Uninfected	Bacteria
S483	2.95251	Uninfected	Bacteria
S484	1.53698	Uninfected	Bacteria
S485	1.94971	Uninfected	Bacteria
S486	2.59439	Uninfected	Bacteria
S487	2.14186	Uninfected	Bacteria
S488	3.55923	Uninfected	Bacteria
S49	3.98937	Uninfected	Bacteria
S490	2.81985	Uninfected	Bacteria
S492	1.56161	Uninfected	Bacteria
S493	2.21171	Uninfected	Bacteria
S494	2.88382	Uninfected	Bacteria
S495	2.80031	Uninfected	Bacteria
S496	3.43184	Uninfected	Bacteria
S497	3.1393	Uninfected	Bacteria
S499	2.48528	Uninfected	Bacteria
S50	2.51821	Infected	Bacteria
S500	2.53086	Uninfected	Bacteria
S501	2.8729	Uninfected	Bacteria
S502	2.26482	Uninfected	Bacteria
S503	2.41962	Uninfected	Bacteria
S504	2.11472	Uninfected	Bacteria
S505	1.66783	Uninfected	Bacteria
S506	2.27965	Infected	Bacteria
S507	1.43011	Infected	Bacteria
S508	3.21183	Infected	Bacteria
S509	1.2718	Infected	Bacteria
S51	2.2309	Infected	Bacteria
S510	2.39658	Uninfected	Bacteria
S511	2.53846	Uninfected	Bacteria
S512	2.9293	Uninfected	Bacteria
S513	3.33084	Uninfected	Bacteria
S514	2.75395	Infected	Bacteria
S515	1.38856	Infected	Bacteria
S516	1.10531	Infected	Bacteria
S517	3.49041	Infected	Bacteria
S518	3.9446	Uninfected	Bacteria
S519	2.04503	Uninfected	Bacteria
S52	1.23693	Uninfected	Bacteria
S520	3.40809	Uninfected	Bacteria
S521	2.452	Uninfected	Bacteria
S522	2.90484	Uninfected	Bacteria
S523	3.02461	Uninfected	Bacteria
S524	3.30988	Uninfected	Bacteria
S525	2.7384	Uninfected	Bacteria
S526	3.26954	Uninfected	Bacteria
S527	3.53423	Uninfected	Bacteria
S528	3.44064	Uninfected	Bacteria
S529	2.70978	Uninfected	Bacteria
S53	2.20202	Infected	Bacteria
S530	3.38634	Uninfected	Bacteria
S531	3.28352	Uninfected	Bacteria
S532	1.07659	Infected	Bacteria
S533	2.14108	Infected	Bacteria
S534	3.8175	Infected	Bacteria
S535	3.14056	Uninfected	Bacteria
S536	3.24737	Infected	Bacteria
S537	4.04018	Uninfected	Bacteria
S538	4.30864	Uninfected	Bacteria
S539	3.2899	Uninfected	Bacteria
S54	2.44149	Uninfected	Bacteria
S540	2.1016	Infected	Bacteria
S541	3.28099	Infected	Bacteria
S542	2.65333	Uninfected	Bacteria
S543	2.43525	Infected	Bacteria
S544	1.76579	Uninfected	Bacteria
S545	2.52091	Uninfected	Bacteria
S546	2.86172	Uninfected	Bacteria
S547	4.01346	Uninfected	Bacteria
S548	4.06599	Uninfected	Bacteria
S549	3.8162	Infected	Bacteria
S55	2.4535	Uninfected	Bacteria
S550	3.87114	Infected	Bacteria
S551	3.59837	Infected	Bacteria
S552	3.07043	Infected	Bacteria
S553	2.00724	Uninfected	Bacteria
S554	2.20633	Uninfected	Bacteria
S555	3.60605	Uninfected	Bacteria
S556	3.08185	Uninfected	Bacteria
S557	1.81045	Uninfected	Bacteria
S558	3.1345	Uninfected	Bacteria
S559	3.67634	Uninfected	Bacteria
S56	3.71098	Infected	Bacteria
S560	0.790248	Uninfected	Bacteria
S561	3.11342	Uninfected	Bacteria
S562	1.13835	Uninfected	Bacteria
S563	2.68813	Uninfected	Bacteria
S564	2.18531	Uninfected	Bacteria
S565	1.72319	Uninfected	Bacteria
S566	0.174757	Uninfected	Bacteria
S568	2.85298	Uninfected	Bacteria
S569	3.00786	Uninfected	Bacteria
S57	2.87352	Uninfected	Bacteria
S570	2.2469	Infected	Bacteria
S571	2.03433	Infected	Bacteria
S572	1.60672	Infected	Bacteria
S573	1.14362	Infected	Bacteria
S574	1.87999	Uninfected	Bacteria
S575	1.75806	Uninfected	Bacteria
S576	3.54284	Uninfected	Bacteria
S577	2.03843	Infected	Bacteria
S578	1.55021	Infected	Bacteria
S579	1.83196	Infected	Bacteria
S58	2.39177	Infected	Bacteria
S580	2.50197	Uninfected	Bacteria
S581	2.81336	Uninfected	Bacteria
S582	3.42055	Uninfected	Bacteria
S583	3.9613	Infected	Bacteria
S584	2.91515	Infected	Bacteria
S585	3.51268	Infected	Bacteria
S59	2.70852	Uninfected	Bacteria
S60	4.75812	Infected	Bacteria
S61	3.52682	Uninfected	Bacteria
S62	3.40068	Uninfected	Bacteria
S63	3.80556	Uninfected	Bacteria
S64	4.04711	Infected	Bacteria
S65	3.06035	Infected	Bacteria
S66	3.41509	Infected	Bacteria
S67	2.22022	Uninfected	Bacteria
S68	1.19559	Uninfected	Bacteria
S69	3.6934	Uninfected	Bacteria
S70	2.73054	Infected	Bacteria
S71	3.91482	Infected	Bacteria
S72	3.38928	Infected	Bacteria
S91	1.96778	Uninfected	Bacteria
S92	0.439737	Infected	Bacteria
S93	2.39232	Uninfected	Bacteria
S94	2.75609	Infected	Bacteria
S95	3.30578	Infected	Bacteria
S96	3.40992	Infected	Bacteria
S97	2.34275	Infected	Bacteria
S98	2.9249	Infected	Bacteria
S99	2.18407	Uninfected	Bacteria
S100	3.31393	Uninfected	Fungi
S101	0.713442	Uninfected	Fungi
S102	2.42007	Uninfected	Fungi
S104	1.92383	Uninfected	Fungi
S105	1.56111	Uninfected	Fungi
S108	1.60466	Infected	Fungi
S109	1.50511	Uninfected	Fungi
S110	2.10409	Uninfected	Fungi
S111	0.383843	Uninfected	Fungi
S112	1.15144	Uninfected	Fungi
S113	1.73075	Uninfected	Fungi
S114	2.0777	Uninfected	Fungi
S115	2.01379	Uninfected	Fungi
S116	1.69461	Uninfected	Fungi
S118	0.919523	Infected	Fungi
S119	3.19199	Infected	Fungi
S145	2.23072	Infected	Fungi
S146	0.829866	Uninfected	Fungi
S147	1.88437	Infected	Fungi
S149	2.32139	Infected	Fungi
S150	2.16662	Infected	Fungi
S152	2.25119	Uninfected	Fungi
S153	0.511133	Infected	Fungi
S155	2.66204	Uninfected	Fungi
S156	2.59013	Uninfected	Fungi
S158	2.29798	Uninfected	Fungi
S160	0.195845	Uninfected	Fungi
S161	1.57015	Infected	Fungi
S162	1.22442	Infected	Fungi
S164	1.69436	Uninfected	Fungi
S165	2.51286	Uninfected	Fungi
S166	0.632674	Uninfected	Fungi
S167	2.19161	Infected	Fungi
S168	3.59546	Infected	Fungi
S169	3.66874	Infected	Fungi
S171	2.53127	Infected	Fungi
S172	2.38118	Uninfected	Fungi
S173	1.80509	Infected	Fungi
S174	1.10822	Uninfected	Fungi
S176	2.03372	Uninfected	Fungi
S180	2.04007	Infected	Fungi
S181	1.8944	Uninfected	Fungi
S182	4.009	Uninfected	Fungi
S183	1.6518	Uninfected	Fungi
S184	3.23134	Uninfected	Fungi
S185	2.11937	Uninfected	Fungi
S186	0.68546	Uninfected	Fungi
S187	2.03344	Uninfected	Fungi
S190	2.29079	Uninfected	Fungi
S191	2.706	Uninfected	Fungi
S192	1.53314	Uninfected	Fungi
S193	1.07036	Uninfected	Fungi
S195	2.64978	Uninfected	Fungi
S226	1.95725	Uninfected	Fungi
S229	1.27001	Uninfected	Fungi
S230	1.50087	Uninfected	Fungi
S231	2.20614	Uninfected	Fungi
S233	2.59066	Uninfected	Fungi
S234	1.7531	Uninfected	Fungi
S235	2.59701	Uninfected	Fungi
S236	0.840804	Uninfected	Fungi
S238	1.90309	Uninfected	Fungi
S239	1.19886	Uninfected	Fungi
S241	2.56056	Uninfected	Fungi
S242	2.59311	Uninfected	Fungi
S264	2.81879	Uninfected	Fungi
S265	2.20265	Uninfected	Fungi
S266	1.658	Uninfected	Fungi
S267	2.34422	Uninfected	Fungi
S269	3.01413	Uninfected	Fungi
S270	2.19059	Uninfected	Fungi
S271	1.52306	Uninfected	Fungi
S272	0.994052	Uninfected	Fungi
S273	2.11768	Uninfected	Fungi
S274	1.60408	Uninfected	Fungi
S321	1.83486	Uninfected	Fungi
S322	1.56225	Uninfected	Fungi
S323	1.59931	Uninfected	Fungi
S324	1.77146	Infected	Fungi
S325	0.705123	Infected	Fungi
S326	1.9196	Infected	Fungi
S328	1.8274	Uninfected	Fungi
S329	0.508845	Uninfected	Fungi
S330	2.10774	Infected	Fungi
S332	0.942372	Infected	Fungi
S333	1.64673	Uninfected	Fungi
S335	0.0720869	Uninfected	Fungi
S336	2.1322	Uninfected	Fungi
S337	1.68711	Uninfected	Fungi
S338	1.94017	Uninfected	Fungi
S339	1.98135	Uninfected	Fungi
S342	2.11208	Uninfected	Fungi
S345	2.51372	Uninfected	Fungi
S346	2.68026	Uninfected	Fungi
S347	1.89149	Uninfected	Fungi
S350	2.45622	Uninfected	Fungi
S351	0.161307	Uninfected	Fungi
S352	2.32859	Uninfected	Fungi
S353	0.284527	Infected	Fungi
S355	2.78622	Infected	Fungi
S359	1.98805	Uninfected	Fungi
S361	2.25707	Infected	Fungi
S362	0.687701	Infected	Fungi
S363	2.15676	Infected	Fungi
S364	1.18369	Uninfected	Fungi
S365	2.5409	Uninfected	Fungi
S366	3.42602	Uninfected	Fungi
S367	2.63584	Infected	Fungi
S368	2.14686	Infected	Fungi
S369	1.06136	Infected	Fungi
S372	3.21704	Uninfected	Fungi
S373	2.01094	Uninfected	Fungi
S374	1.17555	Uninfected	Fungi
S375	0.580092	Uninfected	Fungi
S376	1.27921	Uninfected	Fungi
S377	1.15773	Uninfected	Fungi
S378	1.5914	Uninfected	Fungi
S379	0.608705	Uninfected	Fungi
S380	1.0026	Uninfected	Fungi
S381	0.70752	Uninfected	Fungi
S382	0.974221	Uninfected	Fungi
S383	0.92866	Uninfected	Fungi
S384	2.27043	Uninfected	Fungi
S385	1.47698	Uninfected	Fungi
S386	0.909991	Uninfected	Fungi
S387	2.08379	Uninfected	Fungi
S388	2.1529	Uninfected	Fungi
S389	1.9944	Infected	Fungi
S390	1.37589	Infected	Fungi
S391	1.62528	Infected	Fungi
S392	1.81269	Infected	Fungi
S393	1.63866	Uninfected	Fungi
S394	1.21549	Uninfected	Fungi
S395	1.81563	Uninfected	Fungi
S396	1.41333	Uninfected	Fungi
S397	1.99412	Infected	Fungi
S398	0.833973	Infected	Fungi
S399	2.65362	Infected	Fungi
S400	2.08834	Infected	Fungi
S401	1.69825	Uninfected	Fungi
S402	1.88803	Uninfected	Fungi
S403	1.65437	Uninfected	Fungi
S404	1.55098	Uninfected	Fungi
S405	2.29801	Uninfected	Fungi
S406	1.42485	Uninfected	Fungi
S407	0.760505	Uninfected	Fungi
S408	2.35622	Uninfected	Fungi
S409	1.58779	Uninfected	Fungi
S410	1.37654	Uninfected	Fungi
S411	0.0315689	Uninfected	Fungi
S412	1.35784	Uninfected	Fungi
S458	1.49359	Uninfected	Fungi
S459	2.24116	Uninfected	Fungi
S460	2.03341	Uninfected	Fungi
S461	1.87627	Uninfected	Fungi
S462	1.63209	Uninfected	Fungi
S463	1.28576	Uninfected	Fungi
S464	1.8982	Uninfected	Fungi
S465	2.05165	Uninfected	Fungi
S466	0.795273	Uninfected	Fungi
S467	0.973887	Uninfected	Fungi
S468	2.0422	Uninfected	Fungi
S469	1.02968	Uninfected	Fungi
S470	0.453966	Uninfected	Fungi
S471	0.619243	Uninfected	Fungi
S472	2.31302	Uninfected	Fungi
S474	0.954118	Uninfected	Fungi
S476	2.17657	Uninfected	Fungi
S477	1.97166	Uninfected	Fungi
S478	1.69478	Uninfected	Fungi
S479	2.03986	Uninfected	Fungi
S480	1.70563	Uninfected	Fungi
S481	2.13203	Uninfected	Fungi
S482	1.55974	Uninfected	Fungi
S483	0.703744	Uninfected	Fungi
S484	1.71135	Uninfected	Fungi
S485	2.88964	Uninfected	Fungi
S486	2.33511	Uninfected	Fungi
S487	2.46461	Uninfected	Fungi
S488	2.28706	Uninfected	Fungi
S49	1.33545	Uninfected	Fungi
S490	2.81704	Uninfected	Fungi
S491	1.90348	Uninfected	Fungi
S492	2.03808	Uninfected	Fungi
S493	1.99538	Uninfected	Fungi
S494	1.51385	Uninfected	Fungi
S495	1.78892	Uninfected	Fungi
S496	3.00664	Uninfected	Fungi
S497	2.19913	Uninfected	Fungi
S498	2.3847	Uninfected	Fungi
S499	1.90812	Uninfected	Fungi
S501	1.11065	Uninfected	Fungi
S502	0.53965	Uninfected	Fungi
S503	1.07458	Uninfected	Fungi
S505	1.63072	Uninfected	Fungi
S506	0.79528	Infected	Fungi
S507	1.12477	Infected	Fungi
S508	1.72679	Infected	Fungi
S509	2.67622	Infected	Fungi
S51	1.88388	Infected	Fungi
S510	1.31108	Uninfected	Fungi
S511	2.4646	Uninfected	Fungi
S512	1.78172	Uninfected	Fungi
S513	0.752436	Uninfected	Fungi
S514	2.0854	Infected	Fungi
S515	1.34156	Infected	Fungi
S516	1.9403	Infected	Fungi
S517	1.46102	Infected	Fungi
S518	1.96587	Uninfected	Fungi
S519	1.88849	Uninfected	Fungi
S523	2.20645	Uninfected	Fungi
S524	2.3899	Uninfected	Fungi
S525	1.77589	Uninfected	Fungi
S526	2.01203	Uninfected	Fungi
S527	2.16792	Uninfected	Fungi
S528	1.65771	Uninfected	Fungi
S53	2.11298	Infected	Fungi
S530	2.40926	Uninfected	Fungi
S531	2.89046	Uninfected	Fungi
S532	1.09709	Infected	Fungi
S533	1.39844	Infected	Fungi
S534	1.87031	Infected	Fungi
S535	0.655288	Uninfected	Fungi
S536	1.72712	Infected	Fungi
S537	0.249921	Uninfected	Fungi
S538	1.89059	Uninfected	Fungi
S539	1.18769	Uninfected	Fungi
S540	1.35819	Infected	Fungi
S541	1.05475	Infected	Fungi
S543	1.91121	Infected	Fungi
S544	1.69798	Uninfected	Fungi
S545	1.96953	Uninfected	Fungi
S548	2.47929	Uninfected	Fungi
S549	1.47642	Infected	Fungi
S55	1.79149	Uninfected	Fungi
S550	1.44187	Infected	Fungi
S551	1.74453	Infected	Fungi
S552	1.24468	Infected	Fungi
S553	2.95801	Uninfected	Fungi
S554	2.35131	Uninfected	Fungi
S555	2.12977	Uninfected	Fungi
S556	1.98606	Uninfected	Fungi
S557	1.49399	Uninfected	Fungi
S558	1.97984	Uninfected	Fungi
S559	1.82511	Uninfected	Fungi
S56	0.795342	Infected	Fungi
S560	1.08068	Uninfected	Fungi
S561	1.49628	Uninfected	Fungi
S562	1.0881	Uninfected	Fungi
S563	1.21876	Uninfected	Fungi
S564	1.46161	Uninfected	Fungi
S565	2.39749	Uninfected	Fungi
S566	1.3913	Uninfected	Fungi
S567	0.465412	Uninfected	Fungi
S568	1.66285	Uninfected	Fungi
S569	0.317029	Uninfected	Fungi
S57	2.0421	Uninfected	Fungi
S570	1.32056	Infected	Fungi
S571	1.77059	Infected	Fungi
S572	0.392104	Infected	Fungi
S573	0.446239	Infected	Fungi
S574	2.05554	Uninfected	Fungi
S575	1.48782	Uninfected	Fungi
S576	0.627225	Uninfected	Fungi
S577	0.975597	Infected	Fungi
S578	2.03603	Infected	Fungi
S579	1.19083	Infected	Fungi
S580	1.63769	Uninfected	Fungi
S581	1.62965	Uninfected	Fungi
S582	0.415649	Uninfected	Fungi
S583	1.22073	Infected	Fungi
S584	0.529749	Infected	Fungi
S585	1.25642	Infected	Fungi
S59	1.76398	Uninfected	Fungi
S60	1.05943	Infected	Fungi
S62	1.53467	Uninfected	Fungi
S63	1.58644	Uninfected	Fungi
S64	1.08424	Infected	Fungi
S65	1.24355	Infected	Fungi
S66	3.21249	Infected	Fungi
S67	1.74606	Uninfected	Fungi
S69	1.97906	Uninfected	Fungi
S70	0.354678	Infected	Fungi
S71	1.86857	Infected	Fungi
S72	0.364306	Infected	Fungi
S93	2.41802	Uninfected	Fungi
S95	1.98499	Infected	Fungi
S96	1.70328	Infected	Fungi
S97	3.17908	Infected	Fungi
S98	1.95016	Infected	Fungi
S99	1.95056	Uninfected	Fungi
S100	1.15755	Uninfected	Eukaryotes
S101	0.767413	Uninfected	Eukaryotes
S102	1.32418	Uninfected	Eukaryotes
S104	0.039148	Uninfected	Eukaryotes
S105	0	Uninfected	Eukaryotes
S106	0.700329	Infected	Eukaryotes
S107	0.218915	Infected	Eukaryotes
S108	0.361377	Infected	Eukaryotes
S109	0.360453	Uninfected	Eukaryotes
S111	0.99482	Uninfected	Eukaryotes
S112	0.535852	Uninfected	Eukaryotes
S113	1.85594	Uninfected	Eukaryotes
S114	0.241662	Uninfected	Eukaryotes
S115	0.017991	Uninfected	Eukaryotes
S116	2.50531	Uninfected	Eukaryotes
S117	0.012758	Uninfected	Eukaryotes
S118	0.294826	Infected	Eukaryotes
S119	0.853883	Infected	Eukaryotes
S120	0.675973	Infected	Eukaryotes
S145	0.188373	Infected	Eukaryotes
S146	1.03632	Uninfected	Eukaryotes
S147	0.797168	Infected	Eukaryotes
S148	0.0810691	Uninfected	Eukaryotes
S149	0.00679514	Infected	Eukaryotes
S150	0.292478	Infected	Eukaryotes
S151	1.33107	Infected	Eukaryotes
S152	0.940588	Uninfected	Eukaryotes
S153	0.225164	Infected	Eukaryotes
S154	0.637618	Infected	Eukaryotes
S155	1.03502	Uninfected	Eukaryotes
S156	2.43562	Uninfected	Eukaryotes
S157	0.459471	Infected	Eukaryotes
S158	1.90361	Uninfected	Eukaryotes
S159	1.04914	Uninfected	Eukaryotes
S160	0.870078	Uninfected	Eukaryotes
S161	0.813193	Infected	Eukaryotes
S162	0.344493	Infected	Eukaryotes
S163	1.02337	Infected	Eukaryotes
S164	2.98235	Uninfected	Eukaryotes
S165	2.2965	Uninfected	Eukaryotes
S166	2.17911	Uninfected	Eukaryotes
S167	1.63412	Infected	Eukaryotes
S168	1.32096	Infected	Eukaryotes
S169	1.20884	Infected	Eukaryotes
S171	0.048226	Infected	Eukaryotes
S172	2.35046	Uninfected	Eukaryotes
S173	0.469741	Infected	Eukaryotes
S174	0.635763	Uninfected	Eukaryotes
S175	2.12827	Infected	Eukaryotes
S176	0.828174	Uninfected	Eukaryotes
S177	0.0495166	Infected	Eukaryotes
S178	0.198858	Infected	Eukaryotes
S179	0.380622	Infected	Eukaryotes
S180	0.0898618	Infected	Eukaryotes
S181	2.33782	Uninfected	Eukaryotes
S182	1.81809	Uninfected	Eukaryotes
S183	1.87743	Uninfected	Eukaryotes
S188	2.85848	Uninfected	Eukaryotes
S189	1.60515	Uninfected	Eukaryotes
S190	0.0699773	Uninfected	Eukaryotes
S191	0.0293576	Uninfected	Eukaryotes
S192	0.0180588	Uninfected	Eukaryotes
S193	0.0608657	Uninfected	Eukaryotes
S194	1.16095	Uninfected	Eukaryotes
S195	1.06491	Uninfected	Eukaryotes
S226	0.0629059	Uninfected	Eukaryotes
S227	0.696008	Uninfected	Eukaryotes
S228	0.0384419	Uninfected	Eukaryotes
S229	1.79091	Uninfected	Eukaryotes
S230	2.55469	Uninfected	Eukaryotes
S231	3.02799	Uninfected	Eukaryotes
S235	1.05982	Uninfected	Eukaryotes
S237	0.909623	Uninfected	Eukaryotes
S238	1.27841	Uninfected	Eukaryotes
S239	3.13728	Uninfected	Eukaryotes
S240	2.8128	Uninfected	Eukaryotes
S242	2.50704	Uninfected	Eukaryotes
S264	1.46637	Uninfected	Eukaryotes
S265	0.448239	Uninfected	Eukaryotes
S266	2.15072	Uninfected	Eukaryotes
S267	0.5767	Uninfected	Eukaryotes
S268	1.37315	Uninfected	Eukaryotes
S269	1.50402	Uninfected	Eukaryotes
S270	0.717797	Uninfected	Eukaryotes
S271	2.38785	Uninfected	Eukaryotes
S273	2.565	Uninfected	Eukaryotes
S276	1.45209	Uninfected	Eukaryotes
S322	1.39137	Uninfected	Eukaryotes
S323	0.673322	Uninfected	Eukaryotes
S324	2.95355	Infected	Eukaryotes
S325	0.0692082	Infected	Eukaryotes
S326	0.540216	Infected	Eukaryotes
S329	2.11689	Uninfected	Eukaryotes
S330	0.0420082	Infected	Eukaryotes
S331	0.144891	Infected	Eukaryotes
S332	0.533149	Infected	Eukaryotes
S334	2.77871	Uninfected	Eukaryotes
S335	1.24884	Uninfected	Eukaryotes
S336	2.48784	Uninfected	Eukaryotes
S337	1.71008	Uninfected	Eukaryotes
S338	2.08931	Uninfected	Eukaryotes
S340	2.85549	Uninfected	Eukaryotes
S341	2.14482	Uninfected	Eukaryotes
S342	2.54762	Uninfected	Eukaryotes
S343	1.83133	Uninfected	Eukaryotes
S344	2.52865	Uninfected	Eukaryotes
S345	2.5686	Uninfected	Eukaryotes
S346	3.20915	Uninfected	Eukaryotes
S347	2.47558	Uninfected	Eukaryotes
S348	3.08422	Uninfected	Eukaryotes
S349	1.42928	Uninfected	Eukaryotes
S350	0.299301	Uninfected	Eukaryotes
S351	0.0146906	Uninfected	Eukaryotes
S352	0.441639	Uninfected	Eukaryotes
S353	0.492494	Infected	Eukaryotes
S354	0.252577	Infected	Eukaryotes
S355	0.498511	Infected	Eukaryotes
S358	2.70226	Uninfected	Eukaryotes
S361	0.00918608	Infected	Eukaryotes
S362	0.0100742	Infected	Eukaryotes
S363	0.162517	Infected	Eukaryotes
S364	1.78237	Uninfected	Eukaryotes
S365	1.20225	Uninfected	Eukaryotes
S366	2.17388	Uninfected	Eukaryotes
S367	0.445911	Infected	Eukaryotes
S368	0.432315	Infected	Eukaryotes
S369	0.0161918	Infected	Eukaryotes
S371	3.42901	Uninfected	Eukaryotes
S372	2.86479	Uninfected	Eukaryotes
S373	0.0177902	Uninfected	Eukaryotes
S374	0.0488086	Uninfected	Eukaryotes
S375	0.414603	Uninfected	Eukaryotes
S377	1.73633	Uninfected	Eukaryotes
S378	1.47438	Uninfected	Eukaryotes
S379	1.99075	Uninfected	Eukaryotes
S380	1.22584	Uninfected	Eukaryotes
S381	1.15234	Uninfected	Eukaryotes
S383	2.19582	Uninfected	Eukaryotes
S384	1.28209	Uninfected	Eukaryotes
S385	1.94687	Uninfected	Eukaryotes
S386	0.151075	Uninfected	Eukaryotes
S387	0.476247	Uninfected	Eukaryotes
S388	2.09846	Uninfected	Eukaryotes
S389	0.00391237	Infected	Eukaryotes
S390	0.0927181	Infected	Eukaryotes
S391	0.079769	Infected	Eukaryotes
S392	0.0656362	Infected	Eukaryotes
S393	1.51856	Uninfected	Eukaryotes
S394	1.76702	Uninfected	Eukaryotes
S395	2.03117	Uninfected	Eukaryotes
S396	2.45469	Uninfected	Eukaryotes
S397	0.183346	Infected	Eukaryotes
S398	0.353635	Infected	Eukaryotes
S399	1.1713	Infected	Eukaryotes
S400	0.293891	Infected	Eukaryotes
S401	0.590903	Uninfected	Eukaryotes
S402	0.0226872	Uninfected	Eukaryotes
S403	2.146	Uninfected	Eukaryotes
S408	1.73934	Uninfected	Eukaryotes
S409	1.67911	Uninfected	Eukaryotes
S410	2.31584	Uninfected	Eukaryotes
S411	1.33072	Uninfected	Eukaryotes
S412	1.77841	Uninfected	Eukaryotes
S458	2.20463	Uninfected	Eukaryotes
S459	2.87759	Uninfected	Eukaryotes
S460	2.02533	Uninfected	Eukaryotes
S461	0.161581	Uninfected	Eukaryotes
S462	0.108549	Uninfected	Eukaryotes
S463	0.0554718	Uninfected	Eukaryotes
S464	1.49928	Uninfected	Eukaryotes
S465	1.18702	Uninfected	Eukaryotes
S466	0.0630855	Uninfected	Eukaryotes
S477	0.134742	Uninfected	Eukaryotes
S478	1.31328	Uninfected	Eukaryotes
S482	0.503366	Uninfected	Eukaryotes
S484	2.16805	Uninfected	Eukaryotes
S485	0.20383	Uninfected	Eukaryotes
S486	0.738564	Uninfected	Eukaryotes
S487	0.418542	Uninfected	Eukaryotes
S49	3.37421	Uninfected	Eukaryotes
S490	1.83127	Uninfected	Eukaryotes
S491	0.894165	Uninfected	Eukaryotes
S492	0.80187	Uninfected	Eukaryotes
S496	2.471	Uninfected	Eukaryotes
S497	2.04966	Uninfected	Eukaryotes
S498	0.523762	Uninfected	Eukaryotes
S50	0.00115472	Infected	Eukaryotes
S501	0.260834	Uninfected	Eukaryotes
S502	0.679302	Uninfected	Eukaryotes
S503	1.04533	Uninfected	Eukaryotes
S504	0.0325205	Uninfected	Eukaryotes
S505	1.09694	Uninfected	Eukaryotes
S506	0.628256	Infected	Eukaryotes
S507	0.259596	Infected	Eukaryotes
S508	0.396447	Infected	Eukaryotes
S509	0.233352	Infected	Eukaryotes
S51	0.0346337	Infected	Eukaryotes
S511	1.86709	Uninfected	Eukaryotes
S514	0.203923	Infected	Eukaryotes
S515	0.176406	Infected	Eukaryotes
S516	0.0247393	Infected	Eukaryotes
S517	0.378655	Infected	Eukaryotes
S518	1.49801	Uninfected	Eukaryotes
S519	1.05593	Uninfected	Eukaryotes
S52	0.638619	Uninfected	Eukaryotes
S522	1.03203	Uninfected	Eukaryotes
S523	0.478626	Uninfected	Eukaryotes
S524	2.48052	Uninfected	Eukaryotes
S526	2.75405	Uninfected	Eukaryotes
S527	2.03887	Uninfected	Eukaryotes
S528	2.17369	Uninfected	Eukaryotes
S529	1.89585	Uninfected	Eukaryotes
S53	0.0553357	Infected	Eukaryotes
S530	0.573372	Uninfected	Eukaryotes
S531	0.0591151	Uninfected	Eukaryotes
S532	0.544868	Infected	Eukaryotes
S533	0.156446	Infected	Eukaryotes
S534	0.615035	Infected	Eukaryotes
S535	0.875053	Uninfected	Eukaryotes
S536	0.932802	Infected	Eukaryotes
S537	1.14753	Uninfected	Eukaryotes
S538	2.69936	Uninfected	Eukaryotes
S54	0.243489	Uninfected	Eukaryotes
S540	0.863909	Infected	Eukaryotes
S541	0.164277	Infected	Eukaryotes
S543	0.401162	Infected	Eukaryotes
S544	1.73208	Uninfected	Eukaryotes
S545	1.93606	Uninfected	Eukaryotes
S546	0.817311	Uninfected	Eukaryotes
S547	0.246761	Uninfected	Eukaryotes
S548	1.46852	Uninfected	Eukaryotes
S549	0.104297	Infected	Eukaryotes
S55	3.17817	Uninfected	Eukaryotes
S550	0.0737637	Infected	Eukaryotes
S551	0.0192735	Infected	Eukaryotes
S552	0.00900854	Infected	Eukaryotes
S554	0.657921	Uninfected	Eukaryotes
S555	0.82388	Uninfected	Eukaryotes
S556	0.321141	Uninfected	Eukaryotes
S557	1.15476	Uninfected	Eukaryotes
S566	0.102127	Uninfected	Eukaryotes
S567	2.07067	Uninfected	Eukaryotes
S568	0.787667	Uninfected	Eukaryotes
S569	2.39329	Uninfected	Eukaryotes
S57	0.24682	Uninfected	Eukaryotes
S570	0.696334	Infected	Eukaryotes
S571	0.261624	Infected	Eukaryotes
S572	0.503408	Infected	Eukaryotes
S573	0.858534	Infected	Eukaryotes
S574	0.513748	Uninfected	Eukaryotes
S575	0.168704	Uninfected	Eukaryotes
S576	2.42115	Uninfected	Eukaryotes
S577	0.0927456	Infected	Eukaryotes
S578	0.20267	Infected	Eukaryotes
S579	0.845226	Infected	Eukaryotes
S58	0.557242	Infected	Eukaryotes
S580	2.35621	Uninfected	Eukaryotes
S581	1.19155	Uninfected	Eukaryotes
S583	0.508396	Infected	Eukaryotes
S584	0.450404	Infected	Eukaryotes
S585	0.508417	Infected	Eukaryotes
S59	0.3755	Uninfected	Eukaryotes
S60	0.239959	Infected	Eukaryotes
S61	0.588754	Uninfected	Eukaryotes
S63	0.832303	Uninfected	Eukaryotes
S64	2.67946	Infected	Eukaryotes
S65	0.583723	Infected	Eukaryotes
S66	3.09986	Infected	Eukaryotes
S67	0.0105358	Uninfected	Eukaryotes
S70	0.0782045	Infected	Eukaryotes
S71	0.843926	Infected	Eukaryotes
S72	0.116317	Infected	Eukaryotes
S92	0.133628	Infected	Eukaryotes
S93	1.41574	Uninfected	Eukaryotes
S94	0.0150036	Infected	Eukaryotes
S95	0.801105	Infected	Eukaryotes
S96	0.856429	Infected	Eukaryotes
S97	0.286089	Infected	Eukaryotes
S98	0.513833	Infected	Eukaryotes
S99	0.747271	Uninfected	Eukaryotes

## Sheet: Fig1d_beta
SampleID	Dim1	Dim2	SampleStatus	Taxa
S100	0.09375	0.701884	Uninfected	Bacteria
S101	-0.0369332	-0.0557714	Uninfected	Bacteria
S102	0.432787	0.605313	Uninfected	Bacteria
S103	-1.0701	0.0312066	Uninfected	Bacteria
S104	-0.136606	-0.490915	Uninfected	Bacteria
S105	0.0761241	2.159	Uninfected	Bacteria
S106	0.489527	-0.41577	Infected	Bacteria
S107	0.64804	0.0530892	Infected	Bacteria
S108	0.389863	-0.241844	Infected	Bacteria
S109	0.258163	0.245627	Uninfected	Bacteria
S110	-0.198383	-0.458438	Uninfected	Bacteria
S111	1.20767	0.625336	Uninfected	Bacteria
S112	0.309298	0.77386	Uninfected	Bacteria
S113	0.268518	0.895852	Uninfected	Bacteria
S114	0.228509	-0.0368263	Uninfected	Bacteria
S115	-0.00704465	-0.415358	Uninfected	Bacteria
S116	0.183107	-0.0302649	Uninfected	Bacteria
S117	-0.149496	-0.43001	Uninfected	Bacteria
S118	0.844634	0.318469	Infected	Bacteria
S119	0.268561	-0.0523904	Infected	Bacteria
S120	0.288663	-0.0381078	Infected	Bacteria
S145	0.708656	0.246989	Infected	Bacteria
S146	-0.713177	-0.572528	Uninfected	Bacteria
S147	0.873277	-0.177886	Infected	Bacteria
S148	0.225947	-0.57499	Uninfected	Bacteria
S149	-0.514566	-0.406393	Infected	Bacteria
S150	-0.928254	-0.425289	Infected	Bacteria
S151	0.308301	0.210537	Infected	Bacteria
S152	0.147669	0.574748	Uninfected	Bacteria
S153	0.240884	0.673702	Infected	Bacteria
S154	0.158521	0.187679	Infected	Bacteria
S155	0.643027	0.156462	Uninfected	Bacteria
S156	-0.0994779	0.362396	Uninfected	Bacteria
S157	-0.0167996	0.503364	Infected	Bacteria
S158	-0.254898	0.210494	Uninfected	Bacteria
S159	-0.36202	0.0360148	Uninfected	Bacteria
S160	-0.15978	0.0346951	Uninfected	Bacteria
S161	1.16631	0.140882	Infected	Bacteria
S162	-0.0621546	-0.146789	Infected	Bacteria
S163	-0.24384	0.137762	Infected	Bacteria
S164	0.151266	-0.0249371	Uninfected	Bacteria
S165	0.311731	-0.151248	Uninfected	Bacteria
S166	0.102532	0.00732354	Uninfected	Bacteria
S167	0.241563	0.0402646	Infected	Bacteria
S168	0.410081	-0.0527454	Infected	Bacteria
S169	0.557792	0.0314749	Infected	Bacteria
S171	0.590215	0.348634	Infected	Bacteria
S172	0.00837319	0.0872626	Uninfected	Bacteria
S173	0.232491	-0.382529	Infected	Bacteria
S174	-0.166154	-0.377244	Uninfected	Bacteria
S175	0.436793	-0.122711	Infected	Bacteria
S176	0.125792	0.114987	Uninfected	Bacteria
S177	0.137252	0.336585	Infected	Bacteria
S178	-0.59487	0.43552	Infected	Bacteria
S179	0.233423	-0.0953503	Infected	Bacteria
S180	-0.197014	-0.102909	Infected	Bacteria
S181	-0.303668	-0.484371	Uninfected	Bacteria
S182	-0.230261	-0.20022	Uninfected	Bacteria
S183	-0.149266	0.24	Uninfected	Bacteria
S184	-0.5755	0.202717	Uninfected	Bacteria
S185	-0.384263	-0.000987123	Uninfected	Bacteria
S186	-0.353924	0.340058	Uninfected	Bacteria
S187	-0.937262	-0.535219	Uninfected	Bacteria
S188	-0.313351	-0.293025	Uninfected	Bacteria
S189	-0.502473	-0.435521	Uninfected	Bacteria
S190	0.368444	-0.554741	Uninfected	Bacteria
S191	-0.0785544	-0.104156	Uninfected	Bacteria
S192	0.171315	-0.281067	Uninfected	Bacteria
S193	0.0932041	-0.272527	Uninfected	Bacteria
S194	1.42305e-05	-0.0380332	Uninfected	Bacteria
S195	0.0853668	-0.317954	Uninfected	Bacteria
S226	-0.177397	-0.32658	Uninfected	Bacteria
S227	-0.0233494	-0.470043	Uninfected	Bacteria
S228	0.0467105	-0.352811	Uninfected	Bacteria
S229	-0.136306	0.527845	Uninfected	Bacteria
S230	-0.732378	0.321884	Uninfected	Bacteria
S231	-0.420816	0.201405	Uninfected	Bacteria
S232	-1.09352	-0.0936603	Uninfected	Bacteria
S233	-0.669097	0.292955	Uninfected	Bacteria
S234	-0.93233	-0.28204	Uninfected	Bacteria
S235	-0.517202	0.231633	Uninfected	Bacteria
S236	-0.931763	-0.754098	Uninfected	Bacteria
S237	-0.584113	0.0228798	Uninfected	Bacteria
S238	0.316713	0.0338493	Uninfected	Bacteria
S239	0.0250513	-0.340951	Uninfected	Bacteria
S240	-0.1518	-0.228436	Uninfected	Bacteria
S241	-0.233543	-0.338512	Uninfected	Bacteria
S242	-0.0229251	-0.168242	Uninfected	Bacteria
S264	-0.0849173	-0.349088	Uninfected	Bacteria
S265	-0.0768793	-0.554718	Uninfected	Bacteria
S266	-0.0196232	-0.437932	Uninfected	Bacteria
S267	-0.792216	-0.238512	Uninfected	Bacteria
S268	-1.15872	-0.339858	Uninfected	Bacteria
S269	-0.568565	-0.23565	Uninfected	Bacteria
S270	-0.434943	-0.200203	Uninfected	Bacteria
S271	0.101135	-0.510673	Uninfected	Bacteria
S272	0.0562494	-0.539033	Uninfected	Bacteria
S273	-0.343493	-0.0393424	Uninfected	Bacteria
S274	-0.0330646	-0.193431	Uninfected	Bacteria
S275	0.0307368	-0.391362	Uninfected	Bacteria
S276	0.322578	-0.421274	Uninfected	Bacteria
S321	0.193188	-0.448632	Uninfected	Bacteria
S322	-0.511346	-0.0336726	Uninfected	Bacteria
S323	-1.07058	0.170838	Uninfected	Bacteria
S324	-0.760555	0.169313	Infected	Bacteria
S325	0.028708	0.0135663	Infected	Bacteria
S326	0.143739	-0.0683143	Infected	Bacteria
S327	-0.175741	-0.124389	Uninfected	Bacteria
S328	-0.729756	-0.195858	Uninfected	Bacteria
S329	-0.402343	-0.423115	Uninfected	Bacteria
S330	-0.0800103	-0.270964	Infected	Bacteria
S331	-0.397124	-0.464112	Infected	Bacteria
S332	-0.779566	0.222701	Infected	Bacteria
S333	-0.0517915	-0.320922	Uninfected	Bacteria
S334	-1.11783	-0.208902	Uninfected	Bacteria
S335	-1.01683	-0.244186	Uninfected	Bacteria
S336	-0.444764	-0.00495396	Uninfected	Bacteria
S337	-0.162966	-0.157492	Uninfected	Bacteria
S338	0.0136528	-0.173522	Uninfected	Bacteria
S339	-0.682724	-0.139995	Uninfected	Bacteria
S340	-0.323271	0.158543	Uninfected	Bacteria
S341	0.0365421	0.524083	Uninfected	Bacteria
S342	-0.123916	-0.0474365	Uninfected	Bacteria
S343	0.012773	-0.219377	Uninfected	Bacteria
S344	-0.601925	0.0973858	Uninfected	Bacteria
S345	-0.0533331	0.107962	Uninfected	Bacteria
S346	0.0766296	0.594358	Uninfected	Bacteria
S347	-0.444145	-0.0887333	Uninfected	Bacteria
S348	-0.265703	0.22195	Uninfected	Bacteria
S349	-0.366338	-0.213492	Uninfected	Bacteria
S350	-1.07223	-0.207294	Uninfected	Bacteria
S351	0.395655	-0.280615	Uninfected	Bacteria
S352	-0.182916	-0.412439	Uninfected	Bacteria
S353	0.429213	0.173044	Infected	Bacteria
S354	0.273262	-0.362191	Infected	Bacteria
S355	0.234305	-0.182527	Infected	Bacteria
S358	-0.107124	-0.37734	Uninfected	Bacteria
S359	-0.628358	-0.096033	Uninfected	Bacteria
S360	-0.510215	-0.511656	Uninfected	Bacteria
S361	0.190783	-0.198737	Infected	Bacteria
S362	0.697357	-0.162763	Infected	Bacteria
S363	-0.547235	-0.295961	Infected	Bacteria
S364	0.356255	0.681302	Uninfected	Bacteria
S365	0.223851	-0.350139	Uninfected	Bacteria
S366	-0.724156	0.119947	Uninfected	Bacteria
S367	-0.0877418	-0.136627	Infected	Bacteria
S368	0.303508	-0.196668	Infected	Bacteria
S369	-0.430345	0.333849	Infected	Bacteria
S370	0.134864	-0.358259	Uninfected	Bacteria
S371	-0.213645	-0.274996	Uninfected	Bacteria
S372	-0.306107	-0.464366	Uninfected	Bacteria
S373	-0.0439449	0.0864129	Uninfected	Bacteria
S374	0.780672	-0.397028	Uninfected	Bacteria
S375	-0.113732	0.0809958	Uninfected	Bacteria
S376	0.33254	-0.622684	Uninfected	Bacteria
S377	0.157289	-0.438155	Uninfected	Bacteria
S378	-0.238209	0.387478	Uninfected	Bacteria
S379	0.411901	-0.352021	Uninfected	Bacteria
S380	0.304497	0.107411	Uninfected	Bacteria
S381	0.152	-0.10351	Uninfected	Bacteria
S382	0.0694924	0.0753731	Uninfected	Bacteria
S383	-0.0225415	0.121734	Uninfected	Bacteria
S384	0.32835	-0.373074	Uninfected	Bacteria
S385	-0.0969685	0.814751	Uninfected	Bacteria
S386	0.118614	0.497593	Uninfected	Bacteria
S387	-0.00658035	-0.670742	Uninfected	Bacteria
S388	0.0418167	0.024921	Uninfected	Bacteria
S389	0.206589	-0.299846	Infected	Bacteria
S390	-0.145	0.485406	Infected	Bacteria
S391	0.670303	0.181048	Infected	Bacteria
S392	0.279061	0.147894	Infected	Bacteria
S393	0.121511	0.0438185	Uninfected	Bacteria
S394	-0.185051	0.33088	Uninfected	Bacteria
S395	-0.0215233	0.311204	Uninfected	Bacteria
S396	-0.024979	0.279233	Uninfected	Bacteria
S397	0.135369	0.293394	Infected	Bacteria
S398	0.223032	0.480299	Infected	Bacteria
S399	0.2053	0.495604	Infected	Bacteria
S400	0.809627	0.683575	Infected	Bacteria
S401	-0.102622	0.201749	Uninfected	Bacteria
S402	0.0613689	-0.261362	Uninfected	Bacteria
S403	0.116929	-0.536482	Uninfected	Bacteria
S404	0.171734	-0.717809	Uninfected	Bacteria
S405	0.0390359	-0.584476	Uninfected	Bacteria
S406	-0.251586	-0.881153	Uninfected	Bacteria
S407	0.138632	-0.327714	Uninfected	Bacteria
S408	0.0462395	-0.209233	Uninfected	Bacteria
S409	0.50965	-0.362025	Uninfected	Bacteria
S410	0.239654	-0.298298	Uninfected	Bacteria
S411	0.255664	-0.505792	Uninfected	Bacteria
S412	0.147916	-0.306298	Uninfected	Bacteria
S458	-0.0487127	-0.271378	Uninfected	Bacteria
S459	-0.268962	0.0990787	Uninfected	Bacteria
S460	0.00468209	-0.0118719	Uninfected	Bacteria
S461	-0.274518	0.597363	Uninfected	Bacteria
S462	-0.223368	0.582312	Uninfected	Bacteria
S463	-0.262385	0.825779	Uninfected	Bacteria
S464	0.290984	0.470621	Uninfected	Bacteria
S465	-0.457942	0.54848	Uninfected	Bacteria
S466	-0.263366	0.502826	Uninfected	Bacteria
S468	-0.184037	0.430009	Uninfected	Bacteria
S469	-0.17823	0.556048	Uninfected	Bacteria
S470	-0.492893	0.749151	Uninfected	Bacteria
S471	0.360388	-0.0583122	Uninfected	Bacteria
S472	0.0459274	0.448447	Uninfected	Bacteria
S473	-0.65764	0.536767	Uninfected	Bacteria
S474	-0.726293	0.725347	Uninfected	Bacteria
S475	-0.615076	0.574963	Uninfected	Bacteria
S476	-0.600956	0.861167	Uninfected	Bacteria
S477	-0.541576	0.626605	Uninfected	Bacteria
S478	0.0748349	0.249658	Uninfected	Bacteria
S479	-0.156245	0.158152	Uninfected	Bacteria
S480	-0.204542	0.172358	Uninfected	Bacteria
S481	-0.0507963	0.272754	Uninfected	Bacteria
S482	0.519521	-0.0135517	Uninfected	Bacteria
S483	-0.516578	0.297785	Uninfected	Bacteria
S484	0.756949	0.368721	Uninfected	Bacteria
S485	0.520162	0.366497	Uninfected	Bacteria
S486	0.39002	0.332874	Uninfected	Bacteria
S487	0.559739	0.336723	Uninfected	Bacteria
S488	-0.0371138	0.13418	Uninfected	Bacteria
S49	0.163295	0.958793	Uninfected	Bacteria
S490	0.281941	0.086804	Uninfected	Bacteria
S492	0.251798	-0.441434	Uninfected	Bacteria
S493	0.197469	-0.325677	Uninfected	Bacteria
S494	-0.0121718	-0.158279	Uninfected	Bacteria
S495	-0.107691	-0.443202	Uninfected	Bacteria
S496	0.0855829	-0.177165	Uninfected	Bacteria
S497	0.185073	-0.102712	Uninfected	Bacteria
S499	0.231463	-0.231388	Uninfected	Bacteria
S50	0.0346309	0.335177	Infected	Bacteria
S500	0.420784	0.303568	Uninfected	Bacteria
S501	0.349048	-0.0147289	Uninfected	Bacteria
S502	0.281301	0.581207	Uninfected	Bacteria
S503	-0.134915	0.638367	Uninfected	Bacteria
S504	0.230484	0.0156717	Uninfected	Bacteria
S505	0.37652	-0.157917	Uninfected	Bacteria
S506	0.0139875	0.569045	Infected	Bacteria
S507	0.481891	0.54685	Infected	Bacteria
S508	-0.0546967	0.565359	Infected	Bacteria
S509	0.666504	-0.0965864	Infected	Bacteria
S51	0.0594169	-0.384473	Infected	Bacteria
S510	0.259019	0.189722	Uninfected	Bacteria
S511	0.384407	-0.158963	Uninfected	Bacteria
S512	0.461994	-0.0803845	Uninfected	Bacteria
S513	-0.589968	0.319474	Uninfected	Bacteria
S514	0.386503	0.0836356	Infected	Bacteria
S515	0.339324	-0.490158	Infected	Bacteria
S516	0.529057	-0.510813	Infected	Bacteria
S517	0.0689166	-0.102337	Infected	Bacteria
S518	0.0794731	0.310728	Uninfected	Bacteria
S519	0.169278	-0.345009	Uninfected	Bacteria
S52	0.118633	-0.641667	Uninfected	Bacteria
S520	-0.588724	-0.172184	Uninfected	Bacteria
S521	-0.578156	0.714099	Uninfected	Bacteria
S522	0.0915272	-0.380815	Uninfected	Bacteria
S523	-0.0146421	-0.275222	Uninfected	Bacteria
S524	0.100873	0.209606	Uninfected	Bacteria
S525	0.139357	-0.36912	Uninfected	Bacteria
S526	0.183327	-0.00899204	Uninfected	Bacteria
S527	-0.528869	0.539008	Uninfected	Bacteria
S528	-0.0904826	-0.0616763	Uninfected	Bacteria
S529	0.054502	-0.436755	Uninfected	Bacteria
S53	-0.00259595	-0.574649	Infected	Bacteria
S530	0.093274	-0.0828204	Uninfected	Bacteria
S531	0.0524308	-0.0909234	Uninfected	Bacteria
S532	0.542878	0.658926	Infected	Bacteria
S533	0.367043	0.558256	Infected	Bacteria
S534	0.0524529	0.185506	Infected	Bacteria
S535	0.127213	0.438368	Uninfected	Bacteria
S536	0.183556	0.288583	Infected	Bacteria
S537	-0.317043	0.303313	Uninfected	Bacteria
S538	-0.144497	0.334275	Uninfected	Bacteria
S539	0.164074	0.124718	Uninfected	Bacteria
S54	0.0081928	-0.489341	Uninfected	Bacteria
S540	0.358817	0.450824	Infected	Bacteria
S541	0.398472	0.492435	Infected	Bacteria
S542	0.206264	0.253913	Uninfected	Bacteria
S543	0.433091	0.282231	Infected	Bacteria
S544	0.464171	0.233579	Uninfected	Bacteria
S545	-0.386865	0.725234	Uninfected	Bacteria
S546	-0.283748	0.363411	Uninfected	Bacteria
S547	-0.233802	0.0446676	Uninfected	Bacteria
S548	-0.221801	0.326682	Uninfected	Bacteria
S549	-0.209576	0.245941	Infected	Bacteria
S55	0.276874	0.298831	Uninfected	Bacteria
S550	-0.0648573	0.181185	Infected	Bacteria
S551	-0.373235	0.458295	Infected	Bacteria
S552	-0.37956	0.586298	Infected	Bacteria
S553	0.214322	-0.513981	Uninfected	Bacteria
S554	0.260203	-0.156424	Uninfected	Bacteria
S555	0.167148	0.0251515	Uninfected	Bacteria
S556	0.454813	-0.226266	Uninfected	Bacteria
S557	0.268461	-0.217584	Uninfected	Bacteria
S558	0.114238	-0.374998	Uninfected	Bacteria
S559	-0.12739	-0.615555	Uninfected	Bacteria
S56	-0.349734	0.107715	Infected	Bacteria
S560	0.317905	-0.676403	Uninfected	Bacteria
S561	0.0678465	-0.448559	Uninfected	Bacteria
S562	0.275498	-0.578557	Uninfected	Bacteria
S563	0.143486	-0.411794	Uninfected	Bacteria
S564	0.271478	-0.627352	Uninfected	Bacteria
S565	0.284319	-0.511198	Uninfected	Bacteria
S566	1.20402	-0.181684	Uninfected	Bacteria
S568	0.200641	0.137861	Uninfected	Bacteria
S569	0.227064	0.154556	Uninfected	Bacteria
S57	-0.585217	-0.0600495	Uninfected	Bacteria
S570	0.410766	-0.257262	Infected	Bacteria
S571	0.389397	-0.0417424	Infected	Bacteria
S572	0.553406	0.190428	Infected	Bacteria
S573	0.48506	0.170337	Infected	Bacteria
S574	-0.0186364	0.87772	Uninfected	Bacteria
S575	0.288454	-0.357225	Uninfected	Bacteria
S576	0.293766	-0.231637	Uninfected	Bacteria
S577	0.422221	-0.182331	Infected	Bacteria
S578	0.570305	0.0585312	Infected	Bacteria
S579	0.472579	0.246315	Infected	Bacteria
S58	0.369053	0.243279	Infected	Bacteria
S580	0.394296	0.0112858	Uninfected	Bacteria
S581	0.185478	-0.120322	Uninfected	Bacteria
S582	-0.0281084	0.373463	Uninfected	Bacteria
S583	0.0519257	0.113951	Infected	Bacteria
S584	0.348139	0.148575	Infected	Bacteria
S585	0.200836	0.0659776	Infected	Bacteria
S59	0.069059	-0.572208	Uninfected	Bacteria
S60	-0.508037	0.0518509	Infected	Bacteria
S61	-0.45674	0.120749	Uninfected	Bacteria
S62	-0.763539	-0.0435843	Uninfected	Bacteria
S63	-0.568719	-0.127248	Uninfected	Bacteria
S64	-0.0247885	-0.285049	Infected	Bacteria
S65	0.122846	-0.282242	Infected	Bacteria
S66	0.271066	0.0475377	Infected	Bacteria
S67	0.0551623	-0.560492	Uninfected	Bacteria
S68	0.123348	-0.58619	Uninfected	Bacteria
S69	-0.266974	0.0423855	Uninfected	Bacteria
S70	-0.0577064	-0.457168	Infected	Bacteria
S71	-0.145438	-0.182817	Infected	Bacteria
S72	0.0305617	-0.105603	Infected	Bacteria
S91	0.0254778	-0.716697	Uninfected	Bacteria
S92	0.299814	-0.733356	Infected	Bacteria
S93	0.128135	-0.583085	Uninfected	Bacteria
S94	0.249223	-0.053739	Infected	Bacteria
S95	-0.169702	-0.062416	Infected	Bacteria
S96	0.102756	0.402627	Infected	Bacteria
S97	0.142023	0.714993	Infected	Bacteria
S98	-0.000677777	-0.383216	Infected	Bacteria
S99	-0.236739	0.899636	Uninfected	Bacteria
S100	0.297415	0.188753	Uninfected	Fungi
S101	0.211589	0.487608	Uninfected	Fungi
S102	0.228884	-0.0493113	Uninfected	Fungi
S104	0.135923	0.442317	Uninfected	Fungi
S105	-0.0509262	0.311328	Uninfected	Fungi
S108	-0.213313	-0.0331972	Infected	Fungi
S109	-0.139606	0.0580398	Uninfected	Fungi
S110	0.125144	0.159167	Uninfected	Fungi
S111	-0.214555	-0.196258	Uninfected	Fungi
S112	0.650407	-0.171802	Uninfected	Fungi
S113	-0.119453	-0.0425071	Uninfected	Fungi
S114	0.671704	-0.0649433	Uninfected	Fungi
S115	-0.401686	0.199617	Uninfected	Fungi
S116	-0.0809653	-0.279436	Uninfected	Fungi
S118	-0.0670397	-0.271293	Infected	Fungi
S119	0.515354	0.262544	Infected	Fungi
S145	0.322723	-0.139552	Infected	Fungi
S146	0.726907	-0.163655	Uninfected	Fungi
S147	-0.0351759	0.359346	Infected	Fungi
S149	0.0436239	-0.0739763	Infected	Fungi
S150	0.228333	-0.252103	Infected	Fungi
S152	0.38512	-0.431257	Uninfected	Fungi
S153	0.566679	-0.404241	Infected	Fungi
S155	0.306888	-0.0264578	Uninfected	Fungi
S156	0.628106	0.0435406	Uninfected	Fungi
S158	0.73313	0.41406	Uninfected	Fungi
S160	-0.19096	-0.682202	Uninfected	Fungi
S161	-0.169124	-0.202053	Infected	Fungi
S162	0.188364	-0.11	Infected	Fungi
S164	-0.113292	-0.154525	Uninfected	Fungi
S165	-0.101591	0.247864	Uninfected	Fungi
S166	-0.221831	-0.376004	Uninfected	Fungi
S167	0.750426	0.0190897	Infected	Fungi
S168	0.0244229	-0.0251932	Infected	Fungi
S169	0.0762484	0.0524009	Infected	Fungi
S171	-0.022245	0.102091	Infected	Fungi
S172	-0.016353	-0.272297	Uninfected	Fungi
S173	0.0641215	0.214237	Infected	Fungi
S174	-0.441146	0.453155	Uninfected	Fungi
S176	-0.0537006	-0.34296	Uninfected	Fungi
S180	-0.331639	0.346125	Infected	Fungi
S181	0.390606	0.505822	Uninfected	Fungi
S182	-0.0132066	0.0322952	Uninfected	Fungi
S183	1.14219	0.556406	Uninfected	Fungi
S184	-0.0388471	0.147757	Uninfected	Fungi
S185	-0.201755	0.00651256	Uninfected	Fungi
S186	0.457155	-0.147636	Uninfected	Fungi
S187	-0.0119349	0.0648778	Uninfected	Fungi
S190	0.0975763	0.104342	Uninfected	Fungi
S191	0.183442	0.044248	Uninfected	Fungi
S192	0.00863861	0.272558	Uninfected	Fungi
S193	0.0544263	0.374773	Uninfected	Fungi
S195	0.67641	0.174136	Uninfected	Fungi
S226	0.427577	0.146364	Uninfected	Fungi
S229	0.635469	-0.323328	Uninfected	Fungi
S230	0.439289	-0.194064	Uninfected	Fungi
S231	0.269032	0.299471	Uninfected	Fungi
S233	0.0645427	0.495297	Uninfected	Fungi
S234	0.403993	-0.260895	Uninfected	Fungi
S235	0.178964	0.263323	Uninfected	Fungi
S236	0.98282	-0.0710203	Uninfected	Fungi
S238	-0.0141171	-0.173509	Uninfected	Fungi
S239	0.227915	0.451018	Uninfected	Fungi
S241	0.0777921	0.197639	Uninfected	Fungi
S242	-0.0379698	-0.0543918	Uninfected	Fungi
S264	0.0023165	-0.00623918	Uninfected	Fungi
S265	-0.0138988	0.208725	Uninfected	Fungi
S266	0.662811	-0.0181435	Uninfected	Fungi
S267	0.0204478	0.0610738	Uninfected	Fungi
S269	-0.0505751	0.15809	Uninfected	Fungi
S270	-0.0520101	0.208619	Uninfected	Fungi
S271	-0.0575249	0.0619984	Uninfected	Fungi
S272	-0.180628	-0.149976	Uninfected	Fungi
S273	0.270585	0.245532	Uninfected	Fungi
S274	-0.17721	0.0219744	Uninfected	Fungi
S321	-0.253961	-0.0482912	Uninfected	Fungi
S322	0.123815	-0.664857	Uninfected	Fungi
S323	0.116164	-0.47024	Uninfected	Fungi
S324	-0.094335	-0.211304	Infected	Fungi
S325	0.249755	0.304489	Infected	Fungi
S326	0.863006	0.420746	Infected	Fungi
S328	0.0331064	0.299637	Uninfected	Fungi
S329	1.57436	-0.5127	Uninfected	Fungi
S330	0.56666	0.357068	Infected	Fungi
S332	-0.18226	0.15045	Infected	Fungi
S333	0.507779	-0.423506	Uninfected	Fungi
S335	0.490481	-0.549278	Uninfected	Fungi
S336	-0.217092	0.253334	Uninfected	Fungi
S337	-0.223815	0.303715	Uninfected	Fungi
S338	-0.0979436	0.333	Uninfected	Fungi
S339	-0.142751	0.203838	Uninfected	Fungi
S342	-0.0226412	0.262432	Uninfected	Fungi
S345	-0.23599	0.0561381	Uninfected	Fungi
S346	-0.00399992	-0.0185083	Uninfected	Fungi
S347	-0.221581	-0.066671	Uninfected	Fungi
S350	-0.193857	0.292037	Uninfected	Fungi
S351	0.218067	-0.563447	Uninfected	Fungi
S352	-0.0854606	-0.238721	Uninfected	Fungi
S353	-0.147582	-0.31796	Infected	Fungi
S355	0.316358	-0.0946375	Infected	Fungi
S359	0.132963	0.093225	Uninfected	Fungi
S361	0.26578	-0.191948	Infected	Fungi
S362	0.18262	-0.273781	Infected	Fungi
S363	0.261813	0.0239053	Infected	Fungi
S364	0.613993	0.17406	Uninfected	Fungi
S365	-0.0298817	0.114531	Uninfected	Fungi
S366	-0.0450211	0.0201006	Uninfected	Fungi
S367	0.643175	0.227338	Infected	Fungi
S368	-0.169101	0.295749	Infected	Fungi
S369	-0.265647	0.288128	Infected	Fungi
S372	0.095621	-0.0887578	Uninfected	Fungi
S373	-0.0914434	-0.0542701	Uninfected	Fungi
S374	-0.232482	-0.337036	Uninfected	Fungi
S375	0.0931379	-0.254221	Uninfected	Fungi
S376	-0.203203	-0.232579	Uninfected	Fungi
S377	-0.215835	-0.228969	Uninfected	Fungi
S378	-0.160724	-0.142126	Uninfected	Fungi
S379	-0.177421	-0.303752	Uninfected	Fungi
S380	-0.094966	-0.246732	Uninfected	Fungi
S381	-0.201267	-0.289264	Uninfected	Fungi
S382	-0.203602	-0.379714	Uninfected	Fungi
S383	-0.166541	-0.195677	Uninfected	Fungi
S384	0.0186133	-0.114302	Uninfected	Fungi
S385	-0.343212	0.124927	Uninfected	Fungi
S386	-0.129567	0.225794	Uninfected	Fungi
S387	-0.103429	0.133478	Uninfected	Fungi
S388	-0.111238	0.126974	Uninfected	Fungi
S389	-0.100278	0.195084	Infected	Fungi
S390	-0.234407	-0.233404	Infected	Fungi
S391	-0.0612271	0.142744	Infected	Fungi
S392	-0.0273373	0.197858	Infected	Fungi
S393	-0.0216864	0.154619	Uninfected	Fungi
S394	-0.313696	-0.153979	Uninfected	Fungi
S395	-0.0372889	-0.21905	Uninfected	Fungi
S396	0.401311	-0.0819393	Uninfected	Fungi
S397	0.322739	0.0253236	Infected	Fungi
S398	0.277317	-0.0558274	Infected	Fungi
S399	-0.186802	0.0742969	Infected	Fungi
S400	0.216147	-0.133009	Infected	Fungi
S401	0.381819	0.0865971	Uninfected	Fungi
S402	0.156871	0.137554	Uninfected	Fungi
S403	-0.0481169	-0.278667	Uninfected	Fungi
S404	0.229863	0.358139	Uninfected	Fungi
S405	0.0186071	-0.143361	Uninfected	Fungi
S406	0.157444	0.00348111	Uninfected	Fungi
S407	-0.211231	-0.215294	Uninfected	Fungi
S408	-0.113409	0.0832703	Uninfected	Fungi
S409	-0.393399	0.301654	Uninfected	Fungi
S410	-0.125723	-0.233487	Uninfected	Fungi
S411	0.337188	-0.57953	Uninfected	Fungi
S412	-0.0282087	0.290037	Uninfected	Fungi
S458	-0.137002	0.337053	Uninfected	Fungi
S459	-0.142925	0.17995	Uninfected	Fungi
S460	-0.210167	0.303686	Uninfected	Fungi
S461	-0.558029	0.244806	Uninfected	Fungi
S462	-0.272982	0.314855	Uninfected	Fungi
S463	-0.332396	0.19536	Uninfected	Fungi
S464	-0.291089	0.133207	Uninfected	Fungi
S465	-0.314307	-0.00634099	Uninfected	Fungi
S466	-0.291538	-0.392296	Uninfected	Fungi
S467	-0.199235	0.370796	Uninfected	Fungi
S468	-0.243155	0.252609	Uninfected	Fungi
S469	0.00942826	0.450146	Uninfected	Fungi
S470	-0.523226	0.369845	Uninfected	Fungi
S471	-0.132963	0.42314	Uninfected	Fungi
S472	-0.20069	0.255191	Uninfected	Fungi
S474	-0.823355	0.0934533	Uninfected	Fungi
S476	-0.183418	0.307641	Uninfected	Fungi
S477	-0.249162	0.349455	Uninfected	Fungi
S478	-0.163473	0.233151	Uninfected	Fungi
S479	-0.241543	0.171994	Uninfected	Fungi
S480	-0.301608	0.199497	Uninfected	Fungi
S481	-0.257573	0.180377	Uninfected	Fungi
S482	-0.2094	0.106224	Uninfected	Fungi
S483	-0.530422	-0.0586113	Uninfected	Fungi
S484	-0.0956607	0.0358113	Uninfected	Fungi
S485	-0.0645152	-0.0196133	Uninfected	Fungi
S486	-0.109136	-0.000777161	Uninfected	Fungi
S487	-0.209475	0.0474282	Uninfected	Fungi
S488	0.0227222	0.209745	Uninfected	Fungi
S49	-0.0295047	0.564215	Uninfected	Fungi
S490	-0.0354432	-0.0307831	Uninfected	Fungi
S491	-0.368502	-0.00543136	Uninfected	Fungi
S492	-0.00517908	-0.0947087	Uninfected	Fungi
S493	-0.0761809	-0.0257656	Uninfected	Fungi
S494	-0.141211	0.400085	Uninfected	Fungi
S495	-0.0647643	0.352692	Uninfected	Fungi
S496	0.198909	0.177895	Uninfected	Fungi
S497	0.196106	0.212555	Uninfected	Fungi
S498	-0.0818531	0.372004	Uninfected	Fungi
S499	-0.293267	-0.232547	Uninfected	Fungi
S501	-0.204173	-0.160763	Uninfected	Fungi
S502	-0.192276	-0.340017	Uninfected	Fungi
S503	-0.281068	-0.327264	Uninfected	Fungi
S505	-0.0765076	-0.347348	Uninfected	Fungi
S506	-0.151671	-0.40429	Infected	Fungi
S507	-0.265845	-0.315208	Infected	Fungi
S508	-0.0700919	-0.37323	Infected	Fungi
S509	0.0113558	-0.17215	Infected	Fungi
S51	0.471876	-0.290743	Infected	Fungi
S510	0.0552719	-0.379372	Uninfected	Fungi
S511	-0.0414685	-0.177542	Uninfected	Fungi
S512	0.0896972	0.171985	Uninfected	Fungi
S513	-0.28676	-0.291712	Uninfected	Fungi
S514	-0.0738139	-0.0801838	Infected	Fungi
S515	-0.24031	-0.0259701	Infected	Fungi
S516	-0.12555	0.0154761	Infected	Fungi
S517	-0.167756	-0.287546	Infected	Fungi
S518	-0.184238	-0.0856694	Uninfected	Fungi
S519	-0.156593	-0.0222722	Uninfected	Fungi
S523	-0.36125	0.27517	Uninfected	Fungi
S524	-0.0638715	-0.0890485	Uninfected	Fungi
S525	-0.272582	0.0635352	Uninfected	Fungi
S526	-0.111355	0.198653	Uninfected	Fungi
S527	-0.138541	-0.0267888	Uninfected	Fungi
S528	-0.323485	0.470333	Uninfected	Fungi
S53	-0.283546	0.21265	Infected	Fungi
S530	-0.0891684	-0.126192	Uninfected	Fungi
S531	-0.261266	-0.0186708	Uninfected	Fungi
S532	0.168801	-0.306236	Infected	Fungi
S533	-0.144007	-0.255532	Infected	Fungi
S534	-0.0536268	-0.162374	Infected	Fungi
S535	-0.0264532	-0.432372	Uninfected	Fungi
S536	0.0952235	0.07613	Infected	Fungi
S537	-0.24951	-0.447457	Uninfected	Fungi
S538	-0.513191	-0.0184823	Uninfected	Fungi
S539	-0.414091	-0.159009	Uninfected	Fungi
S540	-0.425786	0.0576392	Infected	Fungi
S541	-0.267833	-0.27322	Infected	Fungi
S543	-0.00672963	-0.060172	Infected	Fungi
S544	-0.247437	-0.138039	Uninfected	Fungi
S545	-0.0721541	0.256438	Uninfected	Fungi
S548	0.0187313	0.174635	Uninfected	Fungi
S549	-0.469032	0.116064	Infected	Fungi
S55	0.217121	0.0838509	Uninfected	Fungi
S550	-0.0645921	0.289609	Infected	Fungi
S551	0.0330946	0.279743	Infected	Fungi
S552	-0.104417	0.312436	Infected	Fungi
S553	-0.038478	-0.0848537	Uninfected	Fungi
S554	-0.0270862	-0.10865	Uninfected	Fungi
S555	0.00584534	0.0733423	Uninfected	Fungi
S556	-0.16256	-0.0660024	Uninfected	Fungi
S557	0.274298	-0.282983	Uninfected	Fungi
S558	0.27064	0.0985394	Uninfected	Fungi
S559	-0.015367	-0.316058	Uninfected	Fungi
S56	-0.612551	-0.0605261	Infected	Fungi
S560	0.13227	-0.124764	Uninfected	Fungi
S561	0.308464	-0.250572	Uninfected	Fungi
S562	-0.174726	-0.38717	Uninfected	Fungi
S563	0.28956	0.276471	Uninfected	Fungi
S564	-0.276606	-0.225517	Uninfected	Fungi
S565	-0.13661	0.00290916	Uninfected	Fungi
S566	-0.12698	-0.099803	Uninfected	Fungi
S567	-0.129805	-0.408669	Uninfected	Fungi
S568	-0.033932	-0.231144	Uninfected	Fungi
S569	-0.135141	-0.430572	Uninfected	Fungi
S57	0.0324881	0.180768	Uninfected	Fungi
S570	-0.148662	-0.402899	Infected	Fungi
S571	-0.141416	-0.165987	Infected	Fungi
S572	-0.140551	-0.42115	Infected	Fungi
S573	-0.184518	-0.369399	Infected	Fungi
S574	-0.160226	-0.120834	Uninfected	Fungi
S575	-0.0957695	-0.103669	Uninfected	Fungi
S576	-0.1838	-0.28929	Uninfected	Fungi
S577	-0.192284	-0.233977	Infected	Fungi
S578	-0.0804229	-0.0568562	Infected	Fungi
S579	-0.105981	-0.104777	Infected	Fungi
S580	-0.121998	0.105758	Uninfected	Fungi
S581	-0.164733	0.149872	Uninfected	Fungi
S582	0.269732	0.147017	Uninfected	Fungi
S583	-0.11994	-0.277607	Infected	Fungi
S584	0.0697759	-0.391287	Infected	Fungi
S585	-0.16179	-0.244527	Infected	Fungi
S59	0.622508	0.252478	Uninfected	Fungi
S60	0.118313	0.320453	Infected	Fungi
S62	-0.271953	0.202438	Uninfected	Fungi
S63	0.671725	0.157951	Uninfected	Fungi
S64	0.252096	-0.537783	Infected	Fungi
S65	-0.277336	0.142088	Infected	Fungi
S66	-0.0339487	0.0913752	Infected	Fungi
S67	-0.427745	0.0853613	Uninfected	Fungi
S69	-0.184169	-0.108092	Uninfected	Fungi
S70	0.59448	-0.350267	Infected	Fungi
S71	0.0313434	0.127695	Infected	Fungi
S72	0.325681	0.832815	Infected	Fungi
S93	0.635512	0.0195189	Uninfected	Fungi
S95	-0.166935	-0.3156	Infected	Fungi
S96	-0.223247	-0.183436	Infected	Fungi
S97	0.121796	0.227202	Infected	Fungi
S98	0.203133	0.52551	Infected	Fungi
S99	-0.111487	-0.296972	Uninfected	Fungi
S100	-0.204148	-0.316187	Uninfected	Eukaryotes
S101	-0.926945	-0.0345181	Uninfected	Eukaryotes
S102	0.175488	-1.12368	Uninfected	Eukaryotes
S104	-0.584989	-1.41159	Uninfected	Eukaryotes
S105	-0.626556	-1.44115	Uninfected	Eukaryotes
S106	-0.885092	-0.268668	Infected	Eukaryotes
S107	-0.687304	-0.815047	Infected	Eukaryotes
S108	-0.949444	-0.0259434	Infected	Eukaryotes
S109	0.70125	1.45505	Uninfected	Eukaryotes
S111	0.893864	0.0936283	Uninfected	Eukaryotes
S112	-0.216392	-1.20382	Uninfected	Eukaryotes
S113	-0.475046	-0.20291	Uninfected	Eukaryotes
S114	-0.663699	-0.797715	Uninfected	Eukaryotes
S115	-0.507881	-1.34623	Uninfected	Eukaryotes
S116	0.0998602	-0.519813	Uninfected	Eukaryotes
S117	-0.499441	-1.35164	Uninfected	Eukaryotes
S118	-0.759051	-0.641605	Infected	Eukaryotes
S119	-0.405589	0.243786	Infected	Eukaryotes
S120	-0.809671	-0.340372	Infected	Eukaryotes
S145	-0.657814	-0.865655	Infected	Eukaryotes
S146	-0.142309	-0.977171	Uninfected	Eukaryotes
S147	-0.635945	-0.295852	Infected	Eukaryotes
S148	-0.414733	-1.33072	Uninfected	Eukaryotes
S149	-0.544233	-1.3853	Infected	Eukaryotes
S150	-0.653466	-1.39135	Infected	Eukaryotes
S151	-0.559595	-0.146445	Infected	Eukaryotes
S152	-0.16752	-1.25798	Uninfected	Eukaryotes
S153	-0.71112	-0.790251	Infected	Eukaryotes
S154	-0.875514	-0.206497	Infected	Eukaryotes
S155	-0.00192416	-1.20262	Uninfected	Eukaryotes
S156	1.09064	-0.521662	Uninfected	Eukaryotes
S157	-0.768173	0.520768	Infected	Eukaryotes
S158	-0.0360738	-0.590896	Uninfected	Eukaryotes
S159	-0.241273	-0.711006	Uninfected	Eukaryotes
S160	0.0332946	-0.843642	Uninfected	Eukaryotes
S161	-0.561278	0.0287686	Infected	Eukaryotes
S162	-0.54874	-0.704848	Infected	Eukaryotes
S163	-0.493573	-0.457896	Infected	Eukaryotes
S164	0.700482	-0.29508	Uninfected	Eukaryotes
S165	1.0165	-0.22295	Uninfected	Eukaryotes
S166	0.489606	-0.0817762	Uninfected	Eukaryotes
S167	-0.104541	0.552811	Infected	Eukaryotes
S168	-0.208504	0.341032	Infected	Eukaryotes
S169	-0.555645	0.341883	Infected	Eukaryotes
S171	-1.07578	0.595372	Infected	Eukaryotes
S172	0.381869	0.726133	Uninfected	Eukaryotes
S173	-1.06839	0.754236	Infected	Eukaryotes
S174	-0.877616	0.790891	Uninfected	Eukaryotes
S175	0.493267	0.420017	Infected	Eukaryotes
S176	-0.308465	0.859921	Uninfected	Eukaryotes
S177	-1.06893	0.485091	Infected	Eukaryotes
S178	-1.03356	0.560957	Infected	Eukaryotes
S179	-0.756623	0.568396	Infected	Eukaryotes
S180	-1.11782	0.586059	Infected	Eukaryotes
S181	2.02871	-0.574818	Uninfected	Eukaryotes
S182	1.26198	-1.06757	Uninfected	Eukaryotes
S183	0.849043	-1.03572	Uninfected	Eukaryotes
S188	0.681775	0.051625	Uninfected	Eukaryotes
S189	0.944749	0.783006	Uninfected	Eukaryotes
S190	-0.463932	-1.31394	Uninfected	Eukaryotes
S191	-0.510621	-1.35877	Uninfected	Eukaryotes
S192	-0.596088	-1.4317	Uninfected	Eukaryotes
S193	-0.472228	-1.32926	Uninfected	Eukaryotes
S194	0.0927466	-1.0449	Uninfected	Eukaryotes
S195	-0.0892325	-0.561611	Uninfected	Eukaryotes
S226	-0.476337	-1.34946	Uninfected	Eukaryotes
S227	-0.146394	-1.17135	Uninfected	Eukaryotes
S228	-0.564811	-1.4148	Uninfected	Eukaryotes
S229	1.52933	-0.31463	Uninfected	Eukaryotes
S230	1.02449	-0.811439	Uninfected	Eukaryotes
S231	1.36913	-0.266748	Uninfected	Eukaryotes
S235	-0.373778	0.0636972	Uninfected	Eukaryotes
S237	-0.539842	0.51168	Uninfected	Eukaryotes
S238	1.34211	0.155293	Uninfected	Eukaryotes
S239	1.17688	0.00506403	Uninfected	Eukaryotes
S240	0.392806	-0.941591	Uninfected	Eukaryotes
S242	1.53345	0.130576	Uninfected	Eukaryotes
S264	1.02301	-0.76145	Uninfected	Eukaryotes
S265	0.89971	-1.67007	Uninfected	Eukaryotes
S266	1.40157	-0.60535	Uninfected	Eukaryotes
S267	1.14221	-1.83563	Uninfected	Eukaryotes
S268	-0.442048	0.110331	Uninfected	Eukaryotes
S269	-0.13889	-0.249688	Uninfected	Eukaryotes
S270	0.82967	1.15291	Uninfected	Eukaryotes
S271	0.770928	-0.602852	Uninfected	Eukaryotes
S273	0.915707	-0.117265	Uninfected	Eukaryotes
S276	0.719789	-0.890588	Uninfected	Eukaryotes
S322	0.0107316	-0.902255	Uninfected	Eukaryotes
S323	-0.579757	-0.556787	Uninfected	Eukaryotes
S324	1.17136	-0.342676	Infected	Eukaryotes
S325	-1.11424	0.573034	Infected	Eukaryotes
S326	-0.507421	-0.53311	Infected	Eukaryotes
S329	1.19405	0.594797	Uninfected	Eukaryotes
S330	-1.11304	0.580768	Infected	Eukaryotes
S331	-0.937315	0.594572	Infected	Eukaryotes
S332	-0.923438	0.525522	Infected	Eukaryotes
S334	0.213548	-0.264375	Uninfected	Eukaryotes
S335	1.47024	-0.505475	Uninfected	Eukaryotes
S336	1.06869	-0.250952	Uninfected	Eukaryotes
S337	1.43021	-0.714721	Uninfected	Eukaryotes
S338	0.74501	-0.253112	Uninfected	Eukaryotes
S340	0.862784	0.353044	Uninfected	Eukaryotes
S341	1.44089	0.248966	Uninfected	Eukaryotes
S342	1.26075	0.0730658	Uninfected	Eukaryotes
S343	0.328223	-0.760703	Uninfected	Eukaryotes
S344	0.742406	-0.0898622	Uninfected	Eukaryotes
S345	0.911386	-0.603117	Uninfected	Eukaryotes
S346	1.16352	0.282076	Uninfected	Eukaryotes
S347	1.29973	-0.0459883	Uninfected	Eukaryotes
S348	0.584017	-0.233885	Uninfected	Eukaryotes
S349	0.761662	0.99102	Uninfected	Eukaryotes
S350	1.23493	0.860382	Uninfected	Eukaryotes
S351	-0.532001	-1.37788	Uninfected	Eukaryotes
S352	-0.27274	-1.20604	Uninfected	Eukaryotes
S353	-0.803864	-0.488917	Infected	Eukaryotes
S354	-0.804036	0.644125	Infected	Eukaryotes
S355	-0.801494	-0.487112	Infected	Eukaryotes
S358	0.429224	-0.756817	Uninfected	Eukaryotes
S361	-1.17271	0.595136	Infected	Eukaryotes
S362	-1.13047	0.595411	Infected	Eukaryotes
S363	-0.984127	0.247022	Infected	Eukaryotes
S364	0.556453	-0.471025	Uninfected	Eukaryotes
S365	1.29381	-1.34638	Uninfected	Eukaryotes
S366	1.23609	-0.196205	Uninfected	Eukaryotes
S367	-0.79423	-0.533182	Infected	Eukaryotes
S368	-0.793851	-0.571169	Infected	Eukaryotes
S369	-1.16646	0.597636	Infected	Eukaryotes
S371	1.06267	-0.054257	Uninfected	Eukaryotes
S372	0.919617	-0.426065	Uninfected	Eukaryotes
S373	-0.539942	-1.36062	Uninfected	Eukaryotes
S374	-0.480418	-1.28252	Uninfected	Eukaryotes
S375	-0.268156	-1.13228	Uninfected	Eukaryotes
S377	1.54471	0.45737	Uninfected	Eukaryotes
S378	0.440964	0.372711	Uninfected	Eukaryotes
S379	0.493504	0.060161	Uninfected	Eukaryotes
S380	0.766062	0.821303	Uninfected	Eukaryotes
S381	0.664475	0.8336	Uninfected	Eukaryotes
S383	1.11098	0.213332	Uninfected	Eukaryotes
S384	0.904595	0.757575	Uninfected	Eukaryotes
S385	-0.297126	0.110668	Uninfected	Eukaryotes
S386	-0.872439	0.613841	Uninfected	Eukaryotes
S387	-0.549518	0.601202	Uninfected	Eukaryotes
S388	-0.284629	0.31652	Uninfected	Eukaryotes
S389	-1.14008	0.595531	Infected	Eukaryotes
S390	-1.05579	0.595294	Infected	Eukaryotes
S391	-1.0338	0.624252	Infected	Eukaryotes
S392	-1.10325	0.603862	Infected	Eukaryotes
S393	0.863976	0.949699	Uninfected	Eukaryotes
S394	0.935643	0.855742	Uninfected	Eukaryotes
S395	0.937429	0.725253	Uninfected	Eukaryotes
S396	1.08162	0.679796	Uninfected	Eukaryotes
S397	-0.915392	0.548895	Infected	Eukaryotes
S398	-0.692037	0.788564	Infected	Eukaryotes
S399	-0.308258	0.931558	Infected	Eukaryotes
S400	-0.783338	0.740761	Infected	Eukaryotes
S401	0.324073	1.39332	Uninfected	Eukaryotes
S402	-0.512288	-1.38459	Uninfected	Eukaryotes
S403	0.79436	0.00756111	Uninfected	Eukaryotes
S408	1.0173	0.0505294	Uninfected	Eukaryotes
S409	0.238168	0.564929	Uninfected	Eukaryotes
S410	0.794894	-0.140254	Uninfected	Eukaryotes
S411	1.98831	0.208681	Uninfected	Eukaryotes
S412	0.850757	0.849141	Uninfected	Eukaryotes
S458	1.3423	-0.360386	Uninfected	Eukaryotes
S459	1.06852	0.136124	Uninfected	Eukaryotes
S460	1.31953	-0.124944	Uninfected	Eukaryotes
S461	-0.594536	-0.979699	Uninfected	Eukaryotes
S462	-0.40995	-1.30526	Uninfected	Eukaryotes
S463	-0.518735	-1.34169	Uninfected	Eukaryotes
S464	-0.0273739	0.029441	Uninfected	Eukaryotes
S465	-0.0296854	-0.897269	Uninfected	Eukaryotes
S466	-0.513372	-1.37429	Uninfected	Eukaryotes
S477	-0.566298	-1.36806	Uninfected	Eukaryotes
S478	0.82364	1.05422	Uninfected	Eukaryotes
S482	0.706163	1.53049	Uninfected	Eukaryotes
S484	0.64502	0.28752	Uninfected	Eukaryotes
S485	0.467729	1.44789	Uninfected	Eukaryotes
S486	0.771238	1.26013	Uninfected	Eukaryotes
S487	0.690176	1.23839	Uninfected	Eukaryotes
S49	0.856192	-0.423945	Uninfected	Eukaryotes
S490	0.996842	0.637836	Uninfected	Eukaryotes
S491	0.873034	1.06288	Uninfected	Eukaryotes
S492	0.900168	1.28379	Uninfected	Eukaryotes
S496	0.933947	0.603978	Uninfected	Eukaryotes
S497	0.664388	0.588824	Uninfected	Eukaryotes
S498	0.829414	-1.12419	Uninfected	Eukaryotes
S50	-1.18309	0.620022	Infected	Eukaryotes
S501	1.80021	-0.136351	Uninfected	Eukaryotes
S502	-0.730069	0.782662	Uninfected	Eukaryotes
S503	-0.43534	0.545834	Uninfected	Eukaryotes
S504	-0.571358	-1.40484	Uninfected	Eukaryotes
S505	-0.249685	0.815813	Uninfected	Eukaryotes
S506	-0.40133	0.846766	Infected	Eukaryotes
S507	-0.759863	0.378724	Infected	Eukaryotes
S508	-0.607716	-0.556579	Infected	Eukaryotes
S509	-0.929816	0.627156	Infected	Eukaryotes
S51	-1.11589	0.597615	Infected	Eukaryotes
S511	0.338672	0.632855	Uninfected	Eukaryotes
S514	-0.901396	0.627668	Infected	Eukaryotes
S515	-0.844571	0.616543	Infected	Eukaryotes
S516	-1.11711	0.565349	Infected	Eukaryotes
S517	-0.634511	0.576165	Infected	Eukaryotes
S518	0.992361	0.334391	Uninfected	Eukaryotes
S519	0.365342	1.06673	Uninfected	Eukaryotes
S52	-0.22445	-0.984525	Uninfected	Eukaryotes
S522	1.70029	-0.599876	Uninfected	Eukaryotes
S523	1.37857	-0.96148	Uninfected	Eukaryotes
S524	0.813527	0.758167	Uninfected	Eukaryotes
S526	0.903134	0.25208	Uninfected	Eukaryotes
S527	1.27648	0.502976	Uninfected	Eukaryotes
S528	1.09302	0.428274	Uninfected	Eukaryotes
S529	1.46903	0.477833	Uninfected	Eukaryotes
S53	-1.09627	0.58596	Infected	Eukaryotes
S530	0.775851	1.05806	Uninfected	Eukaryotes
S531	-0.479793	-1.33281	Uninfected	Eukaryotes
S532	-0.547926	-0.394821	Infected	Eukaryotes
S533	-0.967248	0.331493	Infected	Eukaryotes
S534	-0.4356	0.841351	Infected	Eukaryotes
S535	-0.0827472	0.751149	Uninfected	Eukaryotes
S536	-0.233462	0.834804	Infected	Eukaryotes
S537	-0.354295	0.845186	Uninfected	Eukaryotes
S538	0.054915	0.278196	Uninfected	Eukaryotes
S54	-0.866857	0.254282	Uninfected	Eukaryotes
S540	-0.356109	0.564737	Infected	Eukaryotes
S541	-0.996025	0.596014	Infected	Eukaryotes
S543	-0.590994	0.653496	Infected	Eukaryotes
S544	0.461	1.32299	Uninfected	Eukaryotes
S545	1.51576	-0.983843	Uninfected	Eukaryotes
S546	-1.01079	0.289567	Uninfected	Eukaryotes
S547	-1.06723	0.693076	Uninfected	Eukaryotes
S548	-0.184409	0.497329	Uninfected	Eukaryotes
S549	-0.94403	0.706188	Infected	Eukaryotes
S55	0.827043	0.162495	Uninfected	Eukaryotes
S550	-1.02271	0.600319	Infected	Eukaryotes
S551	-1.15349	0.613198	Infected	Eukaryotes
S552	-1.12841	0.617187	Infected	Eukaryotes
S554	0.719383	1.31107	Uninfected	Eukaryotes
S555	-0.431584	0.914393	Uninfected	Eukaryotes
S556	0.560813	1.25803	Uninfected	Eukaryotes
S557	0.923942	0.492326	Uninfected	Eukaryotes
S566	-0.957883	0.461417	Uninfected	Eukaryotes
S567	-0.00365638	0.504749	Uninfected	Eukaryotes
S568	0.728908	1.10505	Uninfected	Eukaryotes
S569	0.310749	-0.38753	Uninfected	Eukaryotes
S57	-0.898736	0.556613	Uninfected	Eukaryotes
S570	-0.345571	0.714742	Infected	Eukaryotes
S571	-0.67804	0.756935	Infected	Eukaryotes
S572	-0.725643	-0.469112	Infected	Eukaryotes
S573	-0.536319	0.00285965	Infected	Eukaryotes
S574	0.764936	1.31448	Uninfected	Eukaryotes
S575	-0.410988	-1.26693	Uninfected	Eukaryotes
S576	0.340705	0.710234	Uninfected	Eukaryotes
S577	-1.00871	0.609845	Infected	Eukaryotes
S578	-0.871	0.658546	Infected	Eukaryotes
S579	-0.394159	0.629451	Infected	Eukaryotes
S58	-0.442492	0.730788	Infected	Eukaryotes
S580	-0.208805	0.408694	Uninfected	Eukaryotes
S581	-0.199804	0.467981	Uninfected	Eukaryotes
S583	-0.671243	0.601022	Infected	Eukaryotes
S584	-0.637124	0.608524	Infected	Eukaryotes
S585	-0.603058	0.588883	Infected	Eukaryotes
S59	-0.883602	0.450935	Uninfected	Eukaryotes
S60	-1.09907	0.478562	Infected	Eukaryotes
S61	-0.0944824	-0.895166	Uninfected	Eukaryotes
S63	-0.391244	-0.71558	Uninfected	Eukaryotes
S64	-0.0362669	-0.353699	Infected	Eukaryotes
S65	1.592	1.1383	Infected	Eukaryotes
S66	0.511558	-0.814702	Infected	Eukaryotes
S67	-0.579006	-1.38283	Uninfected	Eukaryotes
S70	-1.07664	0.580416	Infected	Eukaryotes
S71	-0.842186	-0.343603	Infected	Eukaryotes
S72	-1.0565	0.578705	Infected	Eukaryotes
S92	-0.964767	0.546128	Infected	Eukaryotes
S93	-0.361065	0.4138	Uninfected	Eukaryotes
S94	-1.11477	0.611406	Infected	Eukaryotes
S95	-0.420789	-0.486012	Infected	Eukaryotes
S96	-0.444386	-0.452113	Infected	Eukaryotes
S97	-0.705693	-0.746793	Infected	Eukaryotes
S98	-0.829717	-0.472347	Infected	Eukaryotes
S99	0.0256021	-1.07906	Uninfected	Eukaryotes

## Sheet: Fig1e_RelativeAbundance
MicrobialOrder	SampleStatus	Experiment	SumRelativeAbundance	taxa
Bacillales	Infected	Year1	0.138422	Bacteria
Bacillales	Infected	Year2	0.77495	Bacteria
Bacillales	Infected	Year3	0.199655	Bacteria
Bacillales	Infected	Year4	0.380658	Bacteria
Bacillales	Infected	Year5	0.220247	Bacteria
Bacillales	Infected	Year6	0.0429181	Bacteria
Bacillales	Uninfected	Year1	0.304015	Bacteria
Bacillales	Uninfected	Year2	1.84791	Bacteria
Bacillales	Uninfected	Year3	2.1492	Bacteria
Bacillales	Uninfected	Year4	1.17289	Bacteria
Bacillales	Uninfected	Year5	1.15359	Bacteria
Bacillales	Uninfected	Year6	0.788127	Bacteria
Burkholderiales	Infected	Year1	1.54472	Bacteria
Burkholderiales	Infected	Year2	6.80107	Bacteria
Burkholderiales	Infected	Year3	2.48054	Bacteria
Burkholderiales	Infected	Year4	4.05745	Bacteria
Burkholderiales	Infected	Year5	8.58024	Bacteria
Burkholderiales	Infected	Year6	2.70806	Bacteria
Burkholderiales	Uninfected	Year1	1.95113	Bacteria
Burkholderiales	Uninfected	Year2	6.20049	Bacteria
Burkholderiales	Uninfected	Year3	11.5727	Bacteria
Burkholderiales	Uninfected	Year4	10.8523	Bacteria
Burkholderiales	Uninfected	Year5	11.0488	Bacteria
Burkholderiales	Uninfected	Year6	12.2969	Bacteria
Caulobacterales	Infected	Year1	0.24863	Bacteria
Caulobacterales	Infected	Year2	0.4482	Bacteria
Caulobacterales	Infected	Year3	0.35403	Bacteria
Caulobacterales	Infected	Year4	0.130132	Bacteria
Caulobacterales	Infected	Year5	0.286867	Bacteria
Caulobacterales	Infected	Year6	0.234997	Bacteria
Caulobacterales	Uninfected	Year1	0.440141	Bacteria
Caulobacterales	Uninfected	Year2	0.553812	Bacteria
Caulobacterales	Uninfected	Year3	1.48406	Bacteria
Caulobacterales	Uninfected	Year4	1.52147	Bacteria
Caulobacterales	Uninfected	Year5	1.24253	Bacteria
Caulobacterales	Uninfected	Year6	0.819559	Bacteria
Enterobacterales	Infected	Year1	0.15911	Bacteria
Enterobacterales	Infected	Year2	0.689718	Bacteria
Enterobacterales	Infected	Year3	0.0421301	Bacteria
Enterobacterales	Infected	Year4	0.600038	Bacteria
Enterobacterales	Infected	Year5	0.0715534	Bacteria
Enterobacterales	Infected	Year6	0.0157504	Bacteria
Enterobacterales	Uninfected	Year1	0.0402945	Bacteria
Enterobacterales	Uninfected	Year2	1.68191	Bacteria
Enterobacterales	Uninfected	Year3	2.29721	Bacteria
Enterobacterales	Uninfected	Year4	0.784312	Bacteria
Enterobacterales	Uninfected	Year5	0.149923	Bacteria
Enterobacterales	Uninfected	Year6	0.643764	Bacteria
Flavobacteriales	Infected	Year1	0.133292	Bacteria
Flavobacteriales	Infected	Year2	0.81425	Bacteria
Flavobacteriales	Infected	Year3	0.690164	Bacteria
Flavobacteriales	Infected	Year4	0.627707	Bacteria
Flavobacteriales	Infected	Year5	1.49485	Bacteria
Flavobacteriales	Infected	Year6	0.222205	Bacteria
Flavobacteriales	Uninfected	Year1	0.0356781	Bacteria
Flavobacteriales	Uninfected	Year2	0.818121	Bacteria
Flavobacteriales	Uninfected	Year3	1.77238	Bacteria
Flavobacteriales	Uninfected	Year4	4.14067	Bacteria
Flavobacteriales	Uninfected	Year5	2.57853	Bacteria
Flavobacteriales	Uninfected	Year6	2.519	Bacteria
Micrococcales	Infected	Year1	0.222582	Bacteria
Micrococcales	Infected	Year2	0.388127	Bacteria
Micrococcales	Infected	Year3	0.716885	Bacteria
Micrococcales	Infected	Year4	0.113299	Bacteria
Micrococcales	Infected	Year5	0.537245	Bacteria
Micrococcales	Infected	Year6	0.104722	Bacteria
Micrococcales	Uninfected	Year1	0.430525	Bacteria
Micrococcales	Uninfected	Year2	1.41492	Bacteria
Micrococcales	Uninfected	Year3	1.12865	Bacteria
Micrococcales	Uninfected	Year4	1.22462	Bacteria
Micrococcales	Uninfected	Year5	1.48297	Bacteria
Micrococcales	Uninfected	Year6	1.18562	Bacteria
Other	Infected	Year1	1.73792	Bacteria
Other	Infected	Year2	3.62044	Bacteria
Other	Infected	Year3	1.7366	Bacteria
Other	Infected	Year4	2.18182	Bacteria
Other	Infected	Year5	1.13291	Bacteria
Other	Infected	Year6	0.404011	Bacteria
Other	Uninfected	Year1	2.40702	Bacteria
Other	Uninfected	Year2	9.4479	Bacteria
Other	Uninfected	Year3	10.9984	Bacteria
Other	Uninfected	Year4	10.7577	Bacteria
Other	Uninfected	Year5	4.5754	Bacteria
Other	Uninfected	Year6	3.67575	Bacteria
Pseudomonadales	Infected	Year1	2.96209	Bacteria
Pseudomonadales	Infected	Year2	3.90689	Bacteria
Pseudomonadales	Infected	Year3	3.86067	Bacteria
Pseudomonadales	Infected	Year4	1.92845	Bacteria
Pseudomonadales	Infected	Year5	4.61335	Bacteria
Pseudomonadales	Infected	Year6	1.91772	Bacteria
Pseudomonadales	Uninfected	Year1	0.900278	Bacteria
Pseudomonadales	Uninfected	Year2	1.75266	Bacteria
Pseudomonadales	Uninfected	Year3	5.25923	Bacteria
Pseudomonadales	Uninfected	Year4	5.24787	Bacteria
Pseudomonadales	Uninfected	Year5	6.11337	Bacteria
Pseudomonadales	Uninfected	Year6	14.9344	Bacteria
Rhizobiales	Infected	Year1	1.44823	Bacteria
Rhizobiales	Infected	Year2	4.12268	Bacteria
Rhizobiales	Infected	Year3	1.88348	Bacteria
Rhizobiales	Infected	Year4	1.81291	Bacteria
Rhizobiales	Infected	Year5	1.74388	Bacteria
Rhizobiales	Infected	Year6	0.481166	Bacteria
Rhizobiales	Uninfected	Year1	1.73648	Bacteria
Rhizobiales	Uninfected	Year2	3.82441	Bacteria
Rhizobiales	Uninfected	Year3	6.29228	Bacteria
Rhizobiales	Uninfected	Year4	7.10555	Bacteria
Rhizobiales	Uninfected	Year5	4.15282	Bacteria
Rhizobiales	Uninfected	Year6	4.4566	Bacteria
Sphingomonadales	Infected	Year1	3.33572	Bacteria
Sphingomonadales	Infected	Year2	3.95851	Bacteria
Sphingomonadales	Infected	Year3	2.79148	Bacteria
Sphingomonadales	Infected	Year4	2.03466	Bacteria
Sphingomonadales	Infected	Year5	1.83398	Bacteria
Sphingomonadales	Infected	Year6	1.86092	Bacteria
Sphingomonadales	Uninfected	Year1	4.60598	Bacteria
Sphingomonadales	Uninfected	Year2	4.77515	Bacteria
Sphingomonadales	Uninfected	Year3	10.4875	Bacteria
Sphingomonadales	Uninfected	Year4	12.4304	Bacteria
Sphingomonadales	Uninfected	Year5	12.7708	Bacteria
Sphingomonadales	Uninfected	Year6	7.16467	Bacteria
Xanthomonadales	Infected	Year1	0.0692879	Bacteria
Xanthomonadales	Infected	Year2	1.47517	Bacteria
Xanthomonadales	Infected	Year3	0.244372	Bacteria
Xanthomonadales	Infected	Year4	0.132867	Bacteria
Xanthomonadales	Infected	Year5	0.484873	Bacteria
Xanthomonadales	Infected	Year6	0.00752529	Bacteria
Xanthomonadales	Uninfected	Year1	0.148465	Bacteria
Xanthomonadales	Uninfected	Year2	0.682711	Bacteria
Xanthomonadales	Uninfected	Year3	0.558376	Bacteria
Xanthomonadales	Uninfected	Year4	0.762203	Bacteria
Xanthomonadales	Uninfected	Year5	0.731304	Bacteria
Xanthomonadales	Uninfected	Year6	0.515672	Bacteria
Cantharellales	Infected	Year1	0.343701	Fungi
Cantharellales	Infected	Year2	0.00711201	Fungi
Cantharellales	Infected	Year3	0.336425	Fungi
Cantharellales	Infected	Year4	1.31137	Fungi
Cantharellales	Infected	Year5	1.38093	Fungi
Cantharellales	Infected	Year6	0.890307	Fungi
Cantharellales	Uninfected	Year1	0.0118765	Fungi
Cantharellales	Uninfected	Year2	0.375871	Fungi
Cantharellales	Uninfected	Year3	2.21155	Fungi
Cantharellales	Uninfected	Year4	2.66103	Fungi
Cantharellales	Uninfected	Year5	2.35497	Fungi
Cantharellales	Uninfected	Year6	2.18292	Fungi
Capnodiales	Infected	Year1	1.46259	Fungi
Capnodiales	Infected	Year2	3.03448	Fungi
Capnodiales	Infected	Year3	2.32329	Fungi
Capnodiales	Infected	Year4	2.09746	Fungi
Capnodiales	Infected	Year5	1.11977	Fungi
Capnodiales	Infected	Year6	0.834933	Fungi
Capnodiales	Uninfected	Year1	0.556502	Fungi
Capnodiales	Uninfected	Year2	2.55587	Fungi
Capnodiales	Uninfected	Year3	3.93986	Fungi
Capnodiales	Uninfected	Year4	5.7647	Fungi
Capnodiales	Uninfected	Year5	3.33017	Fungi
Capnodiales	Uninfected	Year6	6.62671	Fungi
Cystofilobasidiales	Infected	Year1	0.523486	Fungi
Cystofilobasidiales	Infected	Year2	1.27695	Fungi
Cystofilobasidiales	Infected	Year3	0.392685	Fungi
Cystofilobasidiales	Infected	Year4	0.419082	Fungi
Cystofilobasidiales	Infected	Year5	0.373714	Fungi
Cystofilobasidiales	Infected	Year6	0.326522	Fungi
Cystofilobasidiales	Uninfected	Year1	0.514947	Fungi
Cystofilobasidiales	Uninfected	Year2	2.41145	Fungi
Cystofilobasidiales	Uninfected	Year3	2.24902	Fungi
Cystofilobasidiales	Uninfected	Year4	0.451627	Fungi
Cystofilobasidiales	Uninfected	Year5	2.94598	Fungi
Cystofilobasidiales	Uninfected	Year6	0.726477	Fungi
Glomerellales	Infected	Year1	0.238786	Fungi
Glomerellales	Infected	Year2	1.34387	Fungi
Glomerellales	Infected	Year3	0.106994	Fungi
Glomerellales	Infected	Year4	0.0576422	Fungi
Glomerellales	Infected	Year5	1.95371	Fungi
Glomerellales	Infected	Year6	0.428759	Fungi
Glomerellales	Uninfected	Year1	0.00387361	Fungi
Glomerellales	Uninfected	Year2	1.76282	Fungi
Glomerellales	Uninfected	Year3	2.03442	Fungi
Glomerellales	Uninfected	Year4	3.49768	Fungi
Glomerellales	Uninfected	Year5	2.52298	Fungi
Glomerellales	Uninfected	Year6	0.905935	Fungi
Helotiales	Infected	Year1	2.24446	Fungi
Helotiales	Infected	Year2	1.15249	Fungi
Helotiales	Infected	Year3	1.16081	Fungi
Helotiales	Infected	Year4	1.72973	Fungi
Helotiales	Infected	Year5	0.31315	Fungi
Helotiales	Infected	Year6	0.434472	Fungi
Helotiales	Uninfected	Year1	2.24759	Fungi
Helotiales	Uninfected	Year2	2.77299	Fungi
Helotiales	Uninfected	Year3	3.87795	Fungi
Helotiales	Uninfected	Year4	7.65924	Fungi
Helotiales	Uninfected	Year5	3.74891	Fungi
Helotiales	Uninfected	Year6	2.77053	Fungi
Leucosporidiales	Infected	Year1	0.37105	Fungi
Leucosporidiales	Infected	Year2	1.40152	Fungi
Leucosporidiales	Infected	Year3	0.144257	Fungi
Leucosporidiales	Infected	Year4	0.0327633	Fungi
Leucosporidiales	Infected	Year5	0.171233	Fungi
Leucosporidiales	Infected	Year6	0.492015	Fungi
Leucosporidiales	Uninfected	Year1	1.23137	Fungi
Leucosporidiales	Uninfected	Year2	0.506324	Fungi
Leucosporidiales	Uninfected	Year3	0.749202	Fungi
Leucosporidiales	Uninfected	Year4	0.108836	Fungi
Leucosporidiales	Uninfected	Year5	0.643925	Fungi
Leucosporidiales	Uninfected	Year6	0.599741	Fungi
Other	Infected	Year1	2.2301	Fungi
Other	Infected	Year2	7.24379	Fungi
Other	Infected	Year3	4.6031	Fungi
Other	Infected	Year4	2.77949	Fungi
Other	Infected	Year5	3.10981	Fungi
Other	Infected	Year6	0.753346	Fungi
Other	Uninfected	Year1	3.84461	Fungi
Other	Uninfected	Year2	13.7763	Fungi
Other	Uninfected	Year3	14.4351	Fungi
Other	Uninfected	Year4	9.45701	Fungi
Other	Uninfected	Year5	6.12414	Fungi
Other	Uninfected	Year6	7.47715	Fungi
Pleosporales	Infected	Year1	2.33977	Fungi
Pleosporales	Infected	Year2	5.97287	Fungi
Pleosporales	Infected	Year3	3.18466	Fungi
Pleosporales	Infected	Year4	3.53299	Fungi
Pleosporales	Infected	Year5	5.52026	Fungi
Pleosporales	Infected	Year6	0.890492	Fungi
Pleosporales	Uninfected	Year1	3.5222	Fungi
Pleosporales	Uninfected	Year2	6.93456	Fungi
Pleosporales	Uninfected	Year3	12.4223	Fungi
Pleosporales	Uninfected	Year4	13.8141	Fungi
Pleosporales	Uninfected	Year5	13.7035	Fungi
Pleosporales	Uninfected	Year6	20.9821	Fungi
Rhizophydiales	Infected	Year1	0.62963	Fungi
Rhizophydiales	Infected	Year2	0.790043	Fungi
Rhizophydiales	Infected	Year3	1.00215	Fungi
Rhizophydiales	Infected	Year4	0.321456	Fungi
Rhizophydiales	Infected	Year5	0.00400673	Fungi
Rhizophydiales	Infected	Year6	0.0792387	Fungi
Rhizophydiales	Uninfected	Year1	0.15677	Fungi
Rhizophydiales	Uninfected	Year2	0.571562	Fungi
Rhizophydiales	Uninfected	Year3	1.98226	Fungi
Rhizophydiales	Uninfected	Year4	0.892828	Fungi
Rhizophydiales	Uninfected	Year5	0.332409	Fungi
Rhizophydiales	Uninfected	Year6	0.0178954	Fungi
Tremellales	Infected	Year1	0.301213	Fungi
Tremellales	Infected	Year2	1.91755	Fungi
Tremellales	Infected	Year3	0.177744	Fungi
Tremellales	Infected	Year4	0.470875	Fungi
Tremellales	Infected	Year5	0.317572	Fungi
Tremellales	Infected	Year6	0.135116	Fungi
Tremellales	Uninfected	Year1	0.0383987	Fungi
Tremellales	Uninfected	Year2	0.273448	Fungi
Tremellales	Uninfected	Year3	1.30395	Fungi
Tremellales	Uninfected	Year4	0.703792	Fungi
Tremellales	Uninfected	Year5	1.58946	Fungi
Tremellales	Uninfected	Year6	4.41219	Fungi
Tubeufiales	Infected	Year1	0.315216	Fungi
Tubeufiales	Infected	Year2	1.85933	Fungi
Tubeufiales	Infected	Year3	1.56789	Fungi
Tubeufiales	Infected	Year4	1.24714	Fungi
Tubeufiales	Infected	Year5	6.73585	Fungi
Tubeufiales	Infected	Year6	2.7348	Fungi
Tubeufiales	Uninfected	Year1	0.871865	Fungi
Tubeufiales	Uninfected	Year2	1.05877	Fungi
Tubeufiales	Uninfected	Year3	4.79433	Fungi
Tubeufiales	Uninfected	Year4	8.9891	Fungi
Tubeufiales	Uninfected	Year5	8.70353	Fungi
Tubeufiales	Uninfected	Year6	5.29831	Fungi
Cantharellales	Infected	Year1	0.343701	Eukaryotes
Cantharellales	Infected	Year2	0.00711201	Eukaryotes
Cantharellales	Infected	Year3	0.336425	Eukaryotes
Cantharellales	Infected	Year4	1.31137	Eukaryotes
Cantharellales	Infected	Year5	1.38093	Eukaryotes
Cantharellales	Infected	Year6	0.890307	Eukaryotes
Cantharellales	Uninfected	Year1	0.0118765	Eukaryotes
Cantharellales	Uninfected	Year2	0.375871	Eukaryotes
Cantharellales	Uninfected	Year3	2.21155	Eukaryotes
Cantharellales	Uninfected	Year4	2.66103	Eukaryotes
Cantharellales	Uninfected	Year5	2.35497	Eukaryotes
Cantharellales	Uninfected	Year6	2.18292	Eukaryotes
Capnodiales	Infected	Year1	1.46259	Eukaryotes
Capnodiales	Infected	Year2	3.03448	Eukaryotes
Capnodiales	Infected	Year3	2.32329	Eukaryotes
Capnodiales	Infected	Year4	2.09746	Eukaryotes
Capnodiales	Infected	Year5	1.11977	Eukaryotes
Capnodiales	Infected	Year6	0.834933	Eukaryotes
Capnodiales	Uninfected	Year1	0.556502	Eukaryotes
Capnodiales	Uninfected	Year2	2.55587	Eukaryotes
Capnodiales	Uninfected	Year3	3.93986	Eukaryotes
Capnodiales	Uninfected	Year4	5.7647	Eukaryotes
Capnodiales	Uninfected	Year5	3.33017	Eukaryotes
Capnodiales	Uninfected	Year6	6.62671	Eukaryotes
Cystofilobasidiales	Infected	Year1	0.523486	Eukaryotes
Cystofilobasidiales	Infected	Year2	1.27695	Eukaryotes
Cystofilobasidiales	Infected	Year3	0.392685	Eukaryotes
Cystofilobasidiales	Infected	Year4	0.419082	Eukaryotes
Cystofilobasidiales	Infected	Year5	0.373714	Eukaryotes
Cystofilobasidiales	Infected	Year6	0.326522	Eukaryotes
Cystofilobasidiales	Uninfected	Year1	0.514947	Eukaryotes
Cystofilobasidiales	Uninfected	Year2	2.41145	Eukaryotes
Cystofilobasidiales	Uninfected	Year3	2.24902	Eukaryotes
Cystofilobasidiales	Uninfected	Year4	0.451627	Eukaryotes
Cystofilobasidiales	Uninfected	Year5	2.94598	Eukaryotes
Cystofilobasidiales	Uninfected	Year6	0.726477	Eukaryotes
Glomerellales	Infected	Year1	0.238786	Eukaryotes
Glomerellales	Infected	Year2	1.34387	Eukaryotes
Glomerellales	Infected	Year3	0.106994	Eukaryotes
Glomerellales	Infected	Year4	0.0576422	Eukaryotes
Glomerellales	Infected	Year5	1.95371	Eukaryotes
Glomerellales	Infected	Year6	0.428759	Eukaryotes
Glomerellales	Uninfected	Year1	0.00387361	Eukaryotes
Glomerellales	Uninfected	Year2	1.76282	Eukaryotes
Glomerellales	Uninfected	Year3	2.03442	Eukaryotes
Glomerellales	Uninfected	Year4	3.49768	Eukaryotes
Glomerellales	Uninfected	Year5	2.52298	Eukaryotes
Glomerellales	Uninfected	Year6	0.905935	Eukaryotes
Helotiales	Infected	Year1	2.24446	Eukaryotes
Helotiales	Infected	Year2	1.15249	Eukaryotes
Helotiales	Infected	Year3	1.16081	Eukaryotes
Helotiales	Infected	Year4	1.72973	Eukaryotes
Helotiales	Infected	Year5	0.31315	Eukaryotes
Helotiales	Infected	Year6	0.434472	Eukaryotes
Helotiales	Uninfected	Year1	2.24759	Eukaryotes
Helotiales	Uninfected	Year2	2.77299	Eukaryotes
Helotiales	Uninfected	Year3	3.87795	Eukaryotes
Helotiales	Uninfected	Year4	7.65924	Eukaryotes
Helotiales	Uninfected	Year5	3.74891	Eukaryotes
Helotiales	Uninfected	Year6	2.77053	Eukaryotes
Leucosporidiales	Infected	Year1	0.37105	Eukaryotes
Leucosporidiales	Infected	Year2	1.40152	Eukaryotes
Leucosporidiales	Infected	Year3	0.144257	Eukaryotes
Leucosporidiales	Infected	Year4	0.0327633	Eukaryotes
Leucosporidiales	Infected	Year5	0.171233	Eukaryotes
Leucosporidiales	Infected	Year6	0.492015	Eukaryotes
Leucosporidiales	Uninfected	Year1	1.23137	Eukaryotes
Leucosporidiales	Uninfected	Year2	0.506324	Eukaryotes
Leucosporidiales	Uninfected	Year3	0.749202	Eukaryotes
Leucosporidiales	Uninfected	Year4	0.108836	Eukaryotes
Leucosporidiales	Uninfected	Year5	0.643925	Eukaryotes
Leucosporidiales	Uninfected	Year6	0.599741	Eukaryotes
Other	Infected	Year1	2.2301	Eukaryotes
Other	Infected	Year2	7.24379	Eukaryotes
Other	Infected	Year3	4.6031	Eukaryotes
Other	Infected	Year4	2.77949	Eukaryotes
Other	Infected	Year5	3.10981	Eukaryotes
Other	Infected	Year6	0.753346	Eukaryotes
Other	Uninfected	Year1	3.84461	Eukaryotes
Other	Uninfected	Year2	13.7763	Eukaryotes
Other	Uninfected	Year3	14.4351	Eukaryotes
Other	Uninfected	Year4	9.45701	Eukaryotes
Other	Uninfected	Year5	6.12414	Eukaryotes
Other	Uninfected	Year6	7.47715	Eukaryotes
Pleosporales	Infected	Year1	2.33977	Eukaryotes
Pleosporales	Infected	Year2	5.97287	Eukaryotes
Pleosporales	Infected	Year3	3.18466	Eukaryotes
Pleosporales	Infected	Year4	3.53299	Eukaryotes
Pleosporales	Infected	Year5	5.52026	Eukaryotes
Pleosporales	Infected	Year6	0.890492	Eukaryotes
Pleosporales	Uninfected	Year1	3.5222	Eukaryotes
Pleosporales	Uninfected	Year2	6.93456	Eukaryotes
Pleosporales	Uninfected	Year3	12.4223	Eukaryotes
Pleosporales	Uninfected	Year4	13.8141	Eukaryotes
Pleosporales	Uninfected	Year5	13.7035	Eukaryotes
Pleosporales	Uninfected	Year6	20.9821	Eukaryotes
Rhizophydiales	Infected	Year1	0.62963	Eukaryotes
Rhizophydiales	Infected	Year2	0.790043	Eukaryotes
Rhizophydiales	Infected	Year3	1.00215	Eukaryotes
Rhizophydiales	Infected	Year4	0.321456	Eukaryotes
Rhizophydiales	Infected	Year5	0.00400673	Eukaryotes
Rhizophydiales	Infected	Year6	0.0792387	Eukaryotes
Rhizophydiales	Uninfected	Year1	0.15677	Eukaryotes
Rhizophydiales	Uninfected	Year2	0.571562	Eukaryotes
Rhizophydiales	Uninfected	Year3	1.98226	Eukaryotes
Rhizophydiales	Uninfected	Year4	0.892828	Eukaryotes
Rhizophydiales	Uninfected	Year5	0.332409	Eukaryotes
Rhizophydiales	Uninfected	Year6	0.0178954	Eukaryotes
Tremellales	Infected	Year1	0.301213	Eukaryotes
Tremellales	Infected	Year2	1.91755	Eukaryotes
Tremellales	Infected	Year3	0.177744	Eukaryotes
Tremellales	Infected	Year4	0.470875	Eukaryotes
Tremellales	Infected	Year5	0.317572	Eukaryotes
Tremellales	Infected	Year6	0.135116	Eukaryotes
Tremellales	Uninfected	Year1	0.0383987	Eukaryotes
Tremellales	Uninfected	Year2	0.273448	Eukaryotes
Tremellales	Uninfected	Year3	1.30395	Eukaryotes
Tremellales	Uninfected	Year4	0.703792	Eukaryotes
Tremellales	Uninfected	Year5	1.58946	Eukaryotes
Tremellales	Uninfected	Year6	4.41219	Eukaryotes
Tubeufiales	Infected	Year1	0.315216	Eukaryotes
Tubeufiales	Infected	Year2	1.85933	Eukaryotes
Tubeufiales	Infected	Year3	1.56789	Eukaryotes
Tubeufiales	Infected	Year4	1.24714	Eukaryotes
Tubeufiales	Infected	Year5	6.73585	Eukaryotes
Tubeufiales	Infected	Year6	2.7348	Eukaryotes
Tubeufiales	Uninfected	Year1	0.871865	Eukaryotes
Tubeufiales	Uninfected	Year2	1.05877	Eukaryotes
Tubeufiales	Uninfected	Year3	4.79433	Eukaryotes
Tubeufiales	Uninfected	Year4	8.9891	Eukaryotes
Tubeufiales	Uninfected	Year5	8.70353	Eukaryotes
Tubeufiales	Uninfected	Year6	5.29831	Eukaryotes

## Sheet: Fig2a_Alpha_Genotype
Shannon	SampleStatus	genotypecluster	Taxa
3.96597	Uninfected	genotypeC1	Bacteria
2.62362	Uninfected	genotypeC2	Bacteria
4.04103	Uninfected	genotypeC2	Bacteria
2.63829	Uninfected	genotypeC4	Bacteria
1.98641	Uninfected	genotypeC2	Bacteria
3.85451	Uninfected	genotypeC1	Bacteria
2.97131	Uninfected	genotypeC4	Bacteria
3.39715	Uninfected	genotypeC2	Bacteria
4.0148	Uninfected	genotypeC4	Bacteria
1.38668	Uninfected	genotypeC2	Bacteria
2.23787	Uninfected	genotypeC1	Bacteria
4.06277	Uninfected	genotypeC3	Bacteria
1.94155	Uninfected	genotypeC3	Bacteria
1.84227	Uninfected	genotypeC1	Bacteria
1.5696	Uninfected	genotypeC3	Bacteria
2.846	Uninfected	genotypeC2	Bacteria
3.55071	Uninfected	genotypeC1	Bacteria
3.96704	Uninfected	genotypeC1	Bacteria
2.95251	Uninfected	genotypeC1	Bacteria
1.53698	Uninfected	genotypeC5	Bacteria
2.14186	Uninfected	genotypeC3	Bacteria
3.55923	Uninfected	genotypeC5	Bacteria
2.81985	Uninfected	genotypeC3	Bacteria
1.56161	Uninfected	genotypeC2	Bacteria
2.21171	Uninfected	genotypeC2	Bacteria
2.88382	Uninfected	genotypeC4	Bacteria
2.80031	Uninfected	genotypeC3	Bacteria
2.48528	Uninfected	genotypeC2	Bacteria
2.53086	Uninfected	genotypeC2	Bacteria
2.8729	Uninfected	genotypeC1	Bacteria
2.26482	Uninfected	genotypeC1	Bacteria
2.41962	Uninfected	genotypeC1	Bacteria
1.66783	Uninfected	genotypeC2	Bacteria
2.27965	Infected	genotypeC4	Bacteria
1.2718	Infected	genotypeC4	Bacteria
2.39658	Uninfected	genotypeC2	Bacteria
2.53846	Uninfected	genotypeC2	Bacteria
3.33084	Uninfected	genotypeC2	Bacteria
2.75395	Infected	genotypeC2	Bacteria
1.38856	Infected	genotypeC2	Bacteria
1.10531	Infected	genotypeC4	Bacteria
3.49041	Infected	genotypeC4	Bacteria
3.40809	Uninfected	genotypeC5	Bacteria
2.452	Uninfected	genotypeC3	Bacteria
2.90484	Uninfected	genotypeC2	Bacteria
3.02461	Uninfected	genotypeC1	Bacteria
3.30988	Uninfected	genotypeC3	Bacteria
2.7384	Uninfected	genotypeC3	Bacteria
3.26954	Uninfected	genotypeC3	Bacteria
3.44064	Uninfected	genotypeC3	Bacteria
3.38634	Uninfected	genotypeC4	Bacteria
3.28352	Uninfected	genotypeC2	Bacteria
1.07659	Infected	genotypeC4	Bacteria
2.14108	Infected	genotypeC4	Bacteria
3.8175	Infected	genotypeC1	Bacteria
3.14056	Uninfected	genotypeC4	Bacteria
3.24737	Infected	genotypeC4	Bacteria
4.04018	Uninfected	genotypeC1	Bacteria
4.30864	Uninfected	genotypeC1	Bacteria
3.2899	Uninfected	genotypeC4	Bacteria
2.65333	Uninfected	genotypeC5	Bacteria
2.43525	Infected	genotypeC4	Bacteria
1.76579	Uninfected	genotypeC5	Bacteria
2.52091	Uninfected	genotypeC2	Bacteria
3.8162	Infected	genotypeC4	Bacteria
3.87114	Infected	genotypeC1	Bacteria
3.59837	Infected	genotypeC2	Bacteria
3.07043	Infected	genotypeC4	Bacteria
2.20633	Uninfected	genotypeC4	Bacteria
3.60605	Uninfected	genotypeC3	Bacteria
3.08185	Uninfected	genotypeC4	Bacteria
1.81045	Uninfected	genotypeC4	Bacteria
3.1345	Uninfected	genotypeC4	Bacteria
3.67634	Uninfected	genotypeC3	Bacteria
0.790248	Uninfected	genotypeC2	Bacteria
1.13835	Uninfected	genotypeC1	Bacteria
2.68813	Uninfected	genotypeC2	Bacteria
2.18531	Uninfected	genotypeC1	Bacteria
1.72319	Uninfected	genotypeC2	Bacteria
0.174757	Uninfected	genotypeC2	Bacteria
2.85298	Uninfected	genotypeC4	Bacteria
3.00786	Uninfected	genotypeC4	Bacteria
2.2469	Infected	genotypeC4	Bacteria
2.03433	Infected	genotypeC4	Bacteria
1.60672	Infected	genotypeC2	Bacteria
1.14362	Infected	genotypeC2	Bacteria
1.87999	Uninfected	genotypeC4	Bacteria
1.75806	Uninfected	genotypeC4	Bacteria
3.54284	Uninfected	genotypeC5	Bacteria
1.55021	Infected	genotypeC2	Bacteria
1.83196	Infected	genotypeC4	Bacteria
2.50197	Uninfected	genotypeC4	Bacteria
3.42055	Uninfected	genotypeC1	Bacteria
3.9613	Infected	genotypeC1	Bacteria
2.91515	Infected	genotypeC4	Bacteria
3.51268	Infected	genotypeC1	Bacteria
1.49359	Uninfected	genotypeC1	Fungi
2.24116	Uninfected	genotypeC2	Fungi
2.03341	Uninfected	genotypeC2	Fungi
1.63209	Uninfected	genotypeC4	Fungi
1.8982	Uninfected	genotypeC2	Fungi
2.05165	Uninfected	genotypeC1	Fungi
0.795273	Uninfected	genotypeC4	Fungi
2.0422	Uninfected	genotypeC2	Fungi
1.02968	Uninfected	genotypeC4	Fungi
0.453966	Uninfected	genotypeC2	Fungi
0.619243	Uninfected	genotypeC1	Fungi
2.31302	Uninfected	genotypeC3	Fungi
1.11527	Uninfected	genotypeC3	Fungi
1.54641	Uninfected	genotypeC1	Fungi
2.17657	Uninfected	genotypeC3	Fungi
1.69478	Uninfected	genotypeC2	Fungi
1.70563	Uninfected	genotypeC1	Fungi
2.13203	Uninfected	genotypeC1	Fungi
0.703744	Uninfected	genotypeC1	Fungi
1.71135	Uninfected	genotypeC5	Fungi
2.46461	Uninfected	genotypeC3	Fungi
2.28706	Uninfected	genotypeC5	Fungi
2.81704	Uninfected	genotypeC3	Fungi
2.03808	Uninfected	genotypeC2	Fungi
1.99538	Uninfected	genotypeC2	Fungi
1.51385	Uninfected	genotypeC4	Fungi
1.78892	Uninfected	genotypeC3	Fungi
1.90812	Uninfected	genotypeC2	Fungi
1.47081	Uninfected	genotypeC2	Fungi
1.11065	Uninfected	genotypeC1	Fungi
0.53965	Uninfected	genotypeC1	Fungi
1.07458	Uninfected	genotypeC1	Fungi
1.63072	Uninfected	genotypeC2	Fungi
0.79528	Infected	genotypeC4	Fungi
2.67622	Infected	genotypeC4	Fungi
1.31108	Uninfected	genotypeC2	Fungi
2.4646	Uninfected	genotypeC2	Fungi
0.752436	Uninfected	genotypeC2	Fungi
2.0854	Infected	genotypeC2	Fungi
1.34156	Infected	genotypeC2	Fungi
1.9403	Infected	genotypeC4	Fungi
1.46102	Infected	genotypeC4	Fungi
1.39232	Uninfected	genotypeC5	Fungi
1.22061	Uninfected	genotypeC3	Fungi
1.57803	Uninfected	genotypeC2	Fungi
2.20645	Uninfected	genotypeC1	Fungi
2.3899	Uninfected	genotypeC3	Fungi
1.77589	Uninfected	genotypeC3	Fungi
2.01203	Uninfected	genotypeC3	Fungi
1.65771	Uninfected	genotypeC3	Fungi
2.40926	Uninfected	genotypeC4	Fungi
2.89046	Uninfected	genotypeC2	Fungi
1.09709	Infected	genotypeC4	Fungi
1.39844	Infected	genotypeC4	Fungi
1.87031	Infected	genotypeC1	Fungi
0.655288	Uninfected	genotypeC4	Fungi
1.72712	Infected	genotypeC4	Fungi
0.249921	Uninfected	genotypeC1	Fungi
1.89059	Uninfected	genotypeC1	Fungi
1.18769	Uninfected	genotypeC4	Fungi
0.693147	Uninfected	genotypeC5	Fungi
1.91121	Infected	genotypeC4	Fungi
1.69798	Uninfected	genotypeC5	Fungi
1.96953	Uninfected	genotypeC2	Fungi
1.47642	Infected	genotypeC4	Fungi
1.44187	Infected	genotypeC1	Fungi
1.74453	Infected	genotypeC2	Fungi
1.24468	Infected	genotypeC4	Fungi
2.35131	Uninfected	genotypeC4	Fungi
2.12977	Uninfected	genotypeC3	Fungi
1.98606	Uninfected	genotypeC4	Fungi
1.49399	Uninfected	genotypeC4	Fungi
1.97984	Uninfected	genotypeC4	Fungi
1.82511	Uninfected	genotypeC3	Fungi
1.08068	Uninfected	genotypeC2	Fungi
1.0881	Uninfected	genotypeC1	Fungi
1.21876	Uninfected	genotypeC2	Fungi
1.46161	Uninfected	genotypeC1	Fungi
2.39749	Uninfected	genotypeC2	Fungi
1.3913	Uninfected	genotypeC2	Fungi
1.66285	Uninfected	genotypeC4	Fungi
0.317029	Uninfected	genotypeC4	Fungi
1.32056	Infected	genotypeC4	Fungi
1.77059	Infected	genotypeC4	Fungi
0.392104	Infected	genotypeC2	Fungi
0.446239	Infected	genotypeC2	Fungi
2.05554	Uninfected	genotypeC4	Fungi
1.48782	Uninfected	genotypeC4	Fungi
0.627225	Uninfected	genotypeC5	Fungi
2.03603	Infected	genotypeC2	Fungi
1.19083	Infected	genotypeC4	Fungi
1.63769	Uninfected	genotypeC4	Fungi
0.415649	Uninfected	genotypeC1	Fungi
1.22073	Infected	genotypeC1	Fungi
0.529749	Infected	genotypeC4	Fungi
1.25642	Infected	genotypeC1	Fungi
2.20463	Uninfected	genotypeC1	NonFungalEukaryotes
2.87759	Uninfected	genotypeC2	NonFungalEukaryotes
2.02533	Uninfected	genotypeC2	NonFungalEukaryotes
0.108549	Uninfected	genotypeC4	NonFungalEukaryotes
1.49928	Uninfected	genotypeC2	NonFungalEukaryotes
1.18702	Uninfected	genotypeC1	NonFungalEukaryotes
0.0630855	Uninfected	genotypeC4	NonFungalEukaryotes
1.74787	Uninfected	genotypeC2	NonFungalEukaryotes
1.90727	Uninfected	genotypeC4	NonFungalEukaryotes
0.950271	Uninfected	genotypeC2	NonFungalEukaryotes
1.32966	Uninfected	genotypeC1	NonFungalEukaryotes
2.15795	Uninfected	genotypeC3	NonFungalEukaryotes
1.0889	Uninfected	genotypeC3	NonFungalEukaryotes
1.1539	Uninfected	genotypeC1	NonFungalEukaryotes
1.58903	Uninfected	genotypeC3	NonFungalEukaryotes
1.31328	Uninfected	genotypeC2	NonFungalEukaryotes
1.46773	Uninfected	genotypeC1	NonFungalEukaryotes
2.0308	Uninfected	genotypeC1	NonFungalEukaryotes
1.84622	Uninfected	genotypeC1	NonFungalEukaryotes
2.16805	Uninfected	genotypeC5	NonFungalEukaryotes
0.418542	Uninfected	genotypeC3	NonFungalEukaryotes
2.12692	Uninfected	genotypeC5	NonFungalEukaryotes
1.83127	Uninfected	genotypeC3	NonFungalEukaryotes
0.80187	Uninfected	genotypeC2	NonFungalEukaryotes
0	Uninfected	genotypeC2	NonFungalEukaryotes
1.75345	Uninfected	genotypeC4	NonFungalEukaryotes
1.40672	Uninfected	genotypeC3	NonFungalEukaryotes
1.05492	Uninfected	genotypeC2	NonFungalEukaryotes
1.16223	Uninfected	genotypeC2	NonFungalEukaryotes
0.260834	Uninfected	genotypeC1	NonFungalEukaryotes
0.679302	Uninfected	genotypeC1	NonFungalEukaryotes
1.04533	Uninfected	genotypeC1	NonFungalEukaryotes
1.09694	Uninfected	genotypeC2	NonFungalEukaryotes
0.628256	Infected	genotypeC4	NonFungalEukaryotes
0.233352	Infected	genotypeC4	NonFungalEukaryotes
1.39619	Uninfected	genotypeC2	NonFungalEukaryotes
1.86709	Uninfected	genotypeC2	NonFungalEukaryotes
1.29942	Uninfected	genotypeC2	NonFungalEukaryotes
0.203923	Infected	genotypeC2	NonFungalEukaryotes
0.176406	Infected	genotypeC2	NonFungalEukaryotes
0.0247393	Infected	genotypeC4	NonFungalEukaryotes
0.378655	Infected	genotypeC4	NonFungalEukaryotes
0	Uninfected	genotypeC5	NonFungalEukaryotes
1.74787	Uninfected	genotypeC3	NonFungalEukaryotes
1.03203	Uninfected	genotypeC2	NonFungalEukaryotes
0.478626	Uninfected	genotypeC1	NonFungalEukaryotes
2.48052	Uninfected	genotypeC3	NonFungalEukaryotes
2.23362	Uninfected	genotypeC3	NonFungalEukaryotes
2.75405	Uninfected	genotypeC3	NonFungalEukaryotes
2.17369	Uninfected	genotypeC3	NonFungalEukaryotes
0.573372	Uninfected	genotypeC4	NonFungalEukaryotes
0.0591151	Uninfected	genotypeC2	NonFungalEukaryotes
0.544868	Infected	genotypeC4	NonFungalEukaryotes
0.156446	Infected	genotypeC4	NonFungalEukaryotes
0.615035	Infected	genotypeC1	NonFungalEukaryotes
0.875053	Uninfected	genotypeC4	NonFungalEukaryotes
0.932802	Infected	genotypeC4	NonFungalEukaryotes
1.14753	Uninfected	genotypeC1	NonFungalEukaryotes
2.69936	Uninfected	genotypeC1	NonFungalEukaryotes
0.585953	Uninfected	genotypeC4	NonFungalEukaryotes
0.627705	Uninfected	genotypeC5	NonFungalEukaryotes
0.401162	Infected	genotypeC4	NonFungalEukaryotes
1.73208	Uninfected	genotypeC5	NonFungalEukaryotes
1.93606	Uninfected	genotypeC2	NonFungalEukaryotes
0.104297	Infected	genotypeC4	NonFungalEukaryotes
0.0737637	Infected	genotypeC1	NonFungalEukaryotes
0.0192735	Infected	genotypeC2	NonFungalEukaryotes
0.00900854	Infected	genotypeC4	NonFungalEukaryotes
0.657921	Uninfected	genotypeC4	NonFungalEukaryotes
0.82388	Uninfected	genotypeC3	NonFungalEukaryotes
0.321141	Uninfected	genotypeC4	NonFungalEukaryotes
1.15476	Uninfected	genotypeC4	NonFungalEukaryotes
1.54031	Uninfected	genotypeC4	NonFungalEukaryotes
1.66878	Uninfected	genotypeC3	NonFungalEukaryotes
0.399156	Uninfected	genotypeC2	NonFungalEukaryotes
1.87897	Uninfected	genotypeC1	NonFungalEukaryotes
1.17865	Uninfected	genotypeC2	NonFungalEukaryotes
1.09861	Uninfected	genotypeC1	NonFungalEukaryotes
0.636514	Uninfected	genotypeC2	NonFungalEukaryotes
0.102127	Uninfected	genotypeC2	NonFungalEukaryotes
0.787667	Uninfected	genotypeC4	NonFungalEukaryotes
2.39329	Uninfected	genotypeC4	NonFungalEukaryotes
0.696334	Infected	genotypeC4	NonFungalEukaryotes
0.261624	Infected	genotypeC4	NonFungalEukaryotes
0.503408	Infected	genotypeC2	NonFungalEukaryotes
0.858534	Infected	genotypeC2	NonFungalEukaryotes
0.513748	Uninfected	genotypeC4	NonFungalEukaryotes
0.168704	Uninfected	genotypeC4	NonFungalEukaryotes
2.42115	Uninfected	genotypeC5	NonFungalEukaryotes
0.20267	Infected	genotypeC2	NonFungalEukaryotes
0.845226	Infected	genotypeC4	NonFungalEukaryotes
2.35621	Uninfected	genotypeC4	NonFungalEukaryotes
0.636514	Uninfected	genotypeC1	NonFungalEukaryotes
0.508396	Infected	genotypeC1	NonFungalEukaryotes
0.450404	Infected	genotypeC4	NonFungalEukaryotes
0.508417	Infected	genotypeC1	NonFungalEukaryotes

## Sheet: Fig2b_NMDS_Genotype
MDS1	MDS2	SampleStatus	genotypecluster	Taxa
-0.217961	-0.244167	Uninfected	genotypeC4	Bacteria
0.330916	-0.435269	Uninfected	genotypeC2	Bacteria
-1.42826	-0.0709254	Uninfected	genotypeC2	Bacteria
-0.416666	-0.522587	Infected	genotypeC4	Bacteria
-0.401473	-0.908428	Infected	genotypeC4	Bacteria
-0.460897	-0.116308	Uninfected	genotypeC3	Bacteria
-0.477688	0.621477	Uninfected	genotypeC2	Bacteria
-0.504238	0.180117	Uninfected	genotypeC2	Bacteria
-0.453066	-0.0590541	Infected	genotypeC4	Bacteria
-0.357038	0.243351	Uninfected	genotypeC4	Bacteria
-0.198608	-0.778392	Infected	genotypeC4	Bacteria
-0.557115	-0.0267613	Uninfected	genotypeC4	Bacteria
-0.320106	0.152661	Uninfected	genotypeC4	Bacteria
-0.757663	0.468682	Infected	genotypeC4	Bacteria
-0.386924	-0.2262	Infected	genotypeC4	Bacteria
-0.157659	-0.473487	Uninfected	genotypeC2	Bacteria
-0.19184	0.101767	Uninfected	genotypeC4	Bacteria
-0.211704	-0.65858	Uninfected	genotypeC2	Bacteria
0.225867	-1.09481	Uninfected	genotypeC4	Bacteria
-0.643179	-0.315354	Infected	genotypeC2	Bacteria
0.126575	-0.821866	Infected	genotypeC4	Bacteria
-0.435931	0.0550242	Uninfected	genotypeC2	Bacteria
-0.557001	-0.489593	Uninfected	genotypeC3	Bacteria
-0.658972	-0.225646	Infected	genotypeC2	Bacteria
-0.1305	0.149908	Uninfected	genotypeC2	Bacteria
-0.427721	-0.443464	Infected	genotypeC2	Bacteria
-0.279223	-0.0696399	Infected	genotypeC1	Bacteria
-0.269731	-0.293186	Uninfected	genotypeC4	Bacteria
-0.551969	0.575358	Infected	genotypeC2	Bacteria
-0.639021	0.218751	Infected	genotypeC4	Bacteria
-0.0562224	-0.283923	Infected	genotypeC1	Bacteria
-0.179418	-0.0111548	Uninfected	genotypeC3	Bacteria
-0.347304	0.444395	Uninfected	genotypeC4	Bacteria
-0.0365383	-0.114207	Infected	genotypeC1	Bacteria
-0.00341386	-0.635693	Uninfected	genotypeC4	Bacteria
-0.485908	-0.422037	Infected	genotypeC4	Bacteria
-0.879664	-0.0471035	Infected	genotypeC4	Bacteria
-0.389305	0.551531	Uninfected	genotypeC2	Bacteria
0.495491	-0.70894	Uninfected	genotypeC1	Bacteria
-0.384957	0.810406	Uninfected	genotypeC1	Bacteria
-0.155308	-0.204696	Uninfected	genotypeC4	Bacteria
-0.149493	-0.411353	Infected	genotypeC4	Bacteria
-0.101335	0.170763	Infected	genotypeC4	Bacteria
0.436919	-0.553593	Uninfected	genotypeC1	Bacteria
-0.276054	0.425019	Uninfected	genotypeC2	Bacteria
0.0616817	0.455585	Uninfected	genotypeC1	Bacteria
-0.479112	0.811694	Uninfected	genotypeC2	Bacteria
-0.448982	0.284065	Uninfected	genotypeC5	Bacteria
-0.881363	-0.428604	Uninfected	genotypeC5	Bacteria
-0.0900106	0.550156	Uninfected	genotypeC4	Bacteria
-0.416206	0.709447	Uninfected	genotypeC1	Bacteria
-0.0234785	-0.445143	Uninfected	genotypeC5	Bacteria
0.412292	-0.16933	Infected	genotypeC4	Bacteria
0.0614162	0.0845344	Uninfected	genotypeC2	Bacteria
0.581206	-0.925316	Uninfected	genotypeC2	Bacteria
-0.214388	0.0040931	Uninfected	genotypeC3	Bacteria
-0.426016	-0.39212	Uninfected	genotypeC5	Bacteria
0.201721	-0.0989948	Uninfected	genotypeC2	Bacteria
0.115689	-0.22577	Infected	genotypeC1	Bacteria
-0.158611	0.514267	Uninfected	genotypeC3	Bacteria
0.00587634	0.43949	Uninfected	genotypeC1	Bacteria
0.714238	-0.174349	Infected	genotypeC2	Bacteria
0.0398805	0.530674	Uninfected	genotypeC2	Bacteria
0.23954	-0.00902717	Uninfected	genotypeC5	Bacteria
0.695977	-0.309911	Uninfected	genotypeC4	Bacteria
0.797483	0.131797	Uninfected	genotypeC1	Bacteria
0.579536	0.109517	Uninfected	genotypeC2	Bacteria
0.0761572	0.550294	Uninfected	genotypeC2	Bacteria
0.27738	-0.515006	Uninfected	genotypeC1	Bacteria
0.257759	-0.288883	Uninfected	genotypeC3	Bacteria
0.619657	0.00661542	Uninfected	genotypeC4	Bacteria
0.407169	0.316699	Uninfected	genotypeC1	Bacteria
1.11899	0.210107	Uninfected	genotypeC3	Bacteria
0.126754	0.266411	Uninfected	genotypeC4	Bacteria
0.106219	0.298275	Uninfected	genotypeC3	Bacteria
0.281062	-0.0766698	Uninfected	genotypeC1	Bacteria
-0.0422399	0.31864	Uninfected	genotypeC2	Bacteria
0.0617392	-0.120919	Uninfected	genotypeC3	Bacteria
0.416138	-0.0193877	Uninfected	genotypeC1	Bacteria
-0.606992	-0.0768518	Infected	genotypeC2	Bacteria
0.433415	-0.226183	Uninfected	genotypeC1	Bacteria
-0.076966	0.620697	Uninfected	genotypeC4	Bacteria
0.292059	0.589087	Uninfected	genotypeC3	Bacteria
0.790577	0.46225	Uninfected	genotypeC5	Bacteria
0.81133	-0.430967	Uninfected	genotypeC1	Bacteria
0.760328	0.773946	Uninfected	genotypeC3	Bacteria
0.958593	-0.201091	Uninfected	genotypeC2	Bacteria
0.617633	0.180109	Uninfected	genotypeC4	Bacteria
0.300742	0.347716	Uninfected	genotypeC1	Bacteria
0.491612	0.296538	Uninfected	genotypeC2	Bacteria
-0.0164204	0.812158	Uninfected	genotypeC3	Bacteria
0.967781	0.277566	Uninfected	genotypeC2	Bacteria
0.963901	0.220762	Uninfected	genotypeC1	Bacteria
0.423916	0.112273	Uninfected	genotypeC1	Bacteria
0.804782	-0.0462164	Infected	genotypeC4	Bacteria
0.92986	0.392484	Uninfected	genotypeC3	Bacteria
-0.258911	-0.0292325	Infected	genotypeC4	Fungi
-0.236533	-0.825164	Infected	genotypeC4	Fungi
0.0980167	-0.54881	Uninfected	genotypeC4	Fungi
-0.463835	0.00424124	Uninfected	genotypeC4	Fungi
-0.258777	-0.348043	Uninfected	genotypeC2	Fungi
-0.51915	0.668547	Infected	genotypeC4	Fungi
-0.678524	-0.132378	Uninfected	genotypeC4	Fungi
-0.56223	-0.120215	Uninfected	genotypeC5	Fungi
-0.428793	0.869123	Uninfected	genotypeC4	Fungi
-0.262279	0.165158	Uninfected	genotypeC4	Fungi
-0.2251	-0.127799	Uninfected	genotypeC4	Fungi
-0.679365	-0.140183	Infected	genotypeC2	Fungi
-0.0382924	-0.0193752	Uninfected	genotypeC3	Fungi
-0.693152	-0.0371871	Infected	genotypeC4	Fungi
-0.37827	-0.307449	Infected	genotypeC1	Fungi
-0.322567	-0.535021	Uninfected	genotypeC2	Fungi
-0.0700461	0.338434	Infected	genotypeC4	Fungi
0.419355	0.101768	Uninfected	genotypeC2	Fungi
-0.412617	-0.444131	Infected	genotypeC1	Fungi
-0.671337	-0.0597689	Infected	genotypeC4	Fungi
-0.150882	0.144798	Uninfected	genotypeC4	Fungi
-0.147949	0.0176815	Infected	genotypeC2	Fungi
-0.709046	-0.55192	Uninfected	genotypeC4	Fungi
-0.0197907	-0.567846	Infected	genotypeC2	Fungi
-0.342535	-0.117389	Infected	genotypeC1	Fungi
-0.203038	-0.421738	Uninfected	genotypeC5	Fungi
0.175144	0.399458	Uninfected	genotypeC3	Fungi
-0.514275	-0.129189	Infected	genotypeC4	Fungi
0.0769267	0.623405	Infected	genotypeC4	Fungi
0.548409	0.0781967	Uninfected	genotypeC2	Fungi
-0.636286	-0.103243	Infected	genotypeC2	Fungi
-0.493576	-0.278488	Infected	genotypeC4	Fungi
0.195933	-0.991234	Uninfected	genotypeC1	Fungi
0.100262	-0.000128516	Uninfected	genotypeC2	Fungi
0.47259	-0.36239	Uninfected	genotypeC2	Fungi
-0.576825	0.295617	Uninfected	genotypeC2	Fungi
0.368484	-0.947894	Uninfected	genotypeC1	Fungi
-0.278699	-0.795133	Uninfected	genotypeC2	Fungi
0.0634637	-0.0521193	Uninfected	genotypeC2	Fungi
-0.169608	0.599108	Uninfected	genotypeC2	Fungi
0.67658	0.048508	Uninfected	genotypeC1	Fungi
0.451586	0.16649	Uninfected	genotypeC3	Fungi
-0.087678	-0.344316	Uninfected	genotypeC2	Fungi
0.683111	-0.28165	Uninfected	genotypeC1	Fungi
0.1303	0.0655982	Infected	genotypeC4	Fungi
0.659081	-0.313046	Uninfected	genotypeC2	Fungi
0.334218	-0.139488	Uninfected	genotypeC3	Fungi
0.12952	-0.889114	Uninfected	genotypeC1	Fungi
-0.447821	-0.155274	Uninfected	genotypeC1	Fungi
-0.318818	-0.0318585	Infected	genotypeC4	Fungi
0.399971	0.457404	Infected	genotypeC1	Fungi
-0.549965	0.124346	Uninfected	genotypeC3	Fungi
0.321503	0.695741	Infected	genotypeC4	Fungi
-0.0705838	0.804219	Uninfected	genotypeC4	Fungi
-0.326359	0.241816	Infected	genotypeC4	Fungi
0.30667	0.584696	Infected	genotypeC2	Fungi
-0.139197	-0.908067	Uninfected	genotypeC4	Fungi
-0.28935	0.0930263	Uninfected	genotypeC4	Fungi
0.183311	-0.153229	Uninfected	genotypeC2	Fungi
-0.184872	0.149916	Uninfected	genotypeC2	Fungi
-0.129319	0.190632	Uninfected	genotypeC3	Fungi
0.723317	-0.100367	Uninfected	genotypeC2	Fungi
0.664256	-0.0992695	Uninfected	genotypeC3	Fungi
0.269544	-0.533701	Uninfected	genotypeC1	Fungi
0.524678	-0.441848	Uninfected	genotypeC1	Fungi
1.01355	-0.310319	Uninfected	genotypeC3	Fungi
0.44226	0.367293	Uninfected	genotypeC2	Fungi
-0.0720464	0.0650578	Infected	genotypeC2	Fungi
0.0235654	0.0519585	Uninfected	genotypeC4	Fungi
-0.524224	0.0837006	Uninfected	genotypeC1	Fungi
0.736396	-0.00564384	Uninfected	genotypeC3	Fungi
-0.532159	0.0133105	Uninfected	genotypeC1	Fungi
0.925902	-0.480487	Uninfected	genotypeC4	Fungi
0.984556	-0.0579751	Uninfected	genotypeC2	Fungi
0.1757	-0.444733	Uninfected	genotypeC5	Fungi
0.791617	0.415381	Uninfected	genotypeC1	Fungi
-0.700647	-0.0910999	Uninfected	genotypeC1	Fungi
0.408053	0.58054	Uninfected	genotypeC3	Fungi
0.399151	0.355996	Uninfected	genotypeC5	Fungi
0.300889	0.967394	Uninfected	genotypeC2	Fungi
-0.647598	0.0726295	Uninfected	genotypeC2	Fungi
-0.37914	-0.0169592	Uninfected	genotypeC1	Fungi
0.693379	0.477496	Uninfected	genotypeC4	Fungi
0.492271	0.404421	Infected	genotypeC4	Fungi
0.83223	0.141693	Uninfected	genotypeC1	Fungi
0.700323	0.27948	Uninfected	genotypeC4	Fungi
-0.569265	0.0742685	Uninfected	genotypeC4	Fungi
0.447379	-0.192902	Uninfected	genotypeC3	Fungi
-0.773153	-0.158543	Uninfected	genotypeC1	Fungi
0.701799	0.447724	Uninfected	genotypeC1	Fungi
0.537011	0.0229538	Uninfected	genotypeC3	Fungi
-0.992076	0.42822	Uninfected	genotypeC2	Fungi
0.0717016	1.16441	Uninfected	genotypeC5	Fungi
0.361593	-0.4437	Uninfected	genotypeC2	Fungi
-0.0283505	0.16273	Uninfected	genotypeC3	Fungi
-0.850644	1.08247	Uninfected	genotypeC5	Fungi
-0.055744	-0.852183	Infected	genotypeC4	NonFungalEukaryotes
-0.0363972	-0.982472	Infected	genotypeC2	NonFungalEukaryotes
0.820656	-0.761012	Infected	genotypeC4	NonFungalEukaryotes
0.89798	-0.798406	Infected	genotypeC4	NonFungalEukaryotes
0.681469	0.103665	Infected	genotypeC4	NonFungalEukaryotes
0.718347	-0.14827	Infected	genotypeC1	NonFungalEukaryotes
0.870855	-0.759534	Infected	genotypeC4	NonFungalEukaryotes
0.894445	-0.567664	Infected	genotypeC4	NonFungalEukaryotes
-0.790224	-1.27777	Uninfected	genotypeC4	NonFungalEukaryotes
1.09158	-0.802981	Infected	genotypeC2	NonFungalEukaryotes
-0.808598	-1.19358	Uninfected	genotypeC2	NonFungalEukaryotes
0.973018	-0.749175	Infected	genotypeC4	NonFungalEukaryotes
0.809265	-0.462545	Infected	genotypeC4	NonFungalEukaryotes
0.625064	-0.584633	Infected	genotypeC4	NonFungalEukaryotes
1.00645	-0.762825	Infected	genotypeC4	NonFungalEukaryotes
0.512823	0.99924	Uninfected	genotypeC4	NonFungalEukaryotes
0.972484	-0.735426	Infected	genotypeC2	NonFungalEukaryotes
-0.851478	0.425196	Uninfected	genotypeC2	NonFungalEukaryotes
0.727155	-0.666056	Infected	genotypeC1	NonFungalEukaryotes
0.645619	-0.467586	Infected	genotypeC4	NonFungalEukaryotes
0.25591	0.195714	Uninfected	genotypeC2	NonFungalEukaryotes
-0.860448	-1.40292	Uninfected	genotypeC4	NonFungalEukaryotes
0.691094	-0.592394	Infected	genotypeC4	NonFungalEukaryotes
-0.818572	-1.2305	Uninfected	genotypeC4	NonFungalEukaryotes
0.796849	-0.0699668	Infected	genotypeC4	NonFungalEukaryotes
0.838191	0.00175226	Infected	genotypeC4	NonFungalEukaryotes
0.905718	-0.743374	Infected	genotypeC2	NonFungalEukaryotes
0.884095	-0.762667	Infected	genotypeC1	NonFungalEukaryotes
0.751286	0.273045	Uninfected	genotypeC4	NonFungalEukaryotes
-0.15512	-1.87652	Uninfected	genotypeC1	NonFungalEukaryotes
0.590009	1.06159	Uninfected	genotypeC4	NonFungalEukaryotes
0.949246	-0.745473	Infected	genotypeC2	NonFungalEukaryotes
-0.731989	-0.847168	Uninfected	genotypeC1	NonFungalEukaryotes
0.763936	-0.682346	Infected	genotypeC1	NonFungalEukaryotes
-0.249494	1.75229	Uninfected	genotypeC1	NonFungalEukaryotes
0.616421	1.04344	Uninfected	genotypeC3	NonFungalEukaryotes
0.00075533	0.562925	Uninfected	genotypeC5	NonFungalEukaryotes
0.803673	0.110699	Uninfected	genotypeC2	NonFungalEukaryotes
0.693444	1.03144	Uninfected	genotypeC4	NonFungalEukaryotes
0.359785	-0.516811	Uninfected	genotypeC4	NonFungalEukaryotes
0.769515	-0.0970435	Uninfected	genotypeC1	NonFungalEukaryotes
0.340548	-0.611674	Infected	genotypeC2	NonFungalEukaryotes
0.738124	1.16154	Uninfected	genotypeC4	NonFungalEukaryotes
-0.251676	0.403147	Uninfected	genotypeC2	NonFungalEukaryotes
1.15966	-0.646397	Uninfected	genotypeC1	NonFungalEukaryotes
-0.124086	0.771808	Uninfected	genotypeC5	NonFungalEukaryotes
0.515003	1.1487	Uninfected	genotypeC2	NonFungalEukaryotes
0.887853	-0.783906	Uninfected	genotypeC2	NonFungalEukaryotes
-0.428285	0.787244	Uninfected	genotypeC3	NonFungalEukaryotes
0.277501	0.952781	Uninfected	genotypeC3	NonFungalEukaryotes
0.810495	1.10393	Uninfected	genotypeC4	NonFungalEukaryotes
-0.85544	1.15947	Uninfected	genotypeC2	NonFungalEukaryotes
-0.503856	0.701348	Uninfected	genotypeC3	NonFungalEukaryotes
0.938924	-0.0512546	Uninfected	genotypeC3	NonFungalEukaryotes
0.929165	-0.499821	Uninfected	genotypeC1	NonFungalEukaryotes
0.900185	1.06291	Uninfected	genotypeC2	NonFungalEukaryotes
-0.545314	-1.83554	Uninfected	genotypeC2	NonFungalEukaryotes
0.0514301	1.29301	Uninfected	genotypeC5	NonFungalEukaryotes
0.294165	1.12006	Uninfected	genotypeC4	NonFungalEukaryotes
-1.37085	-0.170542	Uninfected	genotypeC1	NonFungalEukaryotes
-0.657071	0.659021	Uninfected	genotypeC3	NonFungalEukaryotes
0.0976915	0.127959	Uninfected	genotypeC1	NonFungalEukaryotes
-0.520188	0.0956573	Uninfected	genotypeC4	NonFungalEukaryotes
-1.63576	-1.17911	Uninfected	genotypeC2	NonFungalEukaryotes
-1.43522	0.251433	Uninfected	genotypeC2	NonFungalEukaryotes
-0.477974	1.53601	Uninfected	genotypeC2	NonFungalEukaryotes
-1.06797	-0.912549	Uninfected	genotypeC1	NonFungalEukaryotes
-0.556004	0.461577	Uninfected	genotypeC3	NonFungalEukaryotes
-0.208359	0.565902	Uninfected	genotypeC5	NonFungalEukaryotes
1.84272	0.69026	Uninfected	genotypeC3	NonFungalEukaryotes
-1.68176	-0.0126147	Uninfected	genotypeC4	NonFungalEukaryotes
1.30145	0.478417	Uninfected	genotypeC3	NonFungalEukaryotes
-1.86737	-0.581193	Uninfected	genotypeC3	NonFungalEukaryotes
-1.19081	0.486541	Uninfected	genotypeC4	NonFungalEukaryotes
-1.10732	0.176544	Uninfected	genotypeC1	NonFungalEukaryotes
0.351112	-0.886444	Uninfected	genotypeC2	NonFungalEukaryotes
-0.235996	-0.081079	Uninfected	genotypeC1	NonFungalEukaryotes
-1.17572	-0.903149	Uninfected	genotypeC5	NonFungalEukaryotes
-0.383542	0.9828	Uninfected	genotypeC2	NonFungalEukaryotes
-0.417141	0.40034	Uninfected	genotypeC3	NonFungalEukaryotes
-1.20295	0.374189	Uninfected	genotypeC1	NonFungalEukaryotes
-1.00775	-0.557666	Uninfected	genotypeC1	NonFungalEukaryotes
0.30543	1.4926	Uninfected	genotypeC2	NonFungalEukaryotes
-1.57772	1.55883	Uninfected	genotypeC4	NonFungalEukaryotes
0.25754	-0.154094	Uninfected	genotypeC4	NonFungalEukaryotes
-0.093235	-0.626867	Uninfected	genotypeC3	NonFungalEukaryotes
-0.129713	-0.33414	Uninfected	genotypeC2	NonFungalEukaryotes
-2.01106	-0.883642	Uninfected	genotypeC3	NonFungalEukaryotes
-1.04698	-0.396451	Uninfected	genotypeC1	NonFungalEukaryotes
-1.19839	0.890834	Uninfected	genotypeC2	NonFungalEukaryotes
-1.24754	0.677905	Uninfected	genotypeC2	NonFungalEukaryotes
-1.12351	0.783329	Uninfected	genotypeC2	NonFungalEukaryotes
-2.3269	0.109199	Uninfected	genotypeC1	NonFungalEukaryotes
-2.09387	0.604546	Uninfected	genotypeC2	NonFungalEukaryotes
1.22058	1.24806	Uninfected	genotypeC1	NonFungalEukaryotes
2.97865	0.368524	Uninfected	genotypeC5	NonFungalEukaryotes

## Sheet: Fig2c_Alpha_Site
Shannon	SampleStatus	Site	Taxa
2.02814	Uninfected	ERG	Bacteria
3.51267	Uninfected	ERG	Bacteria
1.95882	Uninfected	ERG	Bacteria
4.00865	Uninfected	ERG	Bacteria
3.71362	Uninfected	ERG	Bacteria
0.137836	Uninfected	ERG	Bacteria
2.83925	Infected	ERG	Bacteria
1.4804	Infected	ERG	Bacteria
2.08137	Infected	ERG	Bacteria
2.09039	Uninfected	ERG	Bacteria
3.44437	Uninfected	ERG	Bacteria
0.588764	Uninfected	ERG	Bacteria
0.921593	Uninfected	ERG	Bacteria
1.60342	Uninfected	ERG	Bacteria
3.13603	Uninfected	ERG	Bacteria
2.77982	Uninfected	ERG	Bacteria
2.97813	Uninfected	ERG	Bacteria
3.10683	Uninfected	ERG	Bacteria
1.24862	Infected	ERG	Bacteria
2.60941	Infected	ERG	Bacteria
3.34738	Infected	ERG	Bacteria
1.33801	Infected	EY	Bacteria
3.12394	Uninfected	EY	Bacteria
0.816623	Infected	EY	Bacteria
0.987378	Uninfected	EY	Bacteria
3.61174	Infected	EY	Bacteria
3.06222	Infected	EY	Bacteria
3.36684	Infected	EY	Bacteria
3.99287	Uninfected	EY	Bacteria
2.4453	Infected	EY	Bacteria
3.2407	Infected	EY	Bacteria
2.70235	Uninfected	EY	Bacteria
4.48867	Uninfected	EY	Bacteria
3.03465	Infected	EY	Bacteria
4.35094	Uninfected	EY	Bacteria
4.26644	Uninfected	EY	Bacteria
4.01944	Uninfected	EY	Bacteria
0.361883	Infected	EY	Bacteria
3.53699	Infected	EY	Bacteria
4.15554	Infected	EY	Bacteria
3.74326	Uninfected	EY	Bacteria
2.18906	Uninfected	EY	Bacteria
3.46898	Uninfected	EY	Bacteria
2.97058	Infected	EY	Bacteria
2.17571	Infected	EY	Bacteria
1.80765	Infected	EY	Bacteria
3.18826	Infected	JUG	Bacteria
3.51853	Uninfected	JUG	Bacteria
1.67829	Infected	JUG	Bacteria
3.48915	Uninfected	JUG	Bacteria
2.63706	Infected	JUG	Bacteria
2.48305	Uninfected	JUG	Bacteria
2.35781	Infected	JUG	Bacteria
3.1262	Infected	JUG	Bacteria
2.09325	Infected	JUG	Bacteria
3.25146	Infected	JUG	Bacteria
3.92491	Uninfected	JUG	Bacteria
4.18363	Uninfected	JUG	Bacteria
3.85366	Uninfected	JUG	Bacteria
4.55728	Uninfected	JUG	Bacteria
3.81735	Uninfected	JUG	Bacteria
3.15275	Uninfected	JUG	Bacteria
2.78411	Uninfected	JUG	Bacteria
3.40647	Uninfected	JUG	Bacteria
4.27169	Uninfected	JUG	Bacteria
1.72451	Uninfected	JUG	Bacteria
4.07655	Uninfected	JUG	Bacteria
2.21061	Uninfected	JUG	Bacteria
1.9186	Uninfected	JUG	Bacteria
4.01016	Uninfected	JUG	Bacteria
2.35999	Uninfected	JUG	Bacteria
2.93697	Uninfected	PFN	Bacteria
3.11458	Uninfected	PFN	Bacteria
2.98613	Uninfected	PFN	Bacteria
4.31836	Uninfected	PFN	Bacteria
3.8842	Uninfected	PFN	Bacteria
4.68586	Uninfected	PFN	Bacteria
2.44126	Uninfected	PFN	Bacteria
3.97712	Uninfected	PFN	Bacteria
3.53738	Uninfected	PFN	Bacteria
4.03525	Uninfected	PFN	Bacteria
0.987774	Uninfected	PFN	Bacteria
3.26563	Uninfected	PFN	Bacteria
2.91429	Uninfected	PFN	Bacteria
2.62681	Uninfected	PFN	Bacteria
3.20554	Uninfected	PFN	Bacteria
2.7132	Uninfected	PFN	Bacteria
3.33979	Uninfected	PFN	Bacteria
3.71526	Uninfected	K69	Bacteria
3.96314	Uninfected	K69	Bacteria
3.49226	Uninfected	K69	Bacteria
3.62655	Uninfected	K69	Bacteria
2.93504	Uninfected	K69	Bacteria
3.42144	Uninfected	K69	Bacteria
2.27552	Uninfected	K69	Bacteria
2.25537	Uninfected	K69	Bacteria
2.29595	Uninfected	K69	Bacteria
4.12225	Uninfected	K69	Bacteria
3.15583	Uninfected	K69	Bacteria
2.32115	Uninfected	K69	Bacteria
1.69674	Uninfected	K69	Bacteria
1.61447	Uninfected	ERG	Bacteria
3.03769	Uninfected	ERG	Bacteria
3.60134	Uninfected	ERG	Bacteria
5.14491	Infected	ERG	Bacteria
2.95576	Infected	ERG	Bacteria
2.85993	Infected	ERG	Bacteria
3.54288	Uninfected	WH	Bacteria
3.9957	Uninfected	WH	Bacteria
3.85531	Uninfected	WH	Bacteria
2.84814	Infected	WH	Bacteria
3.90078	Infected	WH	Bacteria
2.27451	Infected	WH	Bacteria
3.46523	Uninfected	EY	Bacteria
3.1776	Uninfected	EY	Bacteria
3.37654	Uninfected	EY	Bacteria
4.57996	Uninfected	EY	Bacteria
4.25299	Uninfected	EY	Bacteria
3.14615	Uninfected	K69	Bacteria
3.51379	Uninfected	K69	Bacteria
3.76747	Uninfected	K69	Bacteria
3.06531	Uninfected	K69	Bacteria
3.83688	Uninfected	K69	Bacteria
2.86587	Uninfected	K69	Bacteria
3.6911	Uninfected	JUG	Bacteria
3.83595	Uninfected	JUG	Bacteria
3.49617	Uninfected	JUG	Bacteria
3.57656	Uninfected	JUG	Bacteria
4.48917	Uninfected	JUG	Bacteria
3.42285	Uninfected	JUG	Bacteria
2.95804	Uninfected	PFN	Bacteria
1.90624	Uninfected	EY	Bacteria
3.37559	Uninfected	EY	Bacteria
2.65129	Infected	EY	Bacteria
2.16039	Infected	EY	Bacteria
2.19472	Infected	EY	Bacteria
3.49215	Uninfected	WH	Bacteria
3.34811	Uninfected	WH	Bacteria
2.73827	Uninfected	WH	Bacteria
2.1949	Infected	WH	Bacteria
2.32232	Infected	WH	Bacteria
2.86881	Infected	WH	Bacteria
3.22853	Uninfected	JUG	Bacteria
2.65986	Uninfected	JUG	Bacteria
5.39845	Uninfected	JUG	Bacteria
3.45587	Infected	JUG	Bacteria
1.94857	Infected	JUG	Bacteria
2.39252	Infected	JUG	Bacteria
3.08329	Uninfected	PFN	Bacteria
3.69028	Uninfected	PFN	Bacteria
3.99865	Uninfected	PFN	Bacteria
3.2943	Uninfected	ERG	Bacteria
1.12462	Uninfected	ERG	Bacteria
3.16115	Uninfected	ERG	Bacteria
0.97133	Uninfected	ERG	Bacteria
1.87471	Uninfected	ERG	Bacteria
3.3305	Uninfected	ERG	Bacteria
1.41578	Uninfected	EY	Bacteria
2.27604	Uninfected	EY	Bacteria
2.90571	Uninfected	EY	Bacteria
3.6076	Uninfected	EY	Bacteria
3.39746	Uninfected	EY	Bacteria
1.39848	Uninfected	EY	Bacteria
4.4139	Uninfected	WH	Bacteria
2.87131	Uninfected	WH	Bacteria
2.21493	Uninfected	WH	Bacteria
3.67095	Uninfected	WH	Bacteria
1.47832	Infected	WH	Bacteria
3.50514	Infected	WH	Bacteria
1.9582	Infected	WH	Bacteria
3.35006	Infected	WH	Bacteria
3.51494	Uninfected	JUG	Bacteria
4.40121	Uninfected	JUG	Bacteria
4.08112	Uninfected	JUG	Bacteria
3.89558	Uninfected	JUG	Bacteria
3.60042	Infected	JUG	Bacteria
2.99417	Infected	JUG	Bacteria
3.49553	Infected	JUG	Bacteria
0.440546	Infected	JUG	Bacteria
3.73748	Uninfected	PFN	Bacteria
3.13885	Uninfected	PFN	Bacteria
2.04362	Uninfected	PFN	Bacteria
2.78134	Uninfected	PFN	Bacteria
3.09985	Uninfected	PFN	Bacteria
2.69801	Uninfected	PFN	Bacteria
2.75404	Uninfected	K69	Bacteria
3.37593	Uninfected	K69	Bacteria
1.71401	Uninfected	K69	Bacteria
2.21917	Uninfected	K69	Bacteria
1.90558	Uninfected	K69	Bacteria
2.30488	Uninfected	K69	Bacteria
3.96597	Uninfected	K69	Bacteria
2.62362	Uninfected	K69	Bacteria
4.04103	Uninfected	K69	Bacteria
3.64481	Uninfected	EY	Bacteria
2.63829	Uninfected	EY	Bacteria
2.43677	Uninfected	EY	Bacteria
1.98641	Uninfected	EY	Bacteria
3.85451	Uninfected	EY	Bacteria
2.97131	Uninfected	EY	Bacteria
3.39715	Uninfected	JUG	Bacteria
4.0148	Uninfected	JUG	Bacteria
1.38668	Uninfected	JUG	Bacteria
2.23787	Uninfected	JUG	Bacteria
4.06277	Uninfected	JUG	Bacteria
1.94155	Uninfected	PFN	Bacteria
1.66367	Uninfected	PFN	Bacteria
1.84227	Uninfected	PFN	Bacteria
1.5696	Uninfected	PFN	Bacteria
2.41509	Uninfected	PFN	Bacteria
2.846	Uninfected	WH	Bacteria
3.27661	Uninfected	WH	Bacteria
3.55071	Uninfected	WH	Bacteria
3.96704	Uninfected	WH	Bacteria
2.2414	Uninfected	WH	Bacteria
2.95251	Uninfected	WH	Bacteria
1.53698	Uninfected	ERG	Bacteria
1.94971	Uninfected	ERG	Bacteria
2.59439	Uninfected	ERG	Bacteria
2.14186	Uninfected	ERG	Bacteria
3.55923	Uninfected	ERG	Bacteria
3.98937	Uninfected	WH	Bacteria
2.81985	Uninfected	JUG	Bacteria
1.56161	Uninfected	JUG	Bacteria
2.21171	Uninfected	JUG	Bacteria
2.88382	Uninfected	PFN	Bacteria
2.80031	Uninfected	PFN	Bacteria
3.43184	Uninfected	PFN	Bacteria
3.1393	Uninfected	PFN	Bacteria
2.48528	Uninfected	K69	Bacteria
2.51821	Infected	WH	Bacteria
2.53086	Uninfected	K69	Bacteria
2.8729	Uninfected	K69	Bacteria
2.26482	Uninfected	EY	Bacteria
2.41962	Uninfected	EY	Bacteria
2.11472	Uninfected	EY	Bacteria
1.66783	Uninfected	EY	Bacteria
2.27965	Infected	EY	Bacteria
1.43011	Infected	EY	Bacteria
3.21183	Infected	EY	Bacteria
1.2718	Infected	EY	Bacteria
2.2309	Infected	WH	Bacteria
2.39658	Uninfected	WH	Bacteria
2.53846	Uninfected	WH	Bacteria
2.9293	Uninfected	WH	Bacteria
3.33084	Uninfected	WH	Bacteria
2.75395	Infected	WH	Bacteria
1.38856	Infected	WH	Bacteria
1.10531	Infected	WH	Bacteria
3.49041	Infected	WH	Bacteria
3.9446	Uninfected	ERG	Bacteria
2.04503	Uninfected	ERG	Bacteria
1.23693	Uninfected	WH	Bacteria
3.40809	Uninfected	ERG	Bacteria
2.452	Uninfected	ERG	Bacteria
2.90484	Uninfected	K69	Bacteria
3.02461	Uninfected	K69	Bacteria
3.30988	Uninfected	JUG	Bacteria
2.7384	Uninfected	JUG	Bacteria
3.26954	Uninfected	JUG	Bacteria
3.53423	Uninfected	JUG	Bacteria
3.44064	Uninfected	JUG	Bacteria
2.70978	Uninfected	JUG	Bacteria
2.20202	Infected	WH	Bacteria
3.38634	Uninfected	EY	Bacteria
3.28352	Uninfected	EY	Bacteria
1.07659	Infected	EY	Bacteria
2.14108	Infected	EY	Bacteria
3.8175	Infected	EY	Bacteria
3.14056	Uninfected	EY	Bacteria
3.24737	Infected	EY	Bacteria
4.04018	Uninfected	EY	Bacteria
4.30864	Uninfected	EY	Bacteria
3.2899	Uninfected	ERG	Bacteria
2.44149	Uninfected	WH	Bacteria
2.1016	Infected	ERG	Bacteria
3.28099	Infected	ERG	Bacteria
2.65333	Uninfected	ERG	Bacteria
2.43525	Infected	ERG	Bacteria
1.76579	Uninfected	ERG	Bacteria
2.52091	Uninfected	WH	Bacteria
2.86172	Uninfected	WH	Bacteria
4.01346	Uninfected	WH	Bacteria
4.06599	Uninfected	WH	Bacteria
3.8162	Infected	WH	Bacteria
2.4535	Uninfected	WH	Bacteria
3.87114	Infected	WH	Bacteria
3.59837	Infected	WH	Bacteria
3.07043	Infected	WH	Bacteria
2.00724	Uninfected	JUG	Bacteria
2.20633	Uninfected	JUG	Bacteria
3.60605	Uninfected	JUG	Bacteria
3.08185	Uninfected	JUG	Bacteria
1.81045	Uninfected	JUG	Bacteria
3.1345	Uninfected	PFN	Bacteria
3.67634	Uninfected	PFN	Bacteria
3.71098	Infected	WH	Bacteria
0.790248	Uninfected	PFN	Bacteria
3.11342	Uninfected	PFN	Bacteria
1.13835	Uninfected	K69	Bacteria
2.68813	Uninfected	K69	Bacteria
2.18531	Uninfected	K69	Bacteria
1.72319	Uninfected	K69	Bacteria
0.174757	Uninfected	EY	Bacteria
2.85298	Uninfected	EY	Bacteria
3.00786	Uninfected	EY	Bacteria
2.87352	Uninfected	WH	Bacteria
2.2469	Infected	EY	Bacteria
2.03433	Infected	EY	Bacteria
1.60672	Infected	EY	Bacteria
1.14362	Infected	EY	Bacteria
1.87999	Uninfected	ERG	Bacteria
1.75806	Uninfected	ERG	Bacteria
3.54284	Uninfected	ERG	Bacteria
2.03843	Infected	ERG	Bacteria
1.55021	Infected	ERG	Bacteria
1.83196	Infected	ERG	Bacteria
2.39177	Infected	WH	Bacteria
2.50197	Uninfected	WH	Bacteria
2.81336	Uninfected	WH	Bacteria
3.42055	Uninfected	WH	Bacteria
3.9613	Infected	WH	Bacteria
2.91515	Infected	WH	Bacteria
3.51268	Infected	WH	Bacteria
2.70852	Uninfected	WH	Bacteria
4.75812	Infected	WH	Bacteria
3.52682	Uninfected	WH	Bacteria
3.40068	Uninfected	WH	Bacteria
3.80556	Uninfected	WH	Bacteria
4.04711	Infected	WH	Bacteria
3.06035	Infected	WH	Bacteria
3.41509	Infected	WH	Bacteria
2.22022	Uninfected	WH	Bacteria
1.19559	Uninfected	WH	Bacteria
3.6934	Uninfected	WH	Bacteria
2.73054	Infected	WH	Bacteria
3.91482	Infected	WH	Bacteria
3.38928	Infected	WH	Bacteria
1.96778	Uninfected	ERG	Bacteria
0.439737	Infected	ERG	Bacteria
2.39232	Uninfected	ERG	Bacteria
2.75609	Infected	ERG	Bacteria
3.30578	Infected	ERG	Bacteria
3.40992	Infected	ERG	Bacteria
2.34275	Infected	ERG	Bacteria
2.9249	Infected	ERG	Bacteria
2.18407	Uninfected	ERG	Bacteria
3.31393	Uninfected	ERG	Fungi
0.713442	Uninfected	ERG	Fungi
2.42007	Uninfected	ERG	Fungi
1.92383	Uninfected	ERG	Fungi
1.56111	Uninfected	ERG	Fungi
1.60466	Infected	ERG	Fungi
1.50511	Uninfected	ERG	Fungi
2.10409	Uninfected	ERG	Fungi
0.383843	Uninfected	ERG	Fungi
1.15144	Uninfected	ERG	Fungi
1.73075	Uninfected	ERG	Fungi
2.0777	Uninfected	ERG	Fungi
2.01379	Uninfected	ERG	Fungi
1.69461	Uninfected	ERG	Fungi
0.919523	Infected	ERG	Fungi
3.19199	Infected	ERG	Fungi
2.23072	Infected	EY	Fungi
0.829866	Uninfected	EY	Fungi
1.88437	Infected	EY	Fungi
2.32139	Infected	EY	Fungi
2.16662	Infected	EY	Fungi
2.25119	Uninfected	EY	Fungi
0.511133	Infected	EY	Fungi
2.66204	Uninfected	EY	Fungi
2.59013	Uninfected	EY	Fungi
2.29798	Uninfected	EY	Fungi
0.195845	Uninfected	EY	Fungi
1.57015	Infected	EY	Fungi
1.22442	Infected	EY	Fungi
1.69436	Uninfected	EY	Fungi
2.51286	Uninfected	EY	Fungi
0.632674	Uninfected	EY	Fungi
2.19161	Infected	EY	Fungi
3.59546	Infected	EY	Fungi
3.66874	Infected	EY	Fungi
2.53127	Infected	JUG	Fungi
2.38118	Uninfected	JUG	Fungi
1.80509	Infected	JUG	Fungi
1.10822	Uninfected	JUG	Fungi
2.03372	Uninfected	JUG	Fungi
2.04007	Infected	JUG	Fungi
1.8944	Uninfected	JUG	Fungi
4.009	Uninfected	JUG	Fungi
1.6518	Uninfected	JUG	Fungi
3.23134	Uninfected	JUG	Fungi
2.11937	Uninfected	JUG	Fungi
0.68546	Uninfected	JUG	Fungi
2.03344	Uninfected	JUG	Fungi
2.29079	Uninfected	JUG	Fungi
2.706	Uninfected	JUG	Fungi
1.53314	Uninfected	JUG	Fungi
1.07036	Uninfected	JUG	Fungi
2.64978	Uninfected	JUG	Fungi
1.95725	Uninfected	PFN	Fungi
1.27001	Uninfected	PFN	Fungi
1.50087	Uninfected	PFN	Fungi
2.20614	Uninfected	PFN	Fungi
2.59066	Uninfected	PFN	Fungi
1.7531	Uninfected	PFN	Fungi
2.59701	Uninfected	PFN	Fungi
0.840804	Uninfected	PFN	Fungi
1.90309	Uninfected	PFN	Fungi
1.19886	Uninfected	PFN	Fungi
2.56056	Uninfected	PFN	Fungi
2.59311	Uninfected	PFN	Fungi
2.81879	Uninfected	K69	Fungi
2.20265	Uninfected	K69	Fungi
1.658	Uninfected	K69	Fungi
2.34422	Uninfected	K69	Fungi
3.01413	Uninfected	K69	Fungi
2.19059	Uninfected	K69	Fungi
1.52306	Uninfected	K69	Fungi
0.994052	Uninfected	K69	Fungi
2.11768	Uninfected	K69	Fungi
1.60408	Uninfected	K69	Fungi
1.83486	Uninfected	ERG	Fungi
1.56225	Uninfected	ERG	Fungi
1.59931	Uninfected	ERG	Fungi
1.77146	Infected	ERG	Fungi
0.705123	Infected	ERG	Fungi
1.9196	Infected	ERG	Fungi
1.8274	Uninfected	WH	Fungi
0.508845	Uninfected	WH	Fungi
2.10774	Infected	WH	Fungi
0.942372	Infected	WH	Fungi
1.64673	Uninfected	EY	Fungi
0.0720869	Uninfected	EY	Fungi
2.1322	Uninfected	EY	Fungi
1.68711	Uninfected	EY	Fungi
1.94017	Uninfected	K69	Fungi
1.98135	Uninfected	K69	Fungi
2.11208	Uninfected	K69	Fungi
2.51372	Uninfected	JUG	Fungi
2.68026	Uninfected	JUG	Fungi
1.89149	Uninfected	JUG	Fungi
2.45622	Uninfected	PFN	Fungi
0.161307	Uninfected	EY	Fungi
2.32859	Uninfected	EY	Fungi
0.284527	Infected	EY	Fungi
2.78622	Infected	EY	Fungi
1.98805	Uninfected	WH	Fungi
2.25707	Infected	WH	Fungi
0.687701	Infected	WH	Fungi
2.15676	Infected	WH	Fungi
1.18369	Uninfected	JUG	Fungi
2.5409	Uninfected	JUG	Fungi
3.42602	Uninfected	JUG	Fungi
2.63584	Infected	JUG	Fungi
2.14686	Infected	JUG	Fungi
1.06136	Infected	JUG	Fungi
3.21704	Uninfected	PFN	Fungi
2.01094	Uninfected	ERG	Fungi
1.17555	Uninfected	ERG	Fungi
0.580092	Uninfected	ERG	Fungi
1.27921	Uninfected	ERG	Fungi
1.15773	Uninfected	ERG	Fungi
1.5914	Uninfected	ERG	Fungi
0.608705	Uninfected	EY	Fungi
1.0026	Uninfected	EY	Fungi
0.70752	Uninfected	EY	Fungi
0.974221	Uninfected	EY	Fungi
0.92866	Uninfected	EY	Fungi
2.27043	Uninfected	EY	Fungi
1.47698	Uninfected	WH	Fungi
0.909991	Uninfected	WH	Fungi
2.08379	Uninfected	WH	Fungi
2.1529	Uninfected	WH	Fungi
1.9944	Infected	WH	Fungi
1.37589	Infected	WH	Fungi
1.62528	Infected	WH	Fungi
1.81269	Infected	WH	Fungi
1.63866	Uninfected	JUG	Fungi
1.21549	Uninfected	JUG	Fungi
1.81563	Uninfected	JUG	Fungi
1.41333	Uninfected	JUG	Fungi
1.99412	Infected	JUG	Fungi
0.833973	Infected	JUG	Fungi
2.65362	Infected	JUG	Fungi
2.08834	Infected	JUG	Fungi
1.69825	Uninfected	PFN	Fungi
1.88803	Uninfected	PFN	Fungi
1.65437	Uninfected	PFN	Fungi
1.55098	Uninfected	PFN	Fungi
2.29801	Uninfected	PFN	Fungi
1.42485	Uninfected	PFN	Fungi
0.760505	Uninfected	K69	Fungi
2.35622	Uninfected	K69	Fungi
1.58779	Uninfected	K69	Fungi
1.37654	Uninfected	K69	Fungi
0.0315689	Uninfected	K69	Fungi
1.35784	Uninfected	K69	Fungi
1.49359	Uninfected	K69	Fungi
2.24116	Uninfected	K69	Fungi
2.03341	Uninfected	K69	Fungi
1.87627	Uninfected	EY	Fungi
1.63209	Uninfected	EY	Fungi
1.28576	Uninfected	EY	Fungi
1.8982	Uninfected	EY	Fungi
2.05165	Uninfected	EY	Fungi
0.795273	Uninfected	EY	Fungi
0.973887	Uninfected	JUG	Fungi
2.0422	Uninfected	JUG	Fungi
1.02968	Uninfected	JUG	Fungi
0.453966	Uninfected	JUG	Fungi
0.619243	Uninfected	JUG	Fungi
2.31302	Uninfected	JUG	Fungi
0.954118	Uninfected	PFN	Fungi
2.17657	Uninfected	PFN	Fungi
1.97166	Uninfected	PFN	Fungi
1.69478	Uninfected	WH	Fungi
2.03986	Uninfected	WH	Fungi
1.70563	Uninfected	WH	Fungi
2.13203	Uninfected	WH	Fungi
1.55974	Uninfected	WH	Fungi
0.703744	Uninfected	WH	Fungi
1.71135	Uninfected	ERG	Fungi
2.88964	Uninfected	ERG	Fungi
2.33511	Uninfected	ERG	Fungi
2.46461	Uninfected	ERG	Fungi
2.28706	Uninfected	ERG	Fungi
1.33545	Uninfected	WH	Fungi
2.81704	Uninfected	JUG	Fungi
1.90348	Uninfected	JUG	Fungi
2.03808	Uninfected	JUG	Fungi
1.99538	Uninfected	JUG	Fungi
1.51385	Uninfected	PFN	Fungi
1.78892	Uninfected	PFN	Fungi
3.00664	Uninfected	PFN	Fungi
2.19913	Uninfected	PFN	Fungi
2.3847	Uninfected	K69	Fungi
1.90812	Uninfected	K69	Fungi
1.11065	Uninfected	K69	Fungi
0.53965	Uninfected	EY	Fungi
1.07458	Uninfected	EY	Fungi
1.63072	Uninfected	EY	Fungi
0.79528	Infected	EY	Fungi
1.12477	Infected	EY	Fungi
1.72679	Infected	EY	Fungi
2.67622	Infected	EY	Fungi
1.88388	Infected	WH	Fungi
1.31108	Uninfected	WH	Fungi
2.4646	Uninfected	WH	Fungi
1.78172	Uninfected	WH	Fungi
0.752436	Uninfected	WH	Fungi
2.0854	Infected	WH	Fungi
1.34156	Infected	WH	Fungi
1.9403	Infected	WH	Fungi
1.46102	Infected	WH	Fungi
1.96587	Uninfected	ERG	Fungi
1.88849	Uninfected	ERG	Fungi
2.20645	Uninfected	K69	Fungi
2.3899	Uninfected	JUG	Fungi
1.77589	Uninfected	JUG	Fungi
2.01203	Uninfected	JUG	Fungi
2.16792	Uninfected	JUG	Fungi
1.65771	Uninfected	JUG	Fungi
2.11298	Infected	WH	Fungi
2.40926	Uninfected	EY	Fungi
2.89046	Uninfected	EY	Fungi
1.09709	Infected	EY	Fungi
1.39844	Infected	EY	Fungi
1.87031	Infected	EY	Fungi
0.655288	Uninfected	EY	Fungi
1.72712	Infected	EY	Fungi
0.249921	Uninfected	EY	Fungi
1.89059	Uninfected	EY	Fungi
1.18769	Uninfected	ERG	Fungi
1.35819	Infected	ERG	Fungi
1.05475	Infected	ERG	Fungi
1.91121	Infected	ERG	Fungi
1.69798	Uninfected	ERG	Fungi
1.96953	Uninfected	WH	Fungi
2.47929	Uninfected	WH	Fungi
1.47642	Infected	WH	Fungi
1.79149	Uninfected	WH	Fungi
1.44187	Infected	WH	Fungi
1.74453	Infected	WH	Fungi
1.24468	Infected	WH	Fungi
2.95801	Uninfected	JUG	Fungi
2.35131	Uninfected	JUG	Fungi
2.12977	Uninfected	JUG	Fungi
1.98606	Uninfected	JUG	Fungi
1.49399	Uninfected	JUG	Fungi
1.97984	Uninfected	PFN	Fungi
1.82511	Uninfected	PFN	Fungi
0.795342	Infected	WH	Fungi
1.08068	Uninfected	PFN	Fungi
1.49628	Uninfected	PFN	Fungi
1.0881	Uninfected	K69	Fungi
1.21876	Uninfected	K69	Fungi
1.46161	Uninfected	K69	Fungi
2.39749	Uninfected	K69	Fungi
1.3913	Uninfected	EY	Fungi
0.465412	Uninfected	EY	Fungi
1.66285	Uninfected	EY	Fungi
0.317029	Uninfected	EY	Fungi
2.0421	Uninfected	WH	Fungi
1.32056	Infected	EY	Fungi
1.77059	Infected	EY	Fungi
0.392104	Infected	EY	Fungi
0.446239	Infected	EY	Fungi
2.05554	Uninfected	ERG	Fungi
1.48782	Uninfected	ERG	Fungi
0.627225	Uninfected	ERG	Fungi
0.975597	Infected	ERG	Fungi
2.03603	Infected	ERG	Fungi
1.19083	Infected	ERG	Fungi
1.63769	Uninfected	WH	Fungi
1.62965	Uninfected	WH	Fungi
0.415649	Uninfected	WH	Fungi
1.22073	Infected	WH	Fungi
0.529749	Infected	WH	Fungi
1.25642	Infected	WH	Fungi
1.76398	Uninfected	WH	Fungi
1.05943	Infected	WH	Fungi
1.53467	Uninfected	WH	Fungi
1.58644	Uninfected	WH	Fungi
1.08424	Infected	WH	Fungi
1.24355	Infected	WH	Fungi
3.21249	Infected	WH	Fungi
1.74606	Uninfected	WH	Fungi
1.97906	Uninfected	WH	Fungi
0.354678	Infected	WH	Fungi
1.86857	Infected	WH	Fungi
0.364306	Infected	WH	Fungi
2.41802	Uninfected	ERG	Fungi
1.98499	Infected	ERG	Fungi
1.70328	Infected	ERG	Fungi
3.17908	Infected	ERG	Fungi
1.95016	Infected	ERG	Fungi
1.95056	Uninfected	ERG	Fungi
1.15755	Uninfected	ERG	NonFungalEukaryotes
0.767413	Uninfected	ERG	NonFungalEukaryotes
1.32418	Uninfected	ERG	NonFungalEukaryotes
0.039148	Uninfected	ERG	NonFungalEukaryotes
0	Uninfected	ERG	NonFungalEukaryotes
0.700329	Infected	ERG	NonFungalEukaryotes
0.218915	Infected	ERG	NonFungalEukaryotes
0.361377	Infected	ERG	NonFungalEukaryotes
0.360453	Uninfected	ERG	NonFungalEukaryotes
0.99482	Uninfected	ERG	NonFungalEukaryotes
0.535852	Uninfected	ERG	NonFungalEukaryotes
1.85594	Uninfected	ERG	NonFungalEukaryotes
0.241662	Uninfected	ERG	NonFungalEukaryotes
0.017991	Uninfected	ERG	NonFungalEukaryotes
2.50531	Uninfected	ERG	NonFungalEukaryotes
0.012758	Uninfected	ERG	NonFungalEukaryotes
0.294826	Infected	ERG	NonFungalEukaryotes
0.853883	Infected	ERG	NonFungalEukaryotes
0.675973	Infected	ERG	NonFungalEukaryotes
0.188373	Infected	EY	NonFungalEukaryotes
1.03632	Uninfected	EY	NonFungalEukaryotes
0.797168	Infected	EY	NonFungalEukaryotes
0.0810691	Uninfected	EY	NonFungalEukaryotes
0.00679514	Infected	EY	NonFungalEukaryotes
0.292478	Infected	EY	NonFungalEukaryotes
1.33107	Infected	EY	NonFungalEukaryotes
0.940588	Uninfected	EY	NonFungalEukaryotes
0.225164	Infected	EY	NonFungalEukaryotes
0.637618	Infected	EY	NonFungalEukaryotes
1.03502	Uninfected	EY	NonFungalEukaryotes
2.43562	Uninfected	EY	NonFungalEukaryotes
0.459471	Infected	EY	NonFungalEukaryotes
1.90361	Uninfected	EY	NonFungalEukaryotes
1.04914	Uninfected	EY	NonFungalEukaryotes
0.870078	Uninfected	EY	NonFungalEukaryotes
0.813193	Infected	EY	NonFungalEukaryotes
0.344493	Infected	EY	NonFungalEukaryotes
1.02337	Infected	EY	NonFungalEukaryotes
2.98235	Uninfected	EY	NonFungalEukaryotes
2.2965	Uninfected	EY	NonFungalEukaryotes
2.17911	Uninfected	EY	NonFungalEukaryotes
1.63412	Infected	EY	NonFungalEukaryotes
1.32096	Infected	EY	NonFungalEukaryotes
1.20884	Infected	EY	NonFungalEukaryotes
0.048226	Infected	JUG	NonFungalEukaryotes
2.35046	Uninfected	JUG	NonFungalEukaryotes
0.469741	Infected	JUG	NonFungalEukaryotes
0.635763	Uninfected	JUG	NonFungalEukaryotes
2.12827	Infected	JUG	NonFungalEukaryotes
0.828174	Uninfected	JUG	NonFungalEukaryotes
0.0495166	Infected	JUG	NonFungalEukaryotes
0.198858	Infected	JUG	NonFungalEukaryotes
0.380622	Infected	JUG	NonFungalEukaryotes
0.0898618	Infected	JUG	NonFungalEukaryotes
2.33782	Uninfected	JUG	NonFungalEukaryotes
1.81809	Uninfected	JUG	NonFungalEukaryotes
1.87743	Uninfected	JUG	NonFungalEukaryotes
2.85848	Uninfected	JUG	NonFungalEukaryotes
1.60515	Uninfected	JUG	NonFungalEukaryotes
0.0699773	Uninfected	JUG	NonFungalEukaryotes
0.0293576	Uninfected	JUG	NonFungalEukaryotes
0.0180588	Uninfected	JUG	NonFungalEukaryotes
0.0608657	Uninfected	JUG	NonFungalEukaryotes
1.16095	Uninfected	JUG	NonFungalEukaryotes
1.06491	Uninfected	JUG	NonFungalEukaryotes
0.0629059	Uninfected	PFN	NonFungalEukaryotes
0.696008	Uninfected	PFN	NonFungalEukaryotes
0.0384419	Uninfected	PFN	NonFungalEukaryotes
1.79091	Uninfected	PFN	NonFungalEukaryotes
2.55469	Uninfected	PFN	NonFungalEukaryotes
3.02799	Uninfected	PFN	NonFungalEukaryotes
1.05982	Uninfected	PFN	NonFungalEukaryotes
0.909623	Uninfected	PFN	NonFungalEukaryotes
1.27841	Uninfected	PFN	NonFungalEukaryotes
3.13728	Uninfected	PFN	NonFungalEukaryotes
2.8128	Uninfected	PFN	NonFungalEukaryotes
2.50704	Uninfected	PFN	NonFungalEukaryotes
1.46637	Uninfected	K69	NonFungalEukaryotes
0.448239	Uninfected	K69	NonFungalEukaryotes
2.15072	Uninfected	K69	NonFungalEukaryotes
0.5767	Uninfected	K69	NonFungalEukaryotes
1.37315	Uninfected	K69	NonFungalEukaryotes
1.50402	Uninfected	K69	NonFungalEukaryotes
0.717797	Uninfected	K69	NonFungalEukaryotes
2.38785	Uninfected	K69	NonFungalEukaryotes
2.565	Uninfected	K69	NonFungalEukaryotes
1.45209	Uninfected	K69	NonFungalEukaryotes
1.39137	Uninfected	ERG	NonFungalEukaryotes
0.673322	Uninfected	ERG	NonFungalEukaryotes
2.95355	Infected	ERG	NonFungalEukaryotes
0.0692082	Infected	ERG	NonFungalEukaryotes
0.540216	Infected	ERG	NonFungalEukaryotes
2.11689	Uninfected	WH	NonFungalEukaryotes
0.0420082	Infected	WH	NonFungalEukaryotes
0.144891	Infected	WH	NonFungalEukaryotes
0.533149	Infected	WH	NonFungalEukaryotes
2.77871	Uninfected	EY	NonFungalEukaryotes
1.24884	Uninfected	EY	NonFungalEukaryotes
2.48784	Uninfected	EY	NonFungalEukaryotes
1.71008	Uninfected	EY	NonFungalEukaryotes
2.08931	Uninfected	K69	NonFungalEukaryotes
2.85549	Uninfected	K69	NonFungalEukaryotes
2.14482	Uninfected	K69	NonFungalEukaryotes
2.54762	Uninfected	K69	NonFungalEukaryotes
1.83133	Uninfected	K69	NonFungalEukaryotes
2.52865	Uninfected	JUG	NonFungalEukaryotes
2.5686	Uninfected	JUG	NonFungalEukaryotes
3.20915	Uninfected	JUG	NonFungalEukaryotes
2.47558	Uninfected	JUG	NonFungalEukaryotes
3.08422	Uninfected	JUG	NonFungalEukaryotes
1.42928	Uninfected	JUG	NonFungalEukaryotes
0.299301	Uninfected	PFN	NonFungalEukaryotes
0.0146906	Uninfected	EY	NonFungalEukaryotes
0.441639	Uninfected	EY	NonFungalEukaryotes
0.492494	Infected	EY	NonFungalEukaryotes
0.252577	Infected	EY	NonFungalEukaryotes
0.498511	Infected	EY	NonFungalEukaryotes
2.70226	Uninfected	WH	NonFungalEukaryotes
0.00918608	Infected	WH	NonFungalEukaryotes
0.0100742	Infected	WH	NonFungalEukaryotes
0.162517	Infected	WH	NonFungalEukaryotes
1.78237	Uninfected	JUG	NonFungalEukaryotes
1.20225	Uninfected	JUG	NonFungalEukaryotes
2.17388	Uninfected	JUG	NonFungalEukaryotes
0.445911	Infected	JUG	NonFungalEukaryotes
0.432315	Infected	JUG	NonFungalEukaryotes
0.0161918	Infected	JUG	NonFungalEukaryotes
3.42901	Uninfected	PFN	NonFungalEukaryotes
2.86479	Uninfected	PFN	NonFungalEukaryotes
0.0177902	Uninfected	ERG	NonFungalEukaryotes
0.0488086	Uninfected	ERG	NonFungalEukaryotes
0.414603	Uninfected	ERG	NonFungalEukaryotes
1.73633	Uninfected	ERG	NonFungalEukaryotes
1.47438	Uninfected	ERG	NonFungalEukaryotes
1.99075	Uninfected	EY	NonFungalEukaryotes
1.22584	Uninfected	EY	NonFungalEukaryotes
1.15234	Uninfected	EY	NonFungalEukaryotes
2.19582	Uninfected	EY	NonFungalEukaryotes
1.28209	Uninfected	EY	NonFungalEukaryotes
1.94687	Uninfected	WH	NonFungalEukaryotes
0.151075	Uninfected	WH	NonFungalEukaryotes
0.476247	Uninfected	WH	NonFungalEukaryotes
2.09846	Uninfected	WH	NonFungalEukaryotes
0.00391237	Infected	WH	NonFungalEukaryotes
0.0927181	Infected	WH	NonFungalEukaryotes
0.079769	Infected	WH	NonFungalEukaryotes
0.0656362	Infected	WH	NonFungalEukaryotes
1.51856	Uninfected	JUG	NonFungalEukaryotes
1.76702	Uninfected	JUG	NonFungalEukaryotes
2.03117	Uninfected	JUG	NonFungalEukaryotes
2.45469	Uninfected	JUG	NonFungalEukaryotes
0.183346	Infected	JUG	NonFungalEukaryotes
0.353635	Infected	JUG	NonFungalEukaryotes
1.1713	Infected	JUG	NonFungalEukaryotes
0.293891	Infected	JUG	NonFungalEukaryotes
0.590903	Uninfected	PFN	NonFungalEukaryotes
0.0226872	Uninfected	PFN	NonFungalEukaryotes
2.146	Uninfected	PFN	NonFungalEukaryotes
1.73934	Uninfected	K69	NonFungalEukaryotes
1.67911	Uninfected	K69	NonFungalEukaryotes
2.31584	Uninfected	K69	NonFungalEukaryotes
1.33072	Uninfected	K69	NonFungalEukaryotes
1.77841	Uninfected	K69	NonFungalEukaryotes
2.20463	Uninfected	K69	NonFungalEukaryotes
2.87759	Uninfected	K69	NonFungalEukaryotes
2.02533	Uninfected	K69	NonFungalEukaryotes
0.161581	Uninfected	EY	NonFungalEukaryotes
0.108549	Uninfected	EY	NonFungalEukaryotes
0.0554718	Uninfected	EY	NonFungalEukaryotes
1.49928	Uninfected	EY	NonFungalEukaryotes
1.18702	Uninfected	EY	NonFungalEukaryotes
0.0630855	Uninfected	EY	NonFungalEukaryotes
0.134742	Uninfected	PFN	NonFungalEukaryotes
1.31328	Uninfected	WH	NonFungalEukaryotes
0.503366	Uninfected	WH	NonFungalEukaryotes
2.16805	Uninfected	ERG	NonFungalEukaryotes
0.20383	Uninfected	ERG	NonFungalEukaryotes
0.738564	Uninfected	ERG	NonFungalEukaryotes
0.418542	Uninfected	ERG	NonFungalEukaryotes
3.37421	Uninfected	WH	NonFungalEukaryotes
1.83127	Uninfected	JUG	NonFungalEukaryotes
0.894165	Uninfected	JUG	NonFungalEukaryotes
0.80187	Uninfected	JUG	NonFungalEukaryotes
2.471	Uninfected	PFN	NonFungalEukaryotes
2.04966	Uninfected	PFN	NonFungalEukaryotes
0.523762	Uninfected	K69	NonFungalEukaryotes
0.00115472	Infected	WH	NonFungalEukaryotes
0.260834	Uninfected	K69	NonFungalEukaryotes
0.679302	Uninfected	EY	NonFungalEukaryotes
1.04533	Uninfected	EY	NonFungalEukaryotes
0.0325205	Uninfected	EY	NonFungalEukaryotes
1.09694	Uninfected	EY	NonFungalEukaryotes
0.628256	Infected	EY	NonFungalEukaryotes
0.259596	Infected	EY	NonFungalEukaryotes
0.396447	Infected	EY	NonFungalEukaryotes
0.233352	Infected	EY	NonFungalEukaryotes
0.0346337	Infected	WH	NonFungalEukaryotes
1.86709	Uninfected	WH	NonFungalEukaryotes
0.203923	Infected	WH	NonFungalEukaryotes
0.176406	Infected	WH	NonFungalEukaryotes
0.0247393	Infected	WH	NonFungalEukaryotes
0.378655	Infected	WH	NonFungalEukaryotes
1.49801	Uninfected	ERG	NonFungalEukaryotes
1.05593	Uninfected	ERG	NonFungalEukaryotes
0.638619	Uninfected	WH	NonFungalEukaryotes
1.03203	Uninfected	K69	NonFungalEukaryotes
0.478626	Uninfected	K69	NonFungalEukaryotes
2.48052	Uninfected	JUG	NonFungalEukaryotes
2.75405	Uninfected	JUG	NonFungalEukaryotes
2.03887	Uninfected	JUG	NonFungalEukaryotes
2.17369	Uninfected	JUG	NonFungalEukaryotes
1.89585	Uninfected	JUG	NonFungalEukaryotes
0.0553357	Infected	WH	NonFungalEukaryotes
0.573372	Uninfected	EY	NonFungalEukaryotes
0.0591151	Uninfected	EY	NonFungalEukaryotes
0.544868	Infected	EY	NonFungalEukaryotes
0.156446	Infected	EY	NonFungalEukaryotes
0.615035	Infected	EY	NonFungalEukaryotes
0.875053	Uninfected	EY	NonFungalEukaryotes
0.932802	Infected	EY	NonFungalEukaryotes
1.14753	Uninfected	EY	NonFungalEukaryotes
2.69936	Uninfected	EY	NonFungalEukaryotes
0.243489	Uninfected	WH	NonFungalEukaryotes
0.863909	Infected	ERG	NonFungalEukaryotes
0.164277	Infected	ERG	NonFungalEukaryotes
0.401162	Infected	ERG	NonFungalEukaryotes
1.73208	Uninfected	ERG	NonFungalEukaryotes
1.93606	Uninfected	WH	NonFungalEukaryotes
0.817311	Uninfected	WH	NonFungalEukaryotes
0.246761	Uninfected	WH	NonFungalEukaryotes
1.46852	Uninfected	WH	NonFungalEukaryotes
0.104297	Infected	WH	NonFungalEukaryotes
3.17817	Uninfected	WH	NonFungalEukaryotes
0.0737637	Infected	WH	NonFungalEukaryotes
0.0192735	Infected	WH	NonFungalEukaryotes
0.00900854	Infected	WH	NonFungalEukaryotes
0.657921	Uninfected	JUG	NonFungalEukaryotes
0.82388	Uninfected	JUG	NonFungalEukaryotes
0.321141	Uninfected	JUG	NonFungalEukaryotes
1.15476	Uninfected	JUG	NonFungalEukaryotes
0.102127	Uninfected	EY	NonFungalEukaryotes
2.07067	Uninfected	EY	NonFungalEukaryotes
0.787667	Uninfected	EY	NonFungalEukaryotes
2.39329	Uninfected	EY	NonFungalEukaryotes
0.24682	Uninfected	WH	NonFungalEukaryotes
0.696334	Infected	EY	NonFungalEukaryotes
0.261624	Infected	EY	NonFungalEukaryotes
0.503408	Infected	EY	NonFungalEukaryotes
0.858534	Infected	EY	NonFungalEukaryotes
0.513748	Uninfected	ERG	NonFungalEukaryotes
0.168704	Uninfected	ERG	NonFungalEukaryotes
2.42115	Uninfected	ERG	NonFungalEukaryotes
0.0927456	Infected	ERG	NonFungalEukaryotes
0.20267	Infected	ERG	NonFungalEukaryotes
0.845226	Infected	ERG	NonFungalEukaryotes
0.557242	Infected	WH	NonFungalEukaryotes
2.35621	Uninfected	WH	NonFungalEukaryotes
1.19155	Uninfected	WH	NonFungalEukaryotes
0.508396	Infected	WH	NonFungalEukaryotes
0.450404	Infected	WH	NonFungalEukaryotes
0.508417	Infected	WH	NonFungalEukaryotes
0.3755	Uninfected	WH	NonFungalEukaryotes
0.239959	Infected	WH	NonFungalEukaryotes
0.588754	Uninfected	WH	NonFungalEukaryotes
0.832303	Uninfected	WH	NonFungalEukaryotes
2.67946	Infected	WH	NonFungalEukaryotes
0.583723	Infected	WH	NonFungalEukaryotes
3.09986	Infected	WH	NonFungalEukaryotes
0.0105358	Uninfected	WH	NonFungalEukaryotes
0.0782045	Infected	WH	NonFungalEukaryotes
0.843926	Infected	WH	NonFungalEukaryotes
0.116317	Infected	WH	NonFungalEukaryotes
0.133628	Infected	ERG	NonFungalEukaryotes
1.41574	Uninfected	ERG	NonFungalEukaryotes
0.0150036	Infected	ERG	NonFungalEukaryotes
0.801105	Infected	ERG	NonFungalEukaryotes
0.856429	Infected	ERG	NonFungalEukaryotes
0.286089	Infected	ERG	NonFungalEukaryotes
0.513833	Infected	ERG	NonFungalEukaryotes
0.747271	Uninfected	ERG	NonFungalEukaryotes

## Sheet: Fig2d_NMDS_Site
MDS1	MDS2	SampleStatus	Site	Taxa
-0.729526	0.214183	Infected	ERG	Bacteria
0.139423	-0.0451791	Uninfected	EY	Bacteria
0.386616	-0.965776	Infected	JUG	Bacteria
-0.208678	-0.549897	Uninfected	JUG	Bacteria
0.495214	-0.543382	Infected	EY	Bacteria
0.118706	-0.218473	Uninfected	EY	Bacteria
0.318374	0.155459	Infected	WH	Bacteria
-0.279318	0.0491257	Uninfected	K69	Bacteria
1.12728	-0.391967	Uninfected	EY	Bacteria
0.287767	-0.435405	Infected	ERG	Bacteria
0.166845	-0.821345	Infected	EY	Bacteria
-0.766263	0.193331	Infected	WH	Bacteria
0.257748	-0.0841317	Infected	ERG	Bacteria
0.836656	-0.24813	Infected	EY	Bacteria
-0.0831276	-0.813605	Uninfected	ERG	Bacteria
0.466613	-0.282639	Infected	EY	Bacteria
0.0330139	-0.0364092	Infected	ERG	Bacteria
-1.10519	-1.80344	Uninfected	ERG	Bacteria
0.291802	0.0343101	Infected	EY	Bacteria
0.337544	-0.0139961	Uninfected	EY	Bacteria
0.105943	-0.389385	Uninfected	WH	Bacteria
-0.359873	-0.39229	Uninfected	PFN	Bacteria
0.176991	-0.0637314	Uninfected	ERG	Bacteria
0.208205	-0.382331	Infected	WH	Bacteria
0.0647285	-0.16112	Uninfected	JUG	Bacteria
0.164738	-0.696125	Infected	EY	Bacteria
0.197916	-0.202389	Uninfected	JUG	Bacteria
0.487582	0.302154	Uninfected	K69	Bacteria
0.942658	-0.662986	Infected	EY	Bacteria
-0.207809	-0.472228	Uninfected	K69	Bacteria
0.405149	-0.043918	Uninfected	WH	Bacteria
0.356558	-0.143208	Infected	EY	Bacteria
0.610384	0.480343	Infected	ERG	Bacteria
0.406682	0.16784	Infected	EY	Bacteria
0.335853	0.0533828	Uninfected	JUG	Bacteria
0.0369353	0.403896	Uninfected	JUG	Bacteria
-0.0412976	0.229276	Infected	WH	Bacteria
-0.193234	-0.894922	Uninfected	ERG	Bacteria
0.0842965	-0.0516792	Uninfected	EY	Bacteria
0.0636061	-0.653664	Infected	EY	Bacteria
0.332935	-0.19019	Uninfected	WH	Bacteria
0.374779	-0.143673	Infected	EY	Bacteria
0.302368	-0.000349525	Uninfected	JUG	Bacteria
0.694299	0.195549	Infected	WH	Bacteria
-0.246669	-0.647437	Uninfected	ERG	Bacteria
-0.305584	-0.465544	Infected	EY	Bacteria
-0.379071	0.211712	Uninfected	EY	Bacteria
0.471703	0.21728	Uninfected	K69	Bacteria
-0.555062	0.593487	Uninfected	K69	Bacteria
0.745433	-1.10247	Uninfected	ERG	Bacteria
0.231884	-0.289093	Infected	WH	Bacteria
0.465832	0.384904	Uninfected	EY	Bacteria
0.854643	-0.0491389	Uninfected	ERG	Bacteria
0.278845	-0.55728	Uninfected	ERG	Bacteria
0.256972	-0.0375564	Infected	JUG	Bacteria
0.151316	-0.291329	Uninfected	WH	Bacteria
-0.211126	-0.681783	Infected	ERG	Bacteria
0.12323	0.022479	Uninfected	EY	Bacteria
0.105345	0.303489	Uninfected	EY	Bacteria
0.0365042	-0.543007	Uninfected	EY	Bacteria
0.222644	-0.235604	Uninfected	EY	Bacteria
0.237061	0.185011	Infected	WH	Bacteria
-0.413759	-0.754316	Uninfected	ERG	Bacteria
-0.460168	0.196062	Infected	WH	Bacteria
0.0899169	-0.10069	Uninfected	JUG	Bacteria
0.388425	-0.421411	Infected	EY	Bacteria
0.53462	-0.345548	Infected	ERG	Bacteria
0.156303	-0.00794742	Infected	ERG	Bacteria
-0.247843	-0.499907	Infected	EY	Bacteria
0.403323	-0.055108	Uninfected	EY	Bacteria
0.207065	0.187442	Uninfected	JUG	Bacteria
-0.52583	0.522967	Uninfected	WH	Bacteria
0.157018	0.104387	Uninfected	PFN	Bacteria
-0.0639625	0.211552	Uninfected	EY	Bacteria
-0.80327	0.870503	Uninfected	K69	Bacteria
0.113913	-0.335401	Uninfected	ERG	Bacteria
0.323885	-0.551588	Uninfected	ERG	Bacteria
0.468248	-0.312386	Infected	ERG	Bacteria
-0.0201647	-0.317147	Infected	JUG	Bacteria
-0.727032	0.722378	Uninfected	EY	Bacteria
0.345968	0.138912	Uninfected	K69	Bacteria
0.0873591	0.0483087	Uninfected	EY	Bacteria
0.0191107	0.0301637	Uninfected	JUG	Bacteria
-0.159886	-0.263715	Uninfected	JUG	Bacteria
0.351062	-0.365647	Infected	EY	Bacteria
0.139325	-0.148052	Infected	WH	Bacteria
0.276274	0.182322	Uninfected	K69	Bacteria
-0.293092	-0.908146	Uninfected	WH	Bacteria
0.2303	0.298801	Infected	WH	Bacteria
0.139092	-0.247471	Uninfected	EY	Bacteria
0.438131	-0.150724	Uninfected	WH	Bacteria
0.472024	0.0532152	Uninfected	EY	Bacteria
0.524536	0.259066	Infected	WH	Bacteria
0.189859	0.383894	Uninfected	K69	Bacteria
0.432584	0.332001	Uninfected	JUG	Bacteria
0.323396	0.391692	Uninfected	K69	Bacteria
0.212198	0.0169902	Uninfected	WH	Bacteria
0.378096	0.220207	Infected	JUG	Bacteria
0.475317	0.0284792	Infected	EY	Bacteria
-0.110455	0.127666	Infected	ERG	Bacteria
-0.0415223	-0.186356	Infected	EY	Bacteria
0.237013	-0.0688064	Infected	ERG	Bacteria
0.0868182	0.34104	Uninfected	K69	Bacteria
-0.0706257	-0.312251	Uninfected	ERG	Bacteria
-0.792278	0.719214	Uninfected	PFN	Bacteria
-0.469621	0.338064	Uninfected	WH	Bacteria
-0.339512	-0.184305	Uninfected	WH	Bacteria
-0.245056	-0.427394	Infected	EY	Bacteria
0.343428	0.298192	Uninfected	ERG	Bacteria
0.169925	-0.0846657	Uninfected	JUG	Bacteria
0.154336	0.422859	Infected	WH	Bacteria
0.41987	0.165262	Uninfected	ERG	Bacteria
0.179874	-0.140037	Infected	EY	Bacteria
-0.676375	0.2386	Uninfected	JUG	Bacteria
0.252413	-0.173957	Uninfected	PFN	Bacteria
-0.133625	-0.566037	Uninfected	EY	Bacteria
-0.42157	0.277808	Uninfected	ERG	Bacteria
-0.00841698	-0.122458	Infected	WH	Bacteria
0.457462	0.169841	Uninfected	EY	Bacteria
0.181756	0.185471	Uninfected	PFN	Bacteria
-0.090231	-0.439776	Uninfected	EY	Bacteria
0.520281	0.110994	Uninfected	EY	Bacteria
0.581369	-0.667696	Infected	ERG	Bacteria
-0.0167441	0.258666	Uninfected	PFN	Bacteria
0.290906	-0.347509	Infected	EY	Bacteria
-0.608455	-0.591831	Uninfected	EY	Bacteria
0.453691	-0.22698	Uninfected	WH	Bacteria
-0.274904	0.00349387	Infected	EY	Bacteria
-0.331709	-0.0600192	Uninfected	JUG	Bacteria
0.273693	0.211744	Uninfected	K69	Bacteria
-0.228065	0.608216	Uninfected	JUG	Bacteria
0.407296	0.492118	Uninfected	WH	Bacteria
-0.0295573	-0.519674	Infected	JUG	Bacteria
0.256028	0.0794488	Infected	WH	Bacteria
0.583993	0.292028	Uninfected	JUG	Bacteria
0.229441	-0.448797	Infected	ERG	Bacteria
0.506479	0.513032	Uninfected	PFN	Bacteria
0.621257	-0.222516	Infected	EY	Bacteria
-0.390845	-0.204631	Uninfected	ERG	Bacteria
-0.0985337	-0.695632	Infected	EY	Bacteria
0.452919	0.0168547	Infected	ERG	Bacteria
-0.463288	-0.65631	Uninfected	WH	Bacteria
0.179147	-0.466934	Uninfected	ERG	Bacteria
0.355692	0.0193099	Infected	JUG	Bacteria
0.426672	0.255535	Uninfected	JUG	Bacteria
-0.407928	-0.489813	Uninfected	EY	Bacteria
-0.0762856	-0.0958554	Uninfected	EY	Bacteria
0.0564543	0.152141	Uninfected	PFN	Bacteria
-0.103814	-0.393244	Infected	ERG	Bacteria
0.388901	0.436896	Uninfected	WH	Bacteria
0.115658	0.177569	Uninfected	K69	Bacteria
0.178716	0.0163833	Uninfected	EY	Bacteria
0.533227	0.406051	Uninfected	K69	Bacteria
0.307888	0.211137	Uninfected	ERG	Bacteria
0.17819	0.278238	Uninfected	PFN	Bacteria
-0.275872	0.185551	Uninfected	K69	Bacteria
0.0931819	-0.194018	Uninfected	ERG	Bacteria
0.0259802	-0.336721	Infected	EY	Bacteria
0.174109	-0.253989	Infected	WH	Bacteria
0.493726	-0.466852	Infected	WH	Bacteria
0.060003	0.18202	Uninfected	K69	Bacteria
-0.129405	-0.485814	Uninfected	WH	Bacteria
0.106639	0.0511726	Infected	WH	Bacteria
0.211847	-0.162214	Infected	WH	Bacteria
-0.412644	-0.114651	Uninfected	EY	Bacteria
0.37902	0.444077	Uninfected	ERG	Bacteria
-0.253154	-0.266846	Uninfected	EY	Bacteria
0.27466	-0.109272	Infected	ERG	Bacteria
0.204354	0.322257	Uninfected	K69	Bacteria
0.449896	-0.0431007	Infected	ERG	Bacteria
-0.61454	-0.672671	Uninfected	ERG	Bacteria
0.123927	0.24724	Infected	WH	Bacteria
-0.511842	-0.388977	Uninfected	EY	Bacteria
0.303459	0.48744	Uninfected	PFN	Bacteria
0.140571	0.153222	Uninfected	K69	Bacteria
-0.452878	0.0222781	Uninfected	PFN	Bacteria
-0.349652	0.0761374	Infected	WH	Bacteria
-0.342182	0.274996	Uninfected	JUG	Bacteria
0.0142442	0.159676	Infected	EY	Bacteria
0.326387	0.56967	Uninfected	WH	Bacteria
-0.0498914	-0.524382	Infected	JUG	Bacteria
-0.0354972	-0.0748454	Uninfected	JUG	Bacteria
0.316045	0.191278	Uninfected	JUG	Bacteria
0.0833447	0.252372	Uninfected	K69	Bacteria
0.378197	0.293241	Uninfected	ERG	Bacteria
0.599606	0.421431	Uninfected	PFN	Bacteria
0.278126	0.248632	Uninfected	PFN	Bacteria
0.362263	0.0550389	Uninfected	ERG	Bacteria
0.47685	-0.672379	Uninfected	ERG	Bacteria
-0.709737	-0.109396	Infected	JUG	Bacteria
-0.145976	-0.237805	Uninfected	JUG	Bacteria
-0.699597	-0.231575	Uninfected	JUG	Bacteria
0.606643	0.0789508	Uninfected	K69	Bacteria
0.221953	0.870215	Uninfected	PFN	Bacteria
0.0733493	0.0736373	Infected	WH	Bacteria
0.277289	0.263021	Uninfected	PFN	Bacteria
0.463296	0.305356	Uninfected	K69	Bacteria
-0.0374473	-0.355006	Infected	JUG	Bacteria
0.515073	0.358803	Uninfected	K69	Bacteria
0.275774	0.157949	Uninfected	JUG	Bacteria
0.0610919	-0.315314	Uninfected	ERG	Bacteria
-0.241441	-0.136163	Uninfected	JUG	Bacteria
0.0913014	0.141909	Uninfected	K69	Bacteria
-0.297204	-0.106086	Infected	WH	Bacteria
0.330692	0.455857	Uninfected	WH	Bacteria
-0.351205	0.0113422	Uninfected	K69	Bacteria
0.255258	0.344387	Uninfected	JUG	Bacteria
0.184495	0.326101	Infected	ERG	Bacteria
0.354125	0.402298	Uninfected	PFN	Bacteria
0.00958603	0.00454983	Uninfected	K69	Bacteria
-0.100913	0.275134	Uninfected	JUG	Bacteria
0.0568263	0.276668	Infected	WH	Bacteria
-0.0509611	0.33828	Uninfected	PFN	Bacteria
-0.667962	-0.446956	Uninfected	WH	Bacteria
0.35876	0.604304	Uninfected	ERG	Bacteria
-0.0840037	0.0991256	Uninfected	K69	Bacteria
0.0507289	-0.237026	Infected	EY	Bacteria
0.483362	-0.43057	Uninfected	EY	Bacteria
0.221963	0.42402	Uninfected	WH	Bacteria
0.13644	-0.102399	Uninfected	JUG	Bacteria
-0.992628	0.176523	Infected	EY	Bacteria
-0.905934	0.529138	Uninfected	ERG	Bacteria
0.287704	-0.417842	Uninfected	ERG	Bacteria
-0.0499816	-0.252404	Uninfected	WH	Bacteria
-0.0392791	0.536811	Uninfected	PFN	Bacteria
-0.141828	-0.123743	Infected	WH	Bacteria
-0.313908	-0.0709761	Uninfected	EY	Bacteria
-0.0352679	0.392712	Uninfected	PFN	Bacteria
-0.453663	1.08475	Uninfected	PFN	Bacteria
0.220766	0.230651	Uninfected	JUG	Bacteria
0.0993193	-0.723511	Uninfected	ERG	Bacteria
0.294887	0.245493	Uninfected	JUG	Bacteria
0.198465	0.28474	Uninfected	PFN	Bacteria
0.203407	-0.12687	Uninfected	EY	Bacteria
-0.326682	0.514014	Infected	WH	Bacteria
-0.353838	-0.348106	Infected	WH	Bacteria
0.207285	-0.0630252	Uninfected	ERG	Bacteria
0.298213	0.463126	Uninfected	WH	Bacteria
-0.134925	-0.0149674	Uninfected	ERG	Bacteria
0.109437	0.242928	Uninfected	K69	Bacteria
-0.326128	0.138611	Uninfected	EY	Bacteria
0.298773	0.43755	Uninfected	K69	Bacteria
0.0110112	-0.0288268	Uninfected	WH	Bacteria
0.0587168	0.482095	Uninfected	ERG	Bacteria
0.211268	-0.00712184	Uninfected	PFN	Bacteria
-0.533248	-0.219846	Infected	WH	Bacteria
-0.155754	0.0520286	Uninfected	EY	Bacteria
-0.0933557	-0.0719104	Uninfected	JUG	Bacteria
0.584865	0.370329	Uninfected	ERG	Bacteria
0.121292	0.48048	Uninfected	ERG	Bacteria
0.255691	0.281412	Uninfected	K69	Bacteria
-0.127103	-0.303543	Infected	WH	Bacteria
-0.0991441	-0.0929894	Uninfected	ERG	Bacteria
-0.459244	-0.399911	Uninfected	EY	Bacteria
-0.578795	0.025391	Uninfected	WH	Bacteria
-0.180366	-0.136366	Uninfected	PFN	Bacteria
0.351351	0.202588	Uninfected	JUG	Bacteria
-0.711466	0.0457981	Uninfected	PFN	Bacteria
-0.774679	0.0756274	Uninfected	PFN	Bacteria
0.194445	0.415756	Uninfected	PFN	Bacteria
-0.361921	-0.279471	Uninfected	JUG	Bacteria
-0.211494	0.357404	Uninfected	JUG	Bacteria
0.315243	0.284829	Uninfected	K69	Bacteria
-0.280265	-0.219585	Uninfected	EY	Bacteria
-0.167034	-0.408932	Uninfected	JUG	Bacteria
0.254958	0.501735	Infected	WH	Bacteria
-0.312206	-0.201004	Uninfected	JUG	Bacteria
0.0247845	-0.101045	Uninfected	EY	Bacteria
-0.200697	0.67962	Uninfected	WH	Bacteria
-0.129492	0.393919	Uninfected	JUG	Bacteria
-0.410119	-0.396386	Uninfected	JUG	Bacteria
-0.0793512	-0.0510018	Uninfected	ERG	Bacteria
0.430679	-0.0956897	Infected	JUG	Bacteria
0.33331	-0.139107	Uninfected	JUG	Bacteria
-0.0933241	0.193415	Uninfected	WH	Bacteria
-0.0227631	0.553662	Uninfected	JUG	Bacteria
0.00114231	0.367558	Uninfected	PFN	Bacteria
-0.916316	-0.46517	Uninfected	PFN	Bacteria
-0.0191713	0.125013	Uninfected	JUG	Bacteria
0.168856	-0.324515	Infected	EY	Bacteria
0.0601564	0.137216	Uninfected	PFN	Bacteria
0.448172	0.136596	Uninfected	ERG	Bacteria
-0.54864	0.0578299	Uninfected	PFN	Bacteria
-0.122791	0.582089	Infected	WH	Bacteria
-0.346839	0.827872	Uninfected	EY	Bacteria
0.194339	0.357106	Uninfected	ERG	Bacteria
-0.0931022	0.662848	Infected	WH	Bacteria
-0.0467751	0.0880815	Uninfected	JUG	Bacteria
-0.168853	-0.213978	Uninfected	WH	Bacteria
-0.419716	0.387005	Uninfected	WH	Bacteria
-0.558125	0.204852	Uninfected	JUG	Bacteria
0.306671	0.0868851	Uninfected	K69	Bacteria
-0.758913	-0.281489	Uninfected	PFN	Bacteria
-0.00141576	-0.753181	Uninfected	JUG	Bacteria
-0.146873	0.549378	Uninfected	WH	Bacteria
0.0847914	0.375156	Uninfected	WH	Bacteria
0.196898	0.508608	Uninfected	K69	Bacteria
-0.51603	0.448264	Uninfected	K69	Bacteria
-0.0111306	-0.228315	Uninfected	JUG	Bacteria
-0.198788	-0.305197	Uninfected	WH	Bacteria
-0.245511	0.0859019	Uninfected	WH	Bacteria
-0.563401	0.893285	Uninfected	JUG	Bacteria
-0.814503	0.760963	Uninfected	EY	Bacteria
0.292962	-0.246371	Infected	WH	Bacteria
-0.524575	-0.07723	Infected	JUG	Bacteria
0.351655	-0.57262	Infected	JUG	Bacteria
-0.985382	0.397383	Uninfected	ERG	Bacteria
-0.205695	-0.0643023	Uninfected	WH	Bacteria
-0.374359	0.473151	Uninfected	K69	Bacteria
-0.220383	0.0656035	Uninfected	WH	Bacteria
-0.276627	0.38262	Uninfected	K69	Bacteria
-0.0265282	-0.632454	Uninfected	EY	Bacteria
0.117129	-0.609839	Infected	ERG	Bacteria
-0.00330344	0.0662574	Uninfected	ERG	Bacteria
0.498945	-0.0365247	Uninfected	JUG	Bacteria
-0.447313	0.11982	Uninfected	WH	Bacteria
0.101355	0.430995	Uninfected	PFN	Bacteria
-0.419761	0.43197	Uninfected	ERG	Bacteria
-0.644647	-0.268689	Uninfected	EY	Bacteria
-0.827411	-0.350293	Uninfected	ERG	Bacteria
-0.648833	0.0698985	Uninfected	WH	Bacteria
-0.458195	-0.309671	Uninfected	EY	Bacteria
-0.634193	0.71508	Uninfected	PFN	Bacteria
0.0273085	-0.184909	Uninfected	K69	Bacteria
-0.964034	-0.282248	Uninfected	PFN	Bacteria
-0.496916	0.376299	Uninfected	WH	Bacteria
0.619552	0.117166	Infected	ERG	Bacteria
-0.323887	0.194063	Uninfected	JUG	Bacteria
0.311264	-0.422702	Uninfected	K69	Bacteria
0.270022	0.34899	Uninfected	PFN	Bacteria
0.206325	0.578008	Uninfected	PFN	Bacteria
-0.244672	0.598008	Infected	EY	Bacteria
-0.773775	-0.411851	Uninfected	JUG	Bacteria
-0.797779	-0.201428	Uninfected	PFN	Bacteria
-0.503294	0.270043	Uninfected	PFN	Bacteria
-0.252047	-0.0560794	Uninfected	WH	Bacteria
-0.594849	-0.00676739	Uninfected	JUG	Bacteria
-0.120708	0.185579	Infected	JUG	Bacteria
0.0391983	0.44087	Uninfected	EY	Bacteria
-0.863233	0.642181	Uninfected	PFN	Bacteria
-0.597669	-0.327608	Infected	WH	Bacteria
-0.814019	-0.154255	Uninfected	PFN	Bacteria
-0.0102733	0.161627	Infected	JUG	Bacteria
-0.613744	0.431484	Uninfected	WH	Bacteria
0.104567	-0.554126	Infected	ERG	Bacteria
-0.414095	-0.174888	Uninfected	WH	Bacteria
-0.462151	-0.119992	Uninfected	JUG	Bacteria
-0.094335	-0.211304	Infected	ERG	Fungi
-0.00399992	-0.0185083	Uninfected	JUG	Fungi
0.0313434	0.127695	Infected	WH	Fungi
-0.113292	-0.154525	Uninfected	EY	Fungi
0.322723	-0.139552	Infected	EY	Fungi
-0.147582	-0.31796	Infected	EY	Fungi
-0.180628	-0.149976	Uninfected	K69	Fungi
-0.18226	0.15045	Infected	WH	Fungi
0.490481	-0.549278	Uninfected	EY	Fungi
-0.0119349	0.0648778	Uninfected	JUG	Fungi
-0.0141171	-0.173509	Uninfected	PFN	Fungi
-0.0575249	0.0619984	Uninfected	K69	Fungi
0.0777921	0.197639	Uninfected	PFN	Fungi
0.0244229	-0.0251932	Infected	EY	Fungi
-0.0295047	0.564215	Uninfected	WH	Fungi
0.635469	-0.323328	Uninfected	PFN	Fungi
-0.105981	-0.104777	Infected	ERG	Fungi
0.0697759	-0.391287	Infected	WH	Fungi
0.0762484	0.0524009	Infected	EY	Fungi
-0.277336	0.142088	Infected	WH	Fungi
0.0544263	0.374773	Uninfected	JUG	Fungi
-0.121998	0.105758	Uninfected	WH	Fungi
-0.17721	0.0219744	Uninfected	K69	Fungi
0.218067	-0.563447	Uninfected	EY	Fungi
-0.033932	-0.231144	Uninfected	EY	Fungi
-0.164733	0.149872	Uninfected	WH	Fungi
0.0975763	0.104342	Uninfected	JUG	Fungi
-0.166935	-0.3156	Infected	ERG	Fungi
-0.0414685	-0.177542	Uninfected	WH	Fungi
0.168801	-0.306236	Infected	EY	Fungi
0.118313	0.320453	Infected	WH	Fungi
-0.135141	-0.430572	Uninfected	EY	Fungi
-0.217092	0.253334	Uninfected	EY	Fungi
0.403993	-0.260895	Uninfected	PFN	Fungi
-0.0645152	-0.0196133	Uninfected	ERG	Fungi
0.0023165	-0.00623918	Uninfected	K69	Fungi
-0.213313	-0.0331972	Infected	ERG	Fungi
-0.0298817	0.114531	Uninfected	JUG	Fungi
-0.1838	-0.28929	Uninfected	ERG	Fungi
-0.0809653	-0.279436	Uninfected	ERG	Fungi
0.274298	-0.282983	Uninfected	JUG	Fungi
0.217121	0.0838509	Uninfected	WH	Fungi
-0.223247	-0.183436	Infected	ERG	Fungi
-0.368502	-0.00543136	Uninfected	JUG	Fungi
-0.0270862	-0.10865	Uninfected	JUG	Fungi
-0.0450211	0.0201006	Uninfected	JUG	Fungi
-0.156593	-0.0222722	Uninfected	ERG	Fungi
0.0204478	0.0610738	Uninfected	K69	Fungi
0.566679	-0.404241	Infected	EY	Fungi
0.249755	0.304489	Infected	ERG	Fungi
-0.129567	0.225794	Uninfected	WH	Fungi
-0.160226	-0.120834	Uninfected	ERG	Fungi
0.00863861	0.272558	Uninfected	JUG	Fungi
-0.111487	-0.296972	Uninfected	ERG	Fungi
-0.140551	-0.42115	Infected	EY	Fungi
-0.0354432	-0.0307831	Uninfected	JUG	Fungi
-0.221581	-0.066671	Uninfected	JUG	Fungi
-0.0537006	-0.34296	Uninfected	JUG	Fungi
-0.148662	-0.402899	Infected	EY	Fungi
0.121796	0.227202	Infected	ERG	Fungi
-0.201267	-0.289264	Uninfected	EY	Fungi
-0.16179	-0.244527	Infected	WH	Fungi
0.0331064	0.299637	Uninfected	WH	Fungi
0.277317	-0.0558274	Infected	JUG	Fungi
0.662811	-0.0181435	Uninfected	K69	Fungi
-0.28676	-0.291712	Uninfected	WH	Fungi
0.0645427	0.495297	Uninfected	PFN	Fungi
0.613993	0.17406	Uninfected	JUG	Fungi
-0.0339487	0.0913752	Infected	WH	Fungi
-0.393399	0.301654	Uninfected	K69	Fungi
-0.0914434	-0.0542701	Uninfected	ERG	Fungi
0.628106	0.0435406	Uninfected	EY	Fungi
-0.169124	-0.202053	Infected	EY	Fungi
-0.0132066	0.0322952	Uninfected	JUG	Fungi
-0.0700919	-0.37323	Infected	EY	Fungi
-0.0520101	0.208619	Uninfected	K69	Fungi
-0.0379698	-0.0543918	Uninfected	PFN	Fungi
-0.00672963	-0.060172	Infected	ERG	Fungi
-0.169101	0.295749	Infected	JUG	Fungi
0.38512	-0.431257	Uninfected	EY	Fungi
0.439289	-0.194064	Uninfected	PFN	Fungi
-0.100278	0.195084	Infected	WH	Fungi
-0.0351759	0.359346	Infected	EY	Fungi
-0.142925	0.17995	Uninfected	K69	Fungi
-0.11994	-0.277607	Infected	WH	Fungi
-0.109136	-0.000777161	Uninfected	ERG	Fungi
-0.103429	0.133478	Uninfected	WH	Fungi
0.0186133	-0.114302	Uninfected	EY	Fungi
-0.0670397	-0.271293	Infected	ERG	Fungi
-0.119453	-0.0425071	Uninfected	ERG	Fungi
-0.151671	-0.40429	Infected	EY	Fungi
-0.125723	-0.233487	Uninfected	K69	Fungi
-0.221831	-0.376004	Uninfected	EY	Fungi
-0.0957695	-0.103669	Uninfected	ERG	Fungi
-0.0804229	-0.0568562	Infected	ERG	Fungi
0.0641215	0.214237	Infected	JUG	Fungi
-0.113409	0.0832703	Uninfected	K69	Fungi
-0.129805	-0.408669	Uninfected	EY	Fungi
-0.0264532	-0.432372	Uninfected	EY	Fungi
0.156871	0.137554	Uninfected	PFN	Fungi
0.229863	0.358139	Uninfected	PFN	Fungi
-0.24031	-0.0259701	Infected	WH	Fungi
0.337188	-0.57953	Uninfected	K69	Fungi
-0.0979436	0.333	Uninfected	K69	Fungi
-0.0536268	-0.162374	Infected	EY	Fungi
0.269032	0.299471	Uninfected	PFN	Fungi
-0.223815	0.303715	Uninfected	EY	Fungi
0.622508	0.252478	Uninfected	WH	Fungi
-0.247437	-0.138039	Uninfected	ERG	Fungi
0.00584534	0.0733423	Uninfected	JUG	Fungi
0.183442	0.044248	Uninfected	JUG	Fungi
-0.144007	-0.255532	Infected	EY	Fungi
0.0896972	0.171985	Uninfected	WH	Fungi
0.67641	0.174136	Uninfected	JUG	Fungi
0.401311	-0.0819393	Uninfected	JUG	Fungi
-0.612551	-0.0605261	Infected	WH	Fungi
-0.203203	-0.232579	Uninfected	ERG	Fungi
0.0952235	0.07613	Infected	EY	Fungi
-0.184169	-0.108092	Uninfected	WH	Fungi
-0.192284	-0.233977	Infected	ERG	Fungi
-0.163473	0.233151	Uninfected	WH	Fungi
-0.0273373	0.197858	Infected	WH	Fungi
-0.0612271	0.142744	Infected	WH	Fungi
-0.139606	0.0580398	Uninfected	ERG	Fungi
0.643175	0.227338	Infected	JUG	Fungi
-0.016353	-0.272297	Uninfected	JUG	Fungi
-0.038478	-0.0848537	Uninfected	JUG	Fungi
-0.184518	-0.369399	Infected	EY	Fungi
-0.184238	-0.0856694	Uninfected	ERG	Fungi
0.322739	0.0253236	Infected	JUG	Fungi
-0.193857	0.292037	Uninfected	PFN	Fungi
0.507779	-0.423506	Uninfected	EY	Fungi
-0.167756	-0.287546	Infected	WH	Fungi
0.471876	-0.290743	Infected	WH	Fungi
-0.23599	0.0561381	Uninfected	JUG	Fungi
-0.530422	-0.0586113	Uninfected	WH	Fungi
0.297415	0.188753	Uninfected	ERG	Fungi
-0.0481169	-0.278667	Uninfected	PFN	Fungi
0.381819	0.0865971	Uninfected	PFN	Fungi
-0.313696	-0.153979	Uninfected	JUG	Fungi
0.178964	0.263323	Uninfected	PFN	Fungi
-0.094966	-0.246732	Uninfected	EY	Fungi
0.316358	-0.0946375	Infected	EY	Fungi
-0.0761809	-0.0257656	Uninfected	JUG	Fungi
0.095621	-0.0887578	Uninfected	PFN	Fungi
0.211589	0.487608	Uninfected	ERG	Fungi
0.515354	0.262544	Infected	ERG	Fungi
0.59448	-0.350267	Infected	WH	Fungi
-0.166541	-0.195677	Uninfected	EY	Fungi
-0.215835	-0.228969	Uninfected	ERG	Fungi
0.216147	-0.133009	Infected	JUG	Fungi
-0.0226412	0.262432	Uninfected	K69	Fungi
-0.0138988	0.208725	Uninfected	K69	Fungi
0.270585	0.245532	Uninfected	K69	Fungi
-0.265845	-0.315208	Infected	EY	Fungi
-0.177421	-0.303752	Uninfected	EY	Fungi
-0.214555	-0.196258	Uninfected	ERG	Fungi
-0.427745	0.0853613	Uninfected	WH	Fungi
-0.232482	-0.337036	Uninfected	ERG	Fungi
-0.203602	-0.379714	Uninfected	EY	Fungi
-0.441146	0.453155	Uninfected	JUG	Fungi
-0.241543	0.171994	Uninfected	WH	Fungi
-0.111238	0.126974	Uninfected	WH	Fungi
-0.291089	0.133207	Uninfected	EY	Fungi
-0.293267	-0.232547	Uninfected	K69	Fungi
0.188364	-0.11	Infected	EY	Fungi
-0.513191	-0.0184823	Uninfected	EY	Fungi
-0.160724	-0.142126	Uninfected	ERG	Fungi
0.227915	0.451018	Uninfected	PFN	Fungi
0.427577	0.146364	Uninfected	PFN	Fungi
0.0552719	-0.379372	Uninfected	WH	Fungi
0.650407	-0.171802	Uninfected	ERG	Fungi
-0.13661	0.00290916	Uninfected	K69	Fungi
0.13227	-0.124764	Uninfected	PFN	Fungi
0.306888	-0.0264578	Uninfected	EY	Fungi
-0.137002	0.337053	Uninfected	K69	Fungi
-0.267833	-0.27322	Infected	ERG	Fungi
0.198909	0.177895	Uninfected	PFN	Fungi
-0.111355	0.198653	Uninfected	JUG	Fungi
-0.0216864	0.154619	Uninfected	JUG	Fungi
-0.211231	-0.215294	Uninfected	K69	Fungi
-0.00517908	-0.0947087	Uninfected	JUG	Fungi
-0.301608	0.199497	Uninfected	WH	Fungi
-0.12555	0.0154761	Infected	WH	Fungi
-0.243155	0.252609	Uninfected	JUG	Fungi
-0.142751	0.203838	Uninfected	K69	Fungi
-0.209475	0.0474282	Uninfected	ERG	Fungi
-0.343212	0.124927	Uninfected	WH	Fungi
-0.186802	0.0742969	Infected	JUG	Fungi
-0.283546	0.21265	Infected	WH	Fungi
0.325681	0.832815	Infected	WH	Fungi
0.269732	0.147017	Uninfected	WH	Fungi
0.0324881	0.180768	Uninfected	WH	Fungi
-0.276606	-0.225517	Uninfected	K69	Fungi
-0.199235	0.370796	Uninfected	JUG	Fungi
0.0187313	0.174635	Uninfected	WH	Fungi
-0.141416	-0.165987	Infected	EY	Fungi
0.123815	-0.664857	Uninfected	ERG	Fungi
-0.234407	-0.233404	Infected	WH	Fungi
-0.0645921	0.289609	Infected	WH	Fungi
-0.015367	-0.316058	Uninfected	PFN	Fungi
0.125144	0.159167	Uninfected	ERG	Fungi
-0.0505751	0.15809	Uninfected	K69	Fungi
-0.469032	0.116064	Infected	WH	Fungi
0.671725	0.157951	Uninfected	WH	Fungi
-0.271953	0.202438	Uninfected	WH	Fungi
0.27064	0.0985394	Uninfected	PFN	Fungi
0.0931379	-0.254221	Uninfected	ERG	Fungi
0.228884	-0.0493113	Uninfected	ERG	Fungi
-0.265647	0.288128	Infected	JUG	Fungi
0.0113558	-0.17215	Infected	EY	Fungi
0.0330946	0.279743	Infected	WH	Fungi
-0.414091	-0.159009	Uninfected	ERG	Fungi
0.73313	0.41406	Uninfected	EY	Fungi
0.457155	-0.147636	Uninfected	JUG	Fungi
-0.0891684	-0.126192	Uninfected	EY	Fungi
-0.261266	-0.0186708	Uninfected	EY	Fungi
-0.12698	-0.099803	Uninfected	EY	Fungi
0.157444	0.00348111	Uninfected	PFN	Fungi
-0.0638715	-0.0890485	Uninfected	JUG	Fungi
-0.210167	0.303686	Uninfected	K69	Fungi
-0.20069	0.255191	Uninfected	JUG	Fungi
0.863006	0.420746	Infected	ERG	Fungi
0.635512	0.0195189	Uninfected	ERG	Fungi
-0.314307	-0.00634099	Uninfected	EY	Fungi
0.228333	-0.252103	Infected	EY	Fungi
0.0186071	-0.143361	Uninfected	PFN	Fungi
-0.257573	0.180377	Uninfected	WH	Fungi
-0.0388471	0.147757	Uninfected	JUG	Fungi
0.135923	0.442317	Uninfected	ERG	Fungi
-0.201755	0.00651256	Uninfected	JUG	Fungi
0.18262	-0.273781	Infected	WH	Fungi
-0.323485	0.470333	Uninfected	JUG	Fungi
-0.0721541	0.256438	Uninfected	WH	Fungi
-0.0509262	0.311328	Uninfected	ERG	Fungi
-0.0738139	-0.0801838	Infected	WH	Fungi
-0.2094	0.106224	Uninfected	WH	Fungi
0.671704	-0.0649433	Uninfected	ERG	Fungi
-0.16256	-0.0660024	Uninfected	JUG	Fungi
-0.253961	-0.0482912	Uninfected	ERG	Fungi
0.56666	0.357068	Infected	WH	Fungi
-0.0818531	0.372004	Uninfected	K69	Fungi
-0.192276	-0.340017	Uninfected	EY	Fungi
-0.183418	0.307641	Uninfected	PFN	Fungi
-0.281068	-0.327264	Uninfected	EY	Fungi
0.390606	0.505822	Uninfected	JUG	Fungi
0.00942826	0.450146	Uninfected	JUG	Fungi
-0.022245	0.102091	Infected	JUG	Fungi
0.308464	-0.250572	Uninfected	PFN	Fungi
-0.523226	0.369845	Uninfected	JUG	Fungi
-0.0282087	0.290037	Uninfected	K69	Fungi
-0.0956607	0.0358113	Uninfected	ERG	Fungi
0.203133	0.52551	Infected	ERG	Fungi
-0.0372889	-0.21905	Uninfected	JUG	Fungi
-0.101591	0.247864	Uninfected	EY	Fungi
-0.401686	0.199617	Uninfected	ERG	Fungi
0.116164	-0.47024	Uninfected	ERG	Fungi
0.726907	-0.163655	Uninfected	EY	Fungi
-0.132963	0.42314	Uninfected	JUG	Fungi
-0.19096	-0.682202	Uninfected	EY	Fungi
-0.174726	-0.38717	Uninfected	K69	Fungi
-0.425786	0.0576392	Infected	ERG	Fungi
0.261813	0.0239053	Infected	WH	Fungi
-0.0647643	0.352692	Uninfected	PFN	Fungi
0.0227222	0.209745	Uninfected	ERG	Fungi
-0.0854606	-0.238721	Uninfected	EY	Fungi
0.28956	0.276471	Uninfected	K69	Fungi
-0.558029	0.244806	Uninfected	EY	Fungi
0.26578	-0.191948	Infected	WH	Fungi
-0.0765076	-0.347348	Uninfected	EY	Fungi
-0.204173	-0.160763	Uninfected	K69	Fungi
0.0436239	-0.0739763	Infected	EY	Fungi
-0.141211	0.400085	Uninfected	PFN	Fungi
-0.332396	0.19536	Uninfected	EY	Fungi
0.750426	0.0190897	Infected	EY	Fungi
-0.249162	0.349455	Uninfected	PFN	Fungi
-0.104417	0.312436	Infected	WH	Fungi
-0.36125	0.27517	Uninfected	K69	Fungi
-0.331639	0.346125	Infected	JUG	Fungi
0.252096	-0.537783	Infected	WH	Fungi
1.14219	0.556406	Uninfected	JUG	Fungi
-0.272982	0.314855	Uninfected	EY	Fungi
-0.138541	-0.0267888	Uninfected	JUG	Fungi
0.196106	0.212555	Uninfected	PFN	Fungi
-0.823355	0.0934533	Uninfected	PFN	Fungi
0.98282	-0.0710203	Uninfected	PFN	Fungi
-0.291538	-0.392296	Uninfected	EY	Fungi
1.57436	-0.5127	Uninfected	WH	Fungi
0.132963	0.093225	Uninfected	WH	Fungi
-0.272582	0.0635352	Uninfected	JUG	Fungi
-0.24951	-0.447457	Uninfected	EY	Fungi
-0.657814	-0.865655	Infected	EY	NonFungalEukaryotes
-0.842186	-0.343603	Infected	WH	NonFungalEukaryotes
-1.14008	0.595531	Infected	WH	NonFungalEukaryotes
-0.499441	-1.35164	Uninfected	ERG	NonFungalEukaryotes
-0.687304	-0.815047	Infected	ERG	NonFungalEukaryotes
-0.547926	-0.394821	Infected	EY	NonFungalEukaryotes
-0.759051	-0.641605	Infected	ERG	NonFungalEukaryotes
-0.544233	-1.3853	Infected	EY	NonFungalEukaryotes
-0.79423	-0.533182	Infected	JUG	NonFungalEukaryotes
-0.71112	-0.790251	Infected	EY	NonFungalEukaryotes
-0.793851	-0.571169	Infected	JUG	NonFungalEukaryotes
-0.809671	-0.340372	Infected	ERG	NonFungalEukaryotes
-0.607716	-0.556579	Infected	EY	NonFungalEukaryotes
-0.507421	-0.53311	Infected	ERG	NonFungalEukaryotes
-0.532001	-1.37788	Uninfected	EY	NonFungalEukaryotes
-0.725643	-0.469112	Infected	EY	NonFungalEukaryotes
-0.635945	-0.295852	Infected	EY	NonFungalEukaryotes
-0.949444	-0.0259434	Infected	ERG	NonFungalEukaryotes
-1.16646	0.597636	Infected	JUG	NonFungalEukaryotes
-0.829717	-0.472347	Infected	ERG	NonFungalEukaryotes
-1.09627	0.58596	Infected	WH	NonFungalEukaryotes
-1.11477	0.611406	Infected	ERG	NonFungalEukaryotes
-0.510621	-1.35877	Uninfected	JUG	NonFungalEukaryotes
-0.594536	-0.979699	Uninfected	EY	NonFungalEukaryotes
0.467729	1.44789	Uninfected	ERG	NonFungalEukaryotes
-0.420789	-0.486012	Infected	ERG	NonFungalEukaryotes
-0.705693	-0.746793	Infected	ERG	NonFungalEukaryotes
-0.964767	0.546128	Infected	ERG	NonFungalEukaryotes
-0.885092	-0.268668	Infected	ERG	NonFungalEukaryotes
-0.967248	0.331493	Infected	EY	NonFungalEukaryotes
-0.596088	-1.4317	Uninfected	JUG	NonFungalEukaryotes
-1.11711	0.565349	Infected	WH	NonFungalEukaryotes
-0.512288	-1.38459	Uninfected	PFN	NonFungalEukaryotes
-1.06893	0.485091	Infected	JUG	NonFungalEukaryotes
-0.692037	0.788564	Infected	JUG	NonFungalEukaryotes
-1.07664	0.580416	Infected	WH	NonFungalEukaryotes
-1.13047	0.595411	Infected	WH	NonFungalEukaryotes
-1.18309	0.620022	Infected	WH	NonFungalEukaryotes
-0.444386	-0.452113	Infected	ERG	NonFungalEukaryotes
-0.308465	0.859921	Uninfected	JUG	NonFungalEukaryotes
-0.442492	0.730788	Infected	WH	NonFungalEukaryotes
-0.923438	0.525522	Infected	WH	NonFungalEukaryotes
-0.539942	-1.36062	Uninfected	ERG	NonFungalEukaryotes
-1.09907	0.478562	Infected	WH	NonFungalEukaryotes
-0.915392	0.548895	Infected	JUG	NonFungalEukaryotes
-0.801494	-0.487112	Infected	EY	NonFungalEukaryotes
-0.507881	-1.34623	Uninfected	ERG	NonFungalEukaryotes
-0.564811	-1.4148	Uninfected	PFN	NonFungalEukaryotes
-1.11589	0.597615	Infected	WH	NonFungalEukaryotes
-1.07578	0.595372	Infected	JUG	NonFungalEukaryotes
-0.759863	0.378724	Infected	EY	NonFungalEukaryotes
-0.518735	-1.34169	Uninfected	EY	NonFungalEukaryotes
1.17136	-0.342676	Infected	ERG	NonFungalEukaryotes
-0.584989	-1.41159	Uninfected	ERG	NonFungalEukaryotes
-0.233462	0.834804	Infected	EY	NonFungalEukaryotes
-0.571358	-1.40484	Uninfected	EY	NonFungalEukaryotes
-1.0565	0.578705	Infected	WH	NonFungalEukaryotes
-0.308258	0.931558	Infected	JUG	NonFungalEukaryotes
-0.4356	0.841351	Infected	EY	NonFungalEukaryotes
-0.929816	0.627156	Infected	EY	NonFungalEukaryotes
-0.875514	-0.206497	Infected	EY	NonFungalEukaryotes
-0.877616	0.790891	Uninfected	JUG	NonFungalEukaryotes
-0.405589	0.243786	Infected	ERG	NonFungalEukaryotes
0.70125	1.45505	Uninfected	ERG	NonFungalEukaryotes
-1.11304	0.580768	Infected	WH	NonFungalEukaryotes
-1.17271	0.595136	Infected	WH	NonFungalEukaryotes
-0.414733	-1.33072	Uninfected	EY	NonFungalEukaryotes
-1.03356	0.560957	Infected	JUG	NonFungalEukaryotes
-0.480418	-1.28252	Uninfected	ERG	NonFungalEukaryotes
-0.472228	-1.32926	Uninfected	JUG	NonFungalEukaryotes
-0.783338	0.740761	Infected	JUG	NonFungalEukaryotes
-0.463932	-1.31394	Uninfected	JUG	NonFungalEukaryotes
-0.590994	0.653496	Infected	ERG	NonFungalEukaryotes
-0.984127	0.247022	Infected	WH	NonFungalEukaryotes
-0.756623	0.568396	Infected	JUG	NonFungalEukaryotes
-1.06839	0.754236	Infected	JUG	NonFungalEukaryotes
-0.803864	-0.488917	Infected	EY	NonFungalEukaryotes
-0.40995	-1.30526	Uninfected	EY	NonFungalEukaryotes
-1.15349	0.613198	Infected	WH	NonFungalEukaryotes
-0.479793	-1.33281	Uninfected	EY	NonFungalEukaryotes
-0.204148	-0.316187	Uninfected	ERG	NonFungalEukaryotes
-1.05579	0.595294	Infected	WH	NonFungalEukaryotes
-0.663699	-0.797715	Uninfected	ERG	NonFungalEukaryotes
-1.12841	0.617187	Infected	WH	NonFungalEukaryotes
1.06869	-0.250952	Uninfected	EY	NonFungalEukaryotes
-0.561278	0.0287686	Infected	EY	NonFungalEukaryotes
-0.67804	0.756935	Infected	EY	NonFungalEukaryotes
-0.634511	0.576165	Infected	WH	NonFungalEukaryotes
-0.579006	-1.38283	Uninfected	WH	NonFungalEukaryotes
-0.94403	0.706188	Infected	WH	NonFungalEukaryotes
0.728908	1.10505	Uninfected	EY	NonFungalEukaryotes
-0.901396	0.627668	Infected	WH	NonFungalEukaryotes
-0.268156	-1.13228	Uninfected	ERG	NonFungalEukaryotes
1.06852	0.136124	Uninfected	K69	NonFungalEukaryotes
-0.768173	0.520768	Infected	EY	NonFungalEukaryotes
-0.476337	-1.34946	Uninfected	PFN	NonFungalEukaryotes
0.700482	-0.29508	Uninfected	EY	NonFungalEukaryotes
-0.804036	0.644125	Infected	EY	NonFungalEukaryotes
-0.356109	0.564737	Infected	ERG	NonFungalEukaryotes
-0.872439	0.613841	Uninfected	WH	NonFungalEukaryotes
-0.603058	0.588883	Infected	WH	NonFungalEukaryotes
-0.394159	0.629451	Infected	ERG	NonFungalEukaryotes
-0.0273739	0.029441	Uninfected	EY	NonFungalEukaryotes
0.0256021	-1.07906	Uninfected	ERG	NonFungalEukaryotes
1.43021	-0.714721	Uninfected	EY	NonFungalEukaryotes
-0.513372	-1.37429	Uninfected	EY	NonFungalEukaryotes
-0.637124	0.608524	Infected	WH	NonFungalEukaryotes
-0.410988	-1.26693	Uninfected	ERG	NonFungalEukaryotes
-0.00192416	-1.20262	Uninfected	EY	NonFungalEukaryotes
-1.0338	0.624252	Infected	WH	NonFungalEukaryotes
-0.40133	0.846766	Infected	EY	NonFungalEukaryotes
-0.898736	0.556613	Uninfected	WH	NonFungalEukaryotes
-0.866857	0.254282	Uninfected	WH	NonFungalEukaryotes
0.771238	1.26013	Uninfected	ERG	NonFungalEukaryotes
-0.345571	0.714742	Infected	EY	NonFungalEukaryotes
1.23609	-0.196205	Uninfected	JUG	NonFungalEukaryotes
-0.871	0.658546	Infected	ERG	NonFungalEukaryotes
-1.02271	0.600319	Infected	WH	NonFungalEukaryotes
1.44089	0.248966	Uninfected	K69	NonFungalEukaryotes
-0.0827472	0.751149	Uninfected	EY	NonFungalEukaryotes
0.0998602	-0.519813	Uninfected	ERG	NonFungalEukaryotes
-1.10325	0.603862	Infected	WH	NonFungalEukaryotes
-0.216392	-1.20382	Uninfected	ERG	NonFungalEukaryotes
-0.361065	0.4138	Uninfected	ERG	NonFungalEukaryotes
0.863976	0.949699	Uninfected	JUG	NonFungalEukaryotes
-0.493573	-0.457896	Infected	EY	NonFungalEukaryotes
-0.549518	0.601202	Uninfected	WH	NonFungalEukaryotes
-0.104541	0.552811	Infected	EY	NonFungalEukaryotes
-0.937315	0.594572	Infected	WH	NonFungalEukaryotes
1.37857	-0.96148	Uninfected	K69	NonFungalEukaryotes
0.719383	1.31107	Uninfected	JUG	NonFungalEukaryotes
1.11098	0.213332	Uninfected	EY	NonFungalEukaryotes
-1.00871	0.609845	Infected	ERG	NonFungalEukaryotes
-1.11424	0.573034	Infected	ERG	NonFungalEukaryotes
-0.208504	0.341032	Infected	EY	NonFungalEukaryotes
1.34211	0.155293	Uninfected	PFN	NonFungalEukaryotes
-0.844571	0.616543	Infected	WH	NonFungalEukaryotes
-0.0296854	-0.897269	Uninfected	EY	NonFungalEukaryotes
1.26198	-1.06757	Uninfected	JUG	NonFungalEukaryotes
-0.559595	-0.146445	Infected	EY	NonFungalEukaryotes
-0.27274	-1.20604	Uninfected	EY	NonFungalEukaryotes
0.584017	-0.233885	Uninfected	JUG	NonFungalEukaryotes
1.52933	-0.31463	Uninfected	PFN	NonFungalEukaryotes
1.16352	0.282076	Uninfected	JUG	NonFungalEukaryotes
-0.671243	0.601022	Infected	WH	NonFungalEukaryotes
0.0332946	-0.843642	Uninfected	EY	NonFungalEukaryotes
1.17688	0.00506403	Uninfected	PFN	NonFungalEukaryotes
-0.883602	0.450935	Uninfected	WH	NonFungalEukaryotes
1.36913	-0.266748	Uninfected	PFN	NonFungalEukaryotes
-0.16752	-1.25798	Uninfected	EY	NonFungalEukaryotes
-0.555645	0.341883	Infected	EY	NonFungalEukaryotes
0.664475	0.8336	Uninfected	EY	NonFungalEukaryotes
-1.11782	0.586059	Infected	JUG	NonFungalEukaryotes
0.944749	0.783006	Uninfected	JUG	NonFungalEukaryotes
1.09064	-0.521662	Uninfected	EY	NonFungalEukaryotes
1.80021	-0.136351	Uninfected	K69	NonFungalEukaryotes
0.690176	1.23839	Uninfected	ERG	NonFungalEukaryotes
-0.142309	-0.977171	Uninfected	EY	NonFungalEukaryotes
-0.0944824	-0.895166	Uninfected	WH	NonFungalEukaryotes
0.556453	-0.471025	Uninfected	JUG	NonFungalEukaryotes
0.766062	0.821303	Uninfected	EY	NonFungalEukaryotes
0.862784	0.353044	Uninfected	K69	NonFungalEukaryotes
0.904595	0.757575	Uninfected	EY	NonFungalEukaryotes
0.340705	0.710234	Uninfected	ERG	NonFungalEukaryotes
0.0927466	-1.0449	Uninfected	JUG	NonFungalEukaryotes
0.489606	-0.0817762	Uninfected	EY	NonFungalEukaryotes
-0.996025	0.596014	Infected	ERG	NonFungalEukaryotes
-0.249685	0.815813	Uninfected	EY	NonFungalEukaryotes
-0.539842	0.51168	Uninfected	PFN	NonFungalEukaryotes
0.706163	1.53049	Uninfected	WH	NonFungalEukaryotes
0.440964	0.372711	Uninfected	ERG	NonFungalEukaryotes
0.935643	0.855742	Uninfected	JUG	NonFungalEukaryotes
1.40157	-0.60535	Uninfected	K69	NonFungalEukaryotes
0.937429	0.725253	Uninfected	JUG	NonFungalEukaryotes
0.775851	1.05806	Uninfected	EY	NonFungalEukaryotes
1.02449	-0.811439	Uninfected	PFN	NonFungalEukaryotes
1.06267	-0.054257	Uninfected	PFN	NonFungalEukaryotes
1.29381	-1.34638	Uninfected	JUG	NonFungalEukaryotes
0.827043	0.162495	Uninfected	WH	NonFungalEukaryotes
-0.208805	0.408694	Uninfected	WH	NonFungalEukaryotes
-0.354295	0.845186	Uninfected	EY	NonFungalEukaryotes
0.992361	0.334391	Uninfected	ERG	NonFungalEukaryotes
-0.536319	0.00285965	Infected	EY	NonFungalEukaryotes
1.23493	0.860382	Uninfected	PFN	NonFungalEukaryotes
0.850757	0.849141	Uninfected	K69	NonFungalEukaryotes
-0.653466	-1.39135	Infected	EY	NonFungalEukaryotes
1.0165	-0.22295	Uninfected	EY	NonFungalEukaryotes
0.764936	1.31448	Uninfected	ERG	NonFungalEukaryotes
0.761662	0.99102	Uninfected	JUG	NonFungalEukaryotes
1.19405	0.594797	Uninfected	WH	NonFungalEukaryotes
0.324073	1.39332	Uninfected	PFN	NonFungalEukaryotes
0.856192	-0.423945	Uninfected	WH	NonFungalEukaryotes
0.338672	0.632855	Uninfected	WH	NonFungalEukaryotes
1.02301	-0.76145	Uninfected	K69	NonFungalEukaryotes
1.98831	0.208681	Uninfected	K69	NonFungalEukaryotes
-0.54874	-0.704848	Infected	EY	NonFungalEukaryotes
-0.373778	0.0636972	Uninfected	PFN	NonFungalEukaryotes
-0.0362669	-0.353699	Infected	WH	NonFungalEukaryotes
-1.06723	0.693076	Uninfected	WH	NonFungalEukaryotes
-0.730069	0.782662	Uninfected	EY	NonFungalEukaryotes
0.64502	0.28752	Uninfected	ERG	NonFungalEukaryotes
0.933947	0.603978	Uninfected	PFN	NonFungalEukaryotes
0.900168	1.28379	Uninfected	JUG	NonFungalEukaryotes
-0.241273	-0.711006	Uninfected	EY	NonFungalEukaryotes
0.493267	0.420017	Infected	JUG	NonFungalEukaryotes
-0.00365638	0.504749	Uninfected	EY	NonFungalEukaryotes
-0.957883	0.461417	Uninfected	EY	NonFungalEukaryotes
1.592	1.1383	Infected	WH	NonFungalEukaryotes
0.0107316	-0.902255	Uninfected	ERG	NonFungalEukaryotes
1.0173	0.0505294	Uninfected	K69	NonFungalEukaryotes
0.996842	0.637836	Uninfected	JUG	NonFungalEukaryotes
2.02871	-0.574818	Uninfected	JUG	NonFungalEukaryotes
0.813527	0.758167	Uninfected	JUG	NonFungalEukaryotes
0.560813	1.25803	Uninfected	JUG	NonFungalEukaryotes
-0.391244	-0.71558	Uninfected	WH	NonFungalEukaryotes
0.893864	0.0936283	Uninfected	ERG	NonFungalEukaryotes
1.26075	0.0730658	Uninfected	K69	NonFungalEukaryotes
-0.22445	-0.984525	Uninfected	WH	NonFungalEukaryotes
0.681775	0.051625	Uninfected	JUG	NonFungalEukaryotes
0.829414	-1.12419	Uninfected	K69	NonFungalEukaryotes
1.14221	-1.83563	Uninfected	K69	NonFungalEukaryotes
1.31953	-0.124944	Uninfected	K69	NonFungalEukaryotes
0.903134	0.25208	Uninfected	JUG	NonFungalEukaryotes
0.429224	-0.756817	Uninfected	WH	NonFungalEukaryotes
1.53345	0.130576	Uninfected	PFN	NonFungalEukaryotes
-0.475046	-0.20291	Uninfected	ERG	NonFungalEukaryotes
-0.0360738	-0.590896	Uninfected	EY	NonFungalEukaryotes
0.213548	-0.264375	Uninfected	EY	NonFungalEukaryotes
1.47024	-0.505475	Uninfected	EY	NonFungalEukaryotes
-0.184409	0.497329	Uninfected	WH	NonFungalEukaryotes
1.46903	0.477833	Uninfected	JUG	NonFungalEukaryotes
-0.431584	0.914393	Uninfected	JUG	NonFungalEukaryotes
0.664388	0.588824	Uninfected	PFN	NonFungalEukaryotes
-0.43534	0.545834	Uninfected	EY	NonFungalEukaryotes
-0.146394	-1.17135	Uninfected	PFN	NonFungalEukaryotes
0.742406	-0.0898622	Uninfected	JUG	NonFungalEukaryotes
-0.297126	0.110668	Uninfected	WH	NonFungalEukaryotes
0.770928	-0.602852	Uninfected	K69	NonFungalEukaryotes
0.82364	1.05422	Uninfected	WH	NonFungalEukaryotes
-0.0892325	-0.561611	Uninfected	JUG	NonFungalEukaryotes
0.89971	-1.67007	Uninfected	K69	NonFungalEukaryotes
0.849043	-1.03572	Uninfected	JUG	NonFungalEukaryotes
0.79436	0.00756111	Uninfected	PFN	NonFungalEukaryotes
1.70029	-0.599876	Uninfected	K69	NonFungalEukaryotes
0.873034	1.06288	Uninfected	JUG	NonFungalEukaryotes
0.461	1.32299	Uninfected	ERG	NonFungalEukaryotes
-0.442048	0.110331	Uninfected	K69	NonFungalEukaryotes
0.923942	0.492326	Uninfected	JUG	NonFungalEukaryotes
1.3423	-0.360386	Uninfected	K69	NonFungalEukaryotes
0.328223	-0.760703	Uninfected	K69	NonFungalEukaryotes
1.29973	-0.0459883	Uninfected	JUG	NonFungalEukaryotes
1.08162	0.679796	Uninfected	JUG	NonFungalEukaryotes
-0.579757	-0.556787	Uninfected	ERG	NonFungalEukaryotes
0.794894	-0.140254	Uninfected	K69	NonFungalEukaryotes
-0.13889	-0.249688	Uninfected	K69	NonFungalEukaryotes
-0.566298	-1.36806	Uninfected	PFN	NonFungalEukaryotes
1.09302	0.428274	Uninfected	JUG	NonFungalEukaryotes
0.74501	-0.253112	Uninfected	K69	NonFungalEukaryotes
0.381869	0.726133	Uninfected	JUG	NonFungalEukaryotes
-0.926945	-0.0345181	Uninfected	ERG	NonFungalEukaryotes
-0.626556	-1.44115	Uninfected	ERG	NonFungalEukaryotes
0.392806	-0.941591	Uninfected	PFN	NonFungalEukaryotes
1.27648	0.502976	Uninfected	JUG	NonFungalEukaryotes
0.054915	0.278196	Uninfected	EY	NonFungalEukaryotes
0.310749	-0.38753	Uninfected	EY	NonFungalEukaryotes
0.82967	1.15291	Uninfected	K69	NonFungalEukaryotes
-1.01079	0.289567	Uninfected	WH	NonFungalEukaryotes
0.493504	0.060161	Uninfected	EY	NonFungalEukaryotes
-0.284629	0.31652	Uninfected	WH	NonFungalEukaryotes
0.919617	-0.426065	Uninfected	PFN	NonFungalEukaryotes
0.915707	-0.117265	Uninfected	K69	NonFungalEukaryotes
1.54471	0.45737	Uninfected	ERG	NonFungalEukaryotes
-0.199804	0.467981	Uninfected	WH	NonFungalEukaryotes
0.175488	-1.12368	Uninfected	ERG	NonFungalEukaryotes
0.511558	-0.814702	Infected	WH	NonFungalEukaryotes
0.365342	1.06673	Uninfected	ERG	NonFungalEukaryotes
0.719789	-0.890588	Uninfected	K69	NonFungalEukaryotes
1.51576	-0.983843	Uninfected	WH	NonFungalEukaryotes
0.911386	-0.603117	Uninfected	JUG	NonFungalEukaryotes
0.238168	0.564929	Uninfected	K69	NonFungalEukaryotes

## Sheet: Fig3a_Correlations
OTU1	OTU2	Pvalue	Correlation	Correlation_Sign
Methylobacterium.Methylorubrum_BV5_Otu000003	Sphingomonas_BV5_Otu000002	0.001	0.3444	Positive
Duganella_BV5_Otu000004	Sphingomonas_BV5_Otu000002	0.007	0.2741	Positive
Pseudomonas_BV5_Otu000006	Sphingomonas_BV5_Otu000002	0.004	0.3258	Positive
Brevundimonas_BV5_Otu000010	Sphingomonas_BV5_Otu000002	0.001	0.4759	Positive
Rathayibacter_BV5_Otu000011	Sphingomonas_BV5_Otu000002	0.009	0.2675	Positive
Methylobacterium.Methylorubrum_BV5_Otu000016	Sphingomonas_BV5_Otu000002	0.002	0.3256	Positive
Oxalobacteraceae_unclassified_BV5_Otu000017	Sphingomonas_BV5_Otu000002	0.001	0.4085	Positive
Comamonadaceae_unclassified_BV5_Otu000018	Sphingomonas_BV5_Otu000002	0.006	0.262	Positive
Oxalobacteraceae_unclassified_BV5_Otu000020	Sphingomonas_BV5_Otu000002	0.003	0.3096	Positive
Aeromicrobium_BV5_Otu000030	Sphingomonas_BV5_Otu000002	0.002	0.3324	Positive
Aureimonas_BV5_Otu000033	Sphingomonas_BV5_Otu000002	0.001	0.284	Positive
Oxalobacteraceae_unclassified_BV5_Otu000047	Sphingomonas_BV5_Otu000002	0.003	0.2749	Positive
Comamonadaceae_unclassified_BV5_Otu000060	Sphingomonas_BV5_Otu000002	0.008	0.2614	Positive
Sphingomonadaceae_unclassified_BV5_Otu000063	Sphingomonas_BV5_Otu000002	0.002	0.2847	Positive
Microbacteriaceae_unclassified_BV5_Otu000070	Sphingomonas_BV5_Otu000002	0.003	0.277	Positive
Sphingomonas_BV5_Otu000072	Sphingomonas_BV5_Otu000002	0.001	0.3379	Positive
Microbacteriaceae_unclassified_BV5_Otu000080	Sphingomonas_BV5_Otu000002	0.001	0.284	Positive
Methylophilus_BV5_Otu000125	Sphingomonas_BV5_Otu000002	0.007	-0.281	Negative
Nocardiaceae_unclassified_BV5_Otu000156	Sphingomonas_BV5_Otu000002	0.004	0.2416	Positive
Clavibacter_BV5_Otu000198	Sphingomonas_BV5_Otu000002	0.001	0.27	Positive
Oxalobacteraceae_unclassified_BV5_Otu000278	Sphingomonas_BV5_Otu000002	0.001	0.3735	Positive
Microbacteriaceae_unclassified_BV5_Otu000334	Sphingomonas_BV5_Otu000002	0.003	0.243	Positive
Oxalobacteraceae_unclassified_BV5_Otu000867	Sphingomonas_BV5_Otu000002	0.004	0.2035	Positive
Brevundimonas_BV5_Otu000010	Methylobacterium.Methylorubrum_BV5_Otu000003	0.001	0.3132	Positive
Sphingomonas_BV5_Otu000015	Methylobacterium.Methylorubrum_BV5_Otu000003	0.001	0.4836	Positive
Methylobacterium.Methylorubrum_BV5_Otu000016	Methylobacterium.Methylorubrum_BV5_Otu000003	0.001	0.4842	Positive
Allorhizobium.Neorhizobium.Pararhizobium.Rhizobium_BV5_Otu000024	Methylobacterium.Methylorubrum_BV5_Otu000003	0.002	0.3795	Positive
Bosea_BV5_Otu000027	Methylobacterium.Methylorubrum_BV5_Otu000003	0.001	0.3028	Positive
Aureimonas_BV5_Otu000033	Methylobacterium.Methylorubrum_BV5_Otu000003	0.001	0.392	Positive
Microbacterium_BV5_Otu000064	Methylobacterium.Methylorubrum_BV5_Otu000003	0.002	0.2579	Positive
Sphingorhabdus_BV5_Otu000076	Methylobacterium.Methylorubrum_BV5_Otu000003	0.008	0.2228	Positive
Kineococcus_BV5_Otu000083	Methylobacterium.Methylorubrum_BV5_Otu000003	0.004	0.2599	Positive
Klenkia_BV5_Otu000084	Methylobacterium.Methylorubrum_BV5_Otu000003	0.002	0.2559	Positive
Sphingomonadaceae_unclassified_BV5_Otu000120	Methylobacterium.Methylorubrum_BV5_Otu000003	0.001	0.4189	Positive
Streptococcus_BV5_Otu000141	Methylobacterium.Methylorubrum_BV5_Otu000003	0.001	0.2485	Positive
Sphingomonas_BV5_Otu000151	Methylobacterium.Methylorubrum_BV5_Otu000003	0.005	0.2287	Positive
Allorhizobium.Neorhizobium.Pararhizobium.Rhizobium_BV5_Otu000462	Methylobacterium.Methylorubrum_BV5_Otu000003	0.002	0.2363	Positive
Alveolata_unclassified_PV9_Otu00318	Methylobacterium.Methylorubrum_BV5_Otu000003	0.001	-0.2481	Negative
Hyaloperonospora_PV9_Otu00998	Methylobacterium.Methylorubrum_BV5_Otu000003	0.001	-0.253	Negative
Oxalobacteraceae_unclassified_BV5_Otu000013	Duganella_BV5_Otu000004	0.01	0.2419	Positive
Oxalobacteraceae_unclassified_BV5_Otu000017	Duganella_BV5_Otu000004	0.001	0.4219	Positive
Comamonadaceae_unclassified_BV5_Otu000018	Duganella_BV5_Otu000004	0.002	0.2811	Positive
Oxalobacteraceae_unclassified_BV5_Otu000020	Duganella_BV5_Otu000004	0.001	0.3695	Positive
Marmoricola_BV5_Otu000042	Duganella_BV5_Otu000004	0.004	-0.2346	Negative
Oxalobacteraceae_unclassified_BV5_Otu000047	Duganella_BV5_Otu000004	0.001	0.437	Positive
Sphingomonas_BV5_Otu000072	Duganella_BV5_Otu000004	0.007	0.2432	Positive
Methylophilaceae_unclassified_BV5_Otu000090	Duganella_BV5_Otu000004	0.007	0.2524	Positive
Pseudomonas_BV5_Otu000152	Duganella_BV5_Otu000004	0.001	0.3682	Positive
Massilia_BV5_Otu000230	Duganella_BV5_Otu000004	0.006	0.2145	Positive
Oxalobacteraceae_unclassified_BV5_Otu000278	Duganella_BV5_Otu000004	0.001	0.4362	Positive
Croceicoccus_BV5_Otu000320	Duganella_BV5_Otu000004	0.007	-0.2543	Negative
Bacteriovorax_BV5_Otu000350	Duganella_BV5_Otu000004	0.002	0.2569	Positive
Pseudomonas_BV5_Otu000438	Duganella_BV5_Otu000004	0.009	0.2178	Positive
Oxalobacteraceae_unclassified_BV5_Otu000867	Duganella_BV5_Otu000004	0.001	0.2445	Positive
Oxalobacteraceae_unclassified_BV5_Otu002052	Duganella_BV5_Otu000004	0.001	0.2144	Positive
Pythium_PV9_Otu00029	Duganella_BV5_Otu000004	0.001	0.3272	Positive
Flavobacterium_BV5_Otu000009	Pseudomonas_BV5_Otu000005	0.003	0.297	Positive
Brevundimonas_BV5_Otu000010	Pseudomonas_BV5_Otu000005	0.009	0.2489	Positive
Oxalobacteraceae_unclassified_BV5_Otu000013	Pseudomonas_BV5_Otu000005	0.008	0.2674	Positive
Allorhizobium.Neorhizobium.Pararhizobium.Rhizobium_BV5_Otu000014	Pseudomonas_BV5_Otu000005	0.001	0.4415	Positive
Methylobacterium.Methylorubrum_BV5_Otu000016	Pseudomonas_BV5_Otu000005	0.008	0.2542	Positive
Oxalobacteraceae_unclassified_BV5_Otu000017	Pseudomonas_BV5_Otu000005	0.001	0.4216	Positive
Comamonadaceae_unclassified_BV5_Otu000018	Pseudomonas_BV5_Otu000005	0.01	0.255	Positive
Oxalobacteraceae_unclassified_BV5_Otu000020	Pseudomonas_BV5_Otu000005	0.003	0.321	Positive
Aeromicrobium_BV5_Otu000030	Pseudomonas_BV5_Otu000005	0.005	0.2564	Positive
Oxalobacteraceae_unclassified_BV5_Otu000047	Pseudomonas_BV5_Otu000005	0.001	0.321	Positive
Comamonadaceae_unclassified_BV5_Otu000060	Pseudomonas_BV5_Otu000005	0.003	0.3141	Positive
Pseudomonas_BV5_Otu000144	Pseudomonas_BV5_Otu000005	0.001	0.588	Positive
Pseudomonas_BV5_Otu000152	Pseudomonas_BV5_Otu000005	0.001	0.3288	Positive
Massilia_BV5_Otu000172	Pseudomonas_BV5_Otu000005	0.004	0.2121	Positive
Actinobacteria_unclassified_BV5_Otu000175	Pseudomonas_BV5_Otu000005	0.003	-0.2047	Negative
Oxalobacteraceae_unclassified_BV5_Otu000278	Pseudomonas_BV5_Otu000005	0.001	0.3151	Positive
Pseudomonas_BV5_Otu000438	Pseudomonas_BV5_Otu000005	0.001	0.3509	Positive
Rathayibacter_BV5_Otu000011	Pseudomonas_BV5_Otu000006	0.001	0.3318	Positive
Chryseobacterium_BV5_Otu000044	Pseudomonas_BV5_Otu000006	0.003	0.2808	Positive
Blastococcus_BV5_Otu000054	Pseudomonas_BV5_Otu000006	0.006	-0.2066	Negative
Pelomonas_BV5_Otu000059	Pseudomonas_BV5_Otu000006	0.001	-0.3384	Negative
Microbacteriaceae_unclassified_BV5_Otu000070	Pseudomonas_BV5_Otu000006	0.001	0.3829	Positive
Bacillus_BV5_Otu000088	Pseudomonas_BV5_Otu000006	0.001	-0.2998	Negative
Chryseobacterium_BV5_Otu000094	Pseudomonas_BV5_Otu000006	0.001	0.2437	Positive
Streptococcus_BV5_Otu000112	Pseudomonas_BV5_Otu000006	0.009	-0.2253	Negative
Nocardiaceae_unclassified_BV5_Otu000156	Pseudomonas_BV5_Otu000006	0.001	0.3169	Positive
Cellvibrio_BV5_Otu000165	Pseudomonas_BV5_Otu000006	0.004	-0.2139	Negative
Undibacterium_BV5_Otu000167	Pseudomonas_BV5_Otu000006	0.001	-0.392	Negative
Clavibacter_BV5_Otu000198	Pseudomonas_BV5_Otu000006	0.002	0.3012	Positive
Flavobacteriaceae_unclassified_BV5_Otu000229	Pseudomonas_BV5_Otu000006	0.001	0.2748	Positive
Oxalobacteraceae_unclassified_BV5_Otu000278	Pseudomonas_BV5_Otu000006	0.006	0.249	Positive
Croceicoccus_BV5_Otu000289	Pseudomonas_BV5_Otu000006	0.005	-0.2495	Negative
Croceicoccus_BV5_Otu000320	Pseudomonas_BV5_Otu000006	0.001	-0.2579	Negative
Microbacteriaceae_unclassified_BV5_Otu000498	Pseudomonas_BV5_Otu000006	0.003	0.2237	Positive
g__Titaea_FITS2_Otu00002	Pseudomonas_BV5_Otu000006	0.001	0.3287	Positive
g__Cladosporium_FITS2_Otu00004	Pseudomonas_BV5_Otu000006	0.003	0.2991	Positive
o__Helotiales_unclassified_FITS2_Otu00008	Pseudomonas_BV5_Otu000006	0.001	0.3461	Positive
g__Vishniacozyma_FITS2_Otu00014	Pseudomonas_BV5_Otu000006	0.003	0.2689	Positive
g__Leucosporidium_FITS2_Otu00018	Pseudomonas_BV5_Otu000006	0.001	0.3123	Positive
g__Herpotrichia_FITS2_Otu00028	Pseudomonas_BV5_Otu000006	0.004	0.2475	Positive
g__Holtermanniella_FITS2_Otu00044	Pseudomonas_BV5_Otu000006	0.01	0.2007	Positive
g__Vishniacozyma_FITS2_Otu00054	Pseudomonas_BV5_Otu000006	0.001	0.3037	Positive
g__Tetracladium_FITS2_Otu00068	Pseudomonas_BV5_Otu000006	0.003	0.2107	Positive
o__Tremellales_unclassified_FITS2_Otu00077	Pseudomonas_BV5_Otu000006	0.001	0.2694	Positive
g__Stemphylium_FITS2_Otu00087	Pseudomonas_BV5_Otu000006	0.008	0.208	Positive
g__Dioszegia_FITS2_Otu00132	Pseudomonas_BV5_Otu000006	0.004	0.2552	Positive
g__Sporidiobolus_FITS2_Otu00181	Pseudomonas_BV5_Otu000006	0.001	0.2713	Positive
Chlorophyta_unclassified_PV9_Otu00040	Pseudomonas_BV5_Otu000006	0.003	0.202	Positive
Brevundimonas_BV5_Otu000010	Flavobacterium_BV5_Otu000009	0.004	0.2961	Positive
Rathayibacter_BV5_Otu000011	Flavobacterium_BV5_Otu000009	0.003	0.2684	Positive
Oxalobacteraceae_unclassified_BV5_Otu000013	Flavobacterium_BV5_Otu000009	0.001	0.4487	Positive
Allorhizobium.Neorhizobium.Pararhizobium.Rhizobium_BV5_Otu000014	Flavobacterium_BV5_Otu000009	0.001	0.3558	Positive
Oxalobacteraceae_unclassified_BV5_Otu000017	Flavobacterium_BV5_Otu000009	0.009	0.2582	Positive
Comamonadaceae_unclassified_BV5_Otu000018	Flavobacterium_BV5_Otu000009	0.002	0.3767	Positive
Bosea_BV5_Otu000027	Flavobacterium_BV5_Otu000009	0.004	0.2863	Positive
Oxalobacteraceae_unclassified_BV5_Otu000028	Flavobacterium_BV5_Otu000009	0.001	0.346	Positive
Methylotenera_BV5_Otu000037	Flavobacterium_BV5_Otu000009	0.002	0.2728	Positive
Flavobacterium_BV5_Otu000043	Flavobacterium_BV5_Otu000009	0.003	0.2609	Positive
Chryseobacterium_BV5_Otu000044	Flavobacterium_BV5_Otu000009	0.004	0.241	Positive
Polaromonas_BV5_Otu000052	Flavobacterium_BV5_Otu000009	0.001	0.3266	Positive
Comamonadaceae_unclassified_BV5_Otu000055	Flavobacterium_BV5_Otu000009	0.007	0.2534	Positive
env.OPS_17_ge_BV5_Otu000056	Flavobacterium_BV5_Otu000009	0.004	0.2844	Positive
Rhizobacter_BV5_Otu000057	Flavobacterium_BV5_Otu000009	0.008	0.2052	Positive
Microbacterium_BV5_Otu000064	Flavobacterium_BV5_Otu000009	0.001	0.3496	Positive
Flavobacterium_BV5_Otu000108	Flavobacterium_BV5_Otu000009	0.004	0.2051	Positive
Methylophilus_BV5_Otu000125	Flavobacterium_BV5_Otu000009	0.001	0.3267	Positive
Methylotenera_BV5_Otu000130	Flavobacterium_BV5_Otu000009	0.001	0.3139	Positive
Pseudomonas_BV5_Otu000144	Flavobacterium_BV5_Otu000009	0.006	0.2486	Positive
Cellvibrio_BV5_Otu000165	Flavobacterium_BV5_Otu000009	0.001	0.3114	Positive
Sphingomonadaceae_unclassified_BV5_Otu000216	Flavobacterium_BV5_Otu000009	0.008	0.2152	Positive
Flavobacterium_BV5_Otu000284	Flavobacterium_BV5_Otu000009	0.001	0.2714	Positive
g__Titaea_FITS2_Otu00002	Flavobacterium_BV5_Otu000009	0.002	0.2928	Positive
g__Cladosporium_FITS2_Otu00004	Flavobacterium_BV5_Otu000009	0.001	0.2754	Positive
f__Didymellaceae_unclassified_FITS2_Otu00005	Flavobacterium_BV5_Otu000009	0.008	0.2569	Positive
g__Boeremia_FITS2_Otu00009	Flavobacterium_BV5_Otu000009	0.001	0.3095	Positive
g__Alternaria_FITS2_Otu00015	Flavobacterium_BV5_Otu000009	0.001	0.317	Positive
Rathayibacter_BV5_Otu000011	Brevundimonas_BV5_Otu000010	0.001	0.3548	Positive
Oxalobacteraceae_unclassified_BV5_Otu000013	Brevundimonas_BV5_Otu000010	0.001	0.4321	Positive
Allorhizobium.Neorhizobium.Pararhizobium.Rhizobium_BV5_Otu000014	Brevundimonas_BV5_Otu000010	0.001	0.5448	Positive
Sphingomonas_BV5_Otu000015	Brevundimonas_BV5_Otu000010	0.003	0.3139	Positive
Methylobacterium.Methylorubrum_BV5_Otu000016	Brevundimonas_BV5_Otu000010	0.001	0.3923	Positive
Oxalobacteraceae_unclassified_BV5_Otu000017	Brevundimonas_BV5_Otu000010	0.001	0.4903	Positive
Comamonadaceae_unclassified_BV5_Otu000018	Brevundimonas_BV5_Otu000010	0.001	0.527	Positive
Oxalobacteraceae_unclassified_BV5_Otu000020	Brevundimonas_BV5_Otu000010	0.001	0.4807	Positive
Allorhizobium.Neorhizobium.Pararhizobium.Rhizobium_BV5_Otu000024	Brevundimonas_BV5_Otu000010	0.001	0.4144	Positive
Bosea_BV5_Otu000027	Brevundimonas_BV5_Otu000010	0.001	0.4747	Positive
Aeromicrobium_BV5_Otu000030	Brevundimonas_BV5_Otu000010	0.001	0.4177	Positive
Aureimonas_BV5_Otu000033	Brevundimonas_BV5_Otu000010	0.001	0.4584	Positive
Oxalobacteraceae_unclassified_BV5_Otu000047	Brevundimonas_BV5_Otu000010	0.001	0.4775	Positive
Comamonadaceae_unclassified_BV5_Otu000055	Brevundimonas_BV5_Otu000010	0.001	0.3177	Positive
Comamonadaceae_unclassified_BV5_Otu000060	Brevundimonas_BV5_Otu000010	0.002	0.3407	Positive
Sphingomonadaceae_unclassified_BV5_Otu000063	Brevundimonas_BV5_Otu000010	0.001	0.394	Positive
Devosia_BV5_Otu000065	Brevundimonas_BV5_Otu000010	0.001	0.3795	Positive
Microbacteriaceae_unclassified_BV5_Otu000070	Brevundimonas_BV5_Otu000010	0.001	0.3727	Positive
Microbacteriaceae_unclassified_BV5_Otu000080	Brevundimonas_BV5_Otu000010	0.004	0.2321	Positive
Klenkia_BV5_Otu000084	Brevundimonas_BV5_Otu000010	0.007	0.2433	Positive
Rhizobiaceae_unclassified_BV5_Otu000085	Brevundimonas_BV5_Otu000010	0.001	0.3091	Positive
Methylophilaceae_unclassified_BV5_Otu000090	Brevundimonas_BV5_Otu000010	0.005	0.258	Positive
Comamonadaceae_unclassified_BV5_Otu000133	Brevundimonas_BV5_Otu000010	0.001	0.3028	Positive
Pseudomonas_BV5_Otu000152	Brevundimonas_BV5_Otu000010	0.007	0.2203	Positive
Devosia_BV5_Otu000154	Brevundimonas_BV5_Otu000010	0.001	0.2841	Positive
Oxalobacteraceae_unclassified_BV5_Otu000159	Brevundimonas_BV5_Otu000010	0.01	0.2037	Positive
Alcaligenaceae_unclassified_BV5_Otu000195	Brevundimonas_BV5_Otu000010	0.001	0.281	Positive
Clavibacter_BV5_Otu000198	Brevundimonas_BV5_Otu000010	0.004	0.2378	Positive
Sphingomonadaceae_unclassified_BV5_Otu000216	Brevundimonas_BV5_Otu000010	0.003	0.2502	Positive
Comamonadaceae_unclassified_BV5_Otu000266	Brevundimonas_BV5_Otu000010	0.002	0.2363	Positive
Oxalobacteraceae_unclassified_BV5_Otu000278	Brevundimonas_BV5_Otu000010	0.001	0.3415	Positive
Pedobacter_BV5_Otu000677	Brevundimonas_BV5_Otu000010	0.004	0.2125	Positive
Pythium_PV9_Otu00029	Brevundimonas_BV5_Otu000010	0.006	0.2305	Positive
Allorhizobium.Neorhizobium.Pararhizobium.Rhizobium_BV5_Otu000014	Rathayibacter_BV5_Otu000011	0.002	0.3239	Positive
Comamonadaceae_unclassified_BV5_Otu000018	Rathayibacter_BV5_Otu000011	0.001	0.3056	Positive
Allorhizobium.Neorhizobium.Pararhizobium.Rhizobium_BV5_Otu000024	Rathayibacter_BV5_Otu000011	0.004	0.2967	Positive
Bosea_BV5_Otu000027	Rathayibacter_BV5_Otu000011	0.001	0.2953	Positive
Aeromicrobium_BV5_Otu000030	Rathayibacter_BV5_Otu000011	0.003	0.2676	Positive
Aureimonas_BV5_Otu000033	Rathayibacter_BV5_Otu000011	0.001	0.3325	Positive
Chryseobacterium_BV5_Otu000044	Rathayibacter_BV5_Otu000011	0.003	0.2598	Positive
Polaromonas_BV5_Otu000052	Rathayibacter_BV5_Otu000011	0.009	0.2359	Positive
Microbacterium_BV5_Otu000064	Rathayibacter_BV5_Otu000011	0.002	0.2514	Positive
Microbacteriaceae_unclassified_BV5_Otu000070	Rathayibacter_BV5_Otu000011	0.001	0.3975	Positive
Sphingomonas_BV5_Otu000072	Rathayibacter_BV5_Otu000011	0.001	0.3139	Positive
Microbacteriaceae_unclassified_BV5_Otu000080	Rathayibacter_BV5_Otu000011	0.008	0.217	Positive
Rhizobiaceae_unclassified_BV5_Otu000085	Rathayibacter_BV5_Otu000011	0.009	0.2289	Positive
Chryseobacterium_BV5_Otu000094	Rathayibacter_BV5_Otu000011	0.004	0.2403	Positive
Devosia_BV5_Otu000154	Rathayibacter_BV5_Otu000011	0.005	0.2244	Positive
Nocardiaceae_unclassified_BV5_Otu000156	Rathayibacter_BV5_Otu000011	0.001	0.3153	Positive
Clavibacter_BV5_Otu000198	Rathayibacter_BV5_Otu000011	0.001	0.496	Positive
Flavobacteriaceae_unclassified_BV5_Otu000229	Rathayibacter_BV5_Otu000011	0.004	0.2158	Positive
Microbacteriaceae_unclassified_BV5_Otu000334	Rathayibacter_BV5_Otu000011	0.001	0.4591	Positive
Cryobacterium_BV5_Otu000353	Rathayibacter_BV5_Otu000011	0.001	0.2913	Positive
Microbacteriaceae_unclassified_BV5_Otu000598	Rathayibacter_BV5_Otu000011	0.001	0.269	Positive
Pedobacter_BV5_Otu000677	Rathayibacter_BV5_Otu000011	0.001	0.2406	Positive
g__Vishniacozyma_FITS2_Otu00014	Rathayibacter_BV5_Otu000011	0.002	0.2505	Positive
g__Desmococcus_FITS2_Otu00045	Rathayibacter_BV5_Otu000011	0.003	0.2093	Positive
Rhogostoma.lineage_unclassified_PV9_Otu00003	Rathayibacter_BV5_Otu000011	0.001	0.2991	Positive
Bacillales_unclassified_BV5_Otu002375	Buchnera_BV5_Otu000012	0.001	0.215	Positive
g__Desmococcus_FITS2_Otu00025	Buchnera_BV5_Otu000012	0.002	0.235	Positive
g__Hypoxylon_FITS2_Otu00499	Buchnera_BV5_Otu000012	0.001	0.2152	Positive
Allorhizobium.Neorhizobium.Pararhizobium.Rhizobium_BV5_Otu000014	Oxalobacteraceae_unclassified_BV5_Otu000013	0.002	0.3409	Positive
Sphingomonas_BV5_Otu000015	Oxalobacteraceae_unclassified_BV5_Otu000013	0.006	0.2617	Positive
Methylobacterium.Methylorubrum_BV5_Otu000016	Oxalobacteraceae_unclassified_BV5_Otu000013	0.005	0.2688	Positive
Oxalobacteraceae_unclassified_BV5_Otu000017	Oxalobacteraceae_unclassified_BV5_Otu000013	0.001	0.4393	Positive
Comamonadaceae_unclassified_BV5_Otu000018	Oxalobacteraceae_unclassified_BV5_Otu000013	0.001	0.4288	Positive
Oxalobacteraceae_unclassified_BV5_Otu000020	Oxalobacteraceae_unclassified_BV5_Otu000013	0.001	0.3515	Positive
Allorhizobium.Neorhizobium.Pararhizobium.Rhizobium_BV5_Otu000024	Oxalobacteraceae_unclassified_BV5_Otu000013	0.002	0.314	Positive
Bosea_BV5_Otu000027	Oxalobacteraceae_unclassified_BV5_Otu000013	0.008	0.2735	Positive
Oxalobacteraceae_unclassified_BV5_Otu000028	Oxalobacteraceae_unclassified_BV5_Otu000013	0.001	0.3542	Positive
Oxalobacteraceae_unclassified_BV5_Otu000047	Oxalobacteraceae_unclassified_BV5_Otu000013	0.001	0.4066	Positive
Polaromonas_BV5_Otu000052	Oxalobacteraceae_unclassified_BV5_Otu000013	0.006	0.2523	Positive
Comamonadaceae_unclassified_BV5_Otu000055	Oxalobacteraceae_unclassified_BV5_Otu000013	0.002	0.2939	Positive
env.OPS_17_ge_BV5_Otu000056	Oxalobacteraceae_unclassified_BV5_Otu000013	0.001	0.3381	Positive
Rhizobacter_BV5_Otu000057	Oxalobacteraceae_unclassified_BV5_Otu000013	0.001	0.2481	Positive
Comamonadaceae_unclassified_BV5_Otu000060	Oxalobacteraceae_unclassified_BV5_Otu000013	0.01	0.2252	Positive
Prevotella_7_BV5_Otu000107	Oxalobacteraceae_unclassified_BV5_Otu000013	0.009	-0.225	Negative
Flavobacterium_BV5_Otu000108	Oxalobacteraceae_unclassified_BV5_Otu000013	0.002	0.2495	Positive
Comamonadaceae_unclassified_BV5_Otu000133	Oxalobacteraceae_unclassified_BV5_Otu000013	0.001	0.2862	Positive
Pseudomonas_BV5_Otu000152	Oxalobacteraceae_unclassified_BV5_Otu000013	0.001	0.4225	Positive
Massilia_BV5_Otu000163	Oxalobacteraceae_unclassified_BV5_Otu000013	0.002	0.2132	Positive
Cellvibrio_BV5_Otu000165	Oxalobacteraceae_unclassified_BV5_Otu000013	0.001	0.2579	Positive
Comamonadaceae_unclassified_BV5_Otu000266	Oxalobacteraceae_unclassified_BV5_Otu000013	0.001	0.2363	Positive
Methylobacterium.Methylorubrum_BV5_Otu000274	Oxalobacteraceae_unclassified_BV5_Otu000013	0.004	0.218	Positive
Oxalobacteraceae_unclassified_BV5_Otu000278	Oxalobacteraceae_unclassified_BV5_Otu000013	0.003	0.2514	Positive
Bacteriovorax_BV5_Otu000350	Oxalobacteraceae_unclassified_BV5_Otu000013	0.001	0.2921	Positive
Pseudomonas_BV5_Otu000438	Oxalobacteraceae_unclassified_BV5_Otu000013	0.005	0.2348	Positive
g__Titaea_FITS2_Otu00002	Oxalobacteraceae_unclassified_BV5_Otu000013	0.004	0.2787	Positive
f__Didymellaceae_unclassified_FITS2_Otu00005	Oxalobacteraceae_unclassified_BV5_Otu000013	0.004	0.2486	Positive
g__Alternaria_FITS2_Otu00015	Oxalobacteraceae_unclassified_BV5_Otu000013	0.006	0.2556	Positive
g__Plectosphaerella_FITS2_Otu00016	Oxalobacteraceae_unclassified_BV5_Otu000013	0.001	0.273	Positive
Pythium_PV9_Otu00029	Oxalobacteraceae_unclassified_BV5_Otu000013	0.001	0.4217	Positive
Vannella_PV9_Otu00068	Oxalobacteraceae_unclassified_BV5_Otu000013	0.001	0.2865	Positive
Leidyana1_PV9_Otu00132	Oxalobacteraceae_unclassified_BV5_Otu000013	0.001	-0.2038	Negative
Sphingomonas_BV5_Otu000015	Allorhizobium.Neorhizobium.Pararhizobium.Rhizobium_BV5_Otu000014	0.003	0.3006	Positive
Methylobacterium.Methylorubrum_BV5_Otu000016	Allorhizobium.Neorhizobium.Pararhizobium.Rhizobium_BV5_Otu000014	0.001	0.3615	Positive
Oxalobacteraceae_unclassified_BV5_Otu000017	Allorhizobium.Neorhizobium.Pararhizobium.Rhizobium_BV5_Otu000014	0.001	0.3913	Positive
Comamonadaceae_unclassified_BV5_Otu000018	Allorhizobium.Neorhizobium.Pararhizobium.Rhizobium_BV5_Otu000014	0.001	0.4714	Positive
Oxalobacteraceae_unclassified_BV5_Otu000020	Allorhizobium.Neorhizobium.Pararhizobium.Rhizobium_BV5_Otu000014	0.001	0.5008	Positive
Allorhizobium.Neorhizobium.Pararhizobium.Rhizobium_BV5_Otu000024	Allorhizobium.Neorhizobium.Pararhizobium.Rhizobium_BV5_Otu000014	0.001	0.5272	Positive
Bosea_BV5_Otu000027	Allorhizobium.Neorhizobium.Pararhizobium.Rhizobium_BV5_Otu000014	0.001	0.3612	Positive
Aeromicrobium_BV5_Otu000030	Allorhizobium.Neorhizobium.Pararhizobium.Rhizobium_BV5_Otu000014	0.001	0.3509	Positive
Aureimonas_BV5_Otu000033	Allorhizobium.Neorhizobium.Pararhizobium.Rhizobium_BV5_Otu000014	0.001	0.419	Positive
Bacillus_BV5_Otu000039	Allorhizobium.Neorhizobium.Pararhizobium.Rhizobium_BV5_Otu000014	0.001	-0.3446	Negative
Chryseobacterium_BV5_Otu000044	Allorhizobium.Neorhizobium.Pararhizobium.Rhizobium_BV5_Otu000014	0.001	0.3246	Positive
Oxalobacteraceae_unclassified_BV5_Otu000047	Allorhizobium.Neorhizobium.Pararhizobium.Rhizobium_BV5_Otu000014	0.001	0.4659	Positive
Comamonadaceae_unclassified_BV5_Otu000055	Allorhizobium.Neorhizobium.Pararhizobium.Rhizobium_BV5_Otu000014	0.001	0.3075	Positive
Xanthomonadaceae_unclassified_BV5_Otu000058	Allorhizobium.Neorhizobium.Pararhizobium.Rhizobium_BV5_Otu000014	0.002	0.303	Positive
Comamonadaceae_unclassified_BV5_Otu000060	Allorhizobium.Neorhizobium.Pararhizobium.Rhizobium_BV5_Otu000014	0.001	0.4322	Positive
Sphingomonadaceae_unclassified_BV5_Otu000063	Allorhizobium.Neorhizobium.Pararhizobium.Rhizobium_BV5_Otu000014	0.009	0.2225	Positive
Devosia_BV5_Otu000065	Allorhizobium.Neorhizobium.Pararhizobium.Rhizobium_BV5_Otu000014	0.001	0.3067	Positive
Aureimonas_BV5_Otu000066	Allorhizobium.Neorhizobium.Pararhizobium.Rhizobium_BV5_Otu000014	0.008	0.2451	Positive
Microbacteriaceae_unclassified_BV5_Otu000070	Allorhizobium.Neorhizobium.Pararhizobium.Rhizobium_BV5_Otu000014	0.005	0.2643	Positive
Rhizobiaceae_unclassified_BV5_Otu000085	Allorhizobium.Neorhizobium.Pararhizobium.Rhizobium_BV5_Otu000014	0.002	0.2693	Positive
Methylophilus_BV5_Otu000125	Allorhizobium.Neorhizobium.Pararhizobium.Rhizobium_BV5_Otu000014	0.001	0.3609	Positive
Sphingorhabdus_BV5_Otu000132	Allorhizobium.Neorhizobium.Pararhizobium.Rhizobium_BV5_Otu000014	0.002	-0.2155	Negative
Comamonadaceae_unclassified_BV5_Otu000133	Allorhizobium.Neorhizobium.Pararhizobium.Rhizobium_BV5_Otu000014	0.006	0.2072	Positive
Pseudomonas_BV5_Otu000152	Allorhizobium.Neorhizobium.Pararhizobium.Rhizobium_BV5_Otu000014	0.002	0.2661	Positive
Xanthomonas_BV5_Otu000186	Allorhizobium.Neorhizobium.Pararhizobium.Rhizobium_BV5_Otu000014	0.002	0.2837	Positive
Alcaligenaceae_unclassified_BV5_Otu000195	Allorhizobium.Neorhizobium.Pararhizobium.Rhizobium_BV5_Otu000014	0.002	0.2663	Positive
Sphingobium_BV5_Otu000272	Allorhizobium.Neorhizobium.Pararhizobium.Rhizobium_BV5_Otu000014	0.007	0.2137	Positive
Pseudomonas_BV5_Otu000438	Allorhizobium.Neorhizobium.Pararhizobium.Rhizobium_BV5_Otu000014	0.001	0.2822	Positive
Xanthomonas_BV5_Otu001421	Allorhizobium.Neorhizobium.Pararhizobium.Rhizobium_BV5_Otu000014	0.004	0.2103	Positive
g__Plectosphaerella_FITS2_Otu00016	Allorhizobium.Neorhizobium.Pararhizobium.Rhizobium_BV5_Otu000014	0.007	0.2424	Positive
Vannella_PV9_Otu00068	Allorhizobium.Neorhizobium.Pararhizobium.Rhizobium_BV5_Otu000014	0.01	0.2104	Positive
Chloromonas_PV9_Otu00079	Allorhizobium.Neorhizobium.Pararhizobium.Rhizobium_BV5_Otu000014	0.006	0.2153	Positive
Methylobacterium.Methylorubrum_BV5_Otu000016	Sphingomonas_BV5_Otu000015	0.001	0.3261	Positive
Allorhizobium.Neorhizobium.Pararhizobium.Rhizobium_BV5_Otu000024	Sphingomonas_BV5_Otu000015	0.001	0.5347	Positive
Bosea_BV5_Otu000027	Sphingomonas_BV5_Otu000015	0.001	0.288	Positive
Polaromonas_BV5_Otu000052	Sphingomonas_BV5_Otu000015	0.002	0.2688	Positive
Pelomonas_BV5_Otu000059	Sphingomonas_BV5_Otu000015	0.001	0.2586	Positive
Comamonadaceae_unclassified_BV5_Otu000060	Sphingomonas_BV5_Otu000015	0.001	0.3179	Positive
Microbacterium_BV5_Otu000064	Sphingomonas_BV5_Otu000015	0.005	0.2484	Positive
Kineococcus_BV5_Otu000083	Sphingomonas_BV5_Otu000015	0.001	0.2876	Positive
Klenkia_BV5_Otu000084	Sphingomonas_BV5_Otu000015	0.001	0.3415	Positive
Rubrobacter_BV5_Otu000097	Sphingomonas_BV5_Otu000015	0.007	0.2075	Positive
Sphingomonadaceae_unclassified_BV5_Otu000120	Sphingomonas_BV5_Otu000015	0.001	0.3386	Positive
Methylophilus_BV5_Otu000125	Sphingomonas_BV5_Otu000015	0.009	0.239	Positive
Abditibacterium_BV5_Otu000131	Sphingomonas_BV5_Otu000015	0.005	0.201	Positive
Sphingomonas_BV5_Otu000151	Sphingomonas_BV5_Otu000015	0.001	0.3614	Positive
Methylobacterium.Methylorubrum_BV5_Otu000274	Sphingomonas_BV5_Otu000015	0.001	0.3154	Positive
Croceicoccus_BV5_Otu000289	Sphingomonas_BV5_Otu000015	0.004	0.2458	Positive
Croceicoccus_BV5_Otu000320	Sphingomonas_BV5_Otu000015	0.006	0.249	Positive
Sphingomonas_BV5_Otu000440	Sphingomonas_BV5_Otu000015	0.001	0.2331	Positive
Allorhizobium.Neorhizobium.Pararhizobium.Rhizobium_BV5_Otu000462	Sphingomonas_BV5_Otu000015	0.001	0.3505	Positive
g__Colletotrichum_FITS2_Otu00030	Sphingomonas_BV5_Otu000015	0.008	0.2191	Positive
Comamonadaceae_unclassified_BV5_Otu000018	Methylobacterium.Methylorubrum_BV5_Otu000016	0.001	0.3532	Positive
Allorhizobium.Neorhizobium.Pararhizobium.Rhizobium_BV5_Otu000024	Methylobacterium.Methylorubrum_BV5_Otu000016	0.001	0.3776	Positive
Bosea_BV5_Otu000027	Methylobacterium.Methylorubrum_BV5_Otu000016	0.004	0.2761	Positive
Aureimonas_BV5_Otu000033	Methylobacterium.Methylorubrum_BV5_Otu000016	0.001	0.3376	Positive
Pelomonas_BV5_Otu000059	Methylobacterium.Methylorubrum_BV5_Otu000016	0.004	0.2489	Positive
Comamonadaceae_unclassified_BV5_Otu000060	Methylobacterium.Methylorubrum_BV5_Otu000016	0.001	0.4063	Positive
Microbacterium_BV5_Otu000064	Methylobacterium.Methylorubrum_BV5_Otu000016	0.006	0.2385	Positive
Sphingomonadaceae_unclassified_BV5_Otu000120	Methylobacterium.Methylorubrum_BV5_Otu000016	0.002	0.2737	Positive
Sphingomonas_BV5_Otu000151	Methylobacterium.Methylorubrum_BV5_Otu000016	0.003	0.2387	Positive
Massilia_BV5_Otu000163	Methylobacterium.Methylorubrum_BV5_Otu000016	0.002	0.2336	Positive
Massilia_BV5_Otu000172	Methylobacterium.Methylorubrum_BV5_Otu000016	0.005	0.2112	Positive
Oxalobacteraceae_unclassified_BV5_Otu000278	Methylobacterium.Methylorubrum_BV5_Otu000016	0.006	0.2384	Positive
Methylobacterium.Methylorubrum_BV5_Otu000344	Methylobacterium.Methylorubrum_BV5_Otu000016	0.003	0.2119	Positive
Allorhizobium.Neorhizobium.Pararhizobium.Rhizobium_BV5_Otu000462	Methylobacterium.Methylorubrum_BV5_Otu000016	0.004	0.2271	Positive
f__Didymellaceae_unclassified_FITS2_Otu00005	Methylobacterium.Methylorubrum_BV5_Otu000016	0.004	0.2923	Positive
o__Helotiales_unclassified_FITS2_Otu00008	Methylobacterium.Methylorubrum_BV5_Otu000016	0.006	0.2741	Positive
f__Didymellaceae_unclassified_FITS2_Otu00029	Methylobacterium.Methylorubrum_BV5_Otu000016	0.002	0.3467	Positive
Hyaloperonospora_PV9_Otu00998	Methylobacterium.Methylorubrum_BV5_Otu000016	0.004	-0.2035	Negative
Comamonadaceae_unclassified_BV5_Otu000018	Oxalobacteraceae_unclassified_BV5_Otu000017	0.001	0.3878	Positive
Oxalobacteraceae_unclassified_BV5_Otu000020	Oxalobacteraceae_unclassified_BV5_Otu000017	0.001	0.5885	Positive
Bosea_BV5_Otu000027	Oxalobacteraceae_unclassified_BV5_Otu000017	0.007	0.2727	Positive
Aeromicrobium_BV5_Otu000030	Oxalobacteraceae_unclassified_BV5_Otu000017	0.001	0.348	Positive
Oxalobacteraceae_unclassified_BV5_Otu000047	Oxalobacteraceae_unclassified_BV5_Otu000017	0.001	0.6346	Positive
Comamonadaceae_unclassified_BV5_Otu000055	Oxalobacteraceae_unclassified_BV5_Otu000017	0.002	0.3167	Positive
Pelomonas_BV5_Otu000059	Oxalobacteraceae_unclassified_BV5_Otu000017	0.008	-0.2384	Negative
Comamonadaceae_unclassified_BV5_Otu000060	Oxalobacteraceae_unclassified_BV5_Otu000017	0.001	0.3965	Positive
Sphingomonadaceae_unclassified_BV5_Otu000063	Oxalobacteraceae_unclassified_BV5_Otu000017	0.001	0.2832	Positive
Devosia_BV5_Otu000065	Oxalobacteraceae_unclassified_BV5_Otu000017	0.002	0.2932	Positive
Microbacteriaceae_unclassified_BV5_Otu000080	Oxalobacteraceae_unclassified_BV5_Otu000017	0.001	0.3137	Positive
Staphylococcus_BV5_Otu000087	Oxalobacteraceae_unclassified_BV5_Otu000017	0.009	-0.2254	Negative
Comamonadaceae_unclassified_BV5_Otu000133	Oxalobacteraceae_unclassified_BV5_Otu000017	0.001	0.2409	Positive
Pseudomonas_BV5_Otu000144	Oxalobacteraceae_unclassified_BV5_Otu000017	0.002	0.2801	Positive
Pseudomonas_BV5_Otu000152	Oxalobacteraceae_unclassified_BV5_Otu000017	0.001	0.3605	Positive
Oxalobacteraceae_unclassified_BV5_Otu000159	Oxalobacteraceae_unclassified_BV5_Otu000017	0.002	0.2753	Positive
Undibacterium_BV5_Otu000167	Oxalobacteraceae_unclassified_BV5_Otu000017	0.001	-0.3439	Negative
Sphingomonadaceae_unclassified_BV5_Otu000216	Oxalobacteraceae_unclassified_BV5_Otu000017	0.001	0.2531	Positive
Comamonadaceae_unclassified_BV5_Otu000266	Oxalobacteraceae_unclassified_BV5_Otu000017	0.001	0.2377	Positive
Oxalobacteraceae_unclassified_BV5_Otu000278	Oxalobacteraceae_unclassified_BV5_Otu000017	0.001	0.5445	Positive
Croceicoccus_BV5_Otu000289	Oxalobacteraceae_unclassified_BV5_Otu000017	0.002	-0.2851	Negative
Croceicoccus_BV5_Otu000320	Oxalobacteraceae_unclassified_BV5_Otu000017	0.001	-0.3413	Negative
Bacteriovorax_BV5_Otu000350	Oxalobacteraceae_unclassified_BV5_Otu000017	0.001	0.288	Positive
Pseudomonas_BV5_Otu000438	Oxalobacteraceae_unclassified_BV5_Otu000017	0.002	0.2434	Positive
Oxalobacteraceae_unclassified_BV5_Otu000867	Oxalobacteraceae_unclassified_BV5_Otu000017	0.001	0.2995	Positive
Oxalobacteraceae_unclassified_BV5_Otu001681	Oxalobacteraceae_unclassified_BV5_Otu000017	0.001	0.2384	Positive
Oxalobacteraceae_unclassified_BV5_Otu001982	Oxalobacteraceae_unclassified_BV5_Otu000017	0.002	0.2085	Positive
Oxalobacteraceae_unclassified_BV5_Otu001995	Oxalobacteraceae_unclassified_BV5_Otu000017	0.001	0.2008	Positive
g__Plectosphaerella_FITS2_Otu00016	Oxalobacteraceae_unclassified_BV5_Otu000017	0.007	0.232	Positive
g__Itersonilia_FITS2_Otu00026	Oxalobacteraceae_unclassified_BV5_Otu000017	0.001	0.3617	Positive
Rhogostoma.lineage_unclassified_PV9_Otu00003	Oxalobacteraceae_unclassified_BV5_Otu000017	0.009	0.2349	Positive
Pythium_PV9_Otu00029	Oxalobacteraceae_unclassified_BV5_Otu000017	0.002	0.2858	Positive
Oxalobacteraceae_unclassified_BV5_Otu000020	Comamonadaceae_unclassified_BV5_Otu000018	0.001	0.3994	Positive
Allorhizobium.Neorhizobium.Pararhizobium.Rhizobium_BV5_Otu000024	Comamonadaceae_unclassified_BV5_Otu000018	0.001	0.4102	Positive
Bosea_BV5_Otu000027	Comamonadaceae_unclassified_BV5_Otu000018	0.001	0.451	Positive
Aeromicrobium_BV5_Otu000030	Comamonadaceae_unclassified_BV5_Otu000018	0.001	0.3149	Positive
Aureimonas_BV5_Otu000033	Comamonadaceae_unclassified_BV5_Otu000018	0.001	0.3987	Positive
Flavobacterium_BV5_Otu000043	Comamonadaceae_unclassified_BV5_Otu000018	0.002	0.2913	Positive
Oxalobacteraceae_unclassified_BV5_Otu000047	Comamonadaceae_unclassified_BV5_Otu000018	0.001	0.4368	Positive
Polaromonas_BV5_Otu000052	Comamonadaceae_unclassified_BV5_Otu000018	0.002	0.2686	Positive
Comamonadaceae_unclassified_BV5_Otu000055	Comamonadaceae_unclassified_BV5_Otu000018	0.001	0.3771	Positive
env.OPS_17_ge_BV5_Otu000056	Comamonadaceae_unclassified_BV5_Otu000018	0.003	0.2533	Positive
Comamonadaceae_unclassified_BV5_Otu000060	Comamonadaceae_unclassified_BV5_Otu000018	0.002	0.3187	Positive
Sphingomonadaceae_unclassified_BV5_Otu000063	Comamonadaceae_unclassified_BV5_Otu000018	0.001	0.3097	Positive
Devosia_BV5_Otu000065	Comamonadaceae_unclassified_BV5_Otu000018	0.001	0.3711	Positive
Aureimonas_BV5_Otu000066	Comamonadaceae_unclassified_BV5_Otu000018	0.007	0.2207	Positive
Microbacteriaceae_unclassified_BV5_Otu000070	Comamonadaceae_unclassified_BV5_Otu000018	0.001	0.3406	Positive
Microbacteriaceae_unclassified_BV5_Otu000080	Comamonadaceae_unclassified_BV5_Otu000018	0.003	0.2439	Positive
Rhizobiaceae_unclassified_BV5_Otu000085	Comamonadaceae_unclassified_BV5_Otu000018	0.008	0.2358	Positive
Methylophilaceae_unclassified_BV5_Otu000090	Comamonadaceae_unclassified_BV5_Otu000018	0.007	0.2175	Positive
Methylophilus_BV5_Otu000125	Comamonadaceae_unclassified_BV5_Otu000018	0.005	0.2778	Positive
Pajaroellobacter_BV5_Otu000129	Comamonadaceae_unclassified_BV5_Otu000018	0.004	0.2197	Positive
Comamonadaceae_unclassified_BV5_Otu000133	Comamonadaceae_unclassified_BV5_Otu000018	0.001	0.3414	Positive
Devosia_BV5_Otu000154	Comamonadaceae_unclassified_BV5_Otu000018	0.002	0.303	Positive
Oxalobacteraceae_unclassified_BV5_Otu000159	Comamonadaceae_unclassified_BV5_Otu000018	0.005	0.2211	Positive
Cellvibrio_BV5_Otu000165	Comamonadaceae_unclassified_BV5_Otu000018	0.004	0.2143	Positive
Alcaligenaceae_unclassified_BV5_Otu000195	Comamonadaceae_unclassified_BV5_Otu000018	0.003	0.2445	Positive
Clavibacter_BV5_Otu000198	Comamonadaceae_unclassified_BV5_Otu000018	0.002	0.2488	Positive
Sphingomonadaceae_unclassified_BV5_Otu000216	Comamonadaceae_unclassified_BV5_Otu000018	0.006	0.2204	Positive
Comamonadaceae_unclassified_BV5_Otu000266	Comamonadaceae_unclassified_BV5_Otu000018	0.001	0.2711	Positive
Oxalobacteraceae_unclassified_BV5_Otu000278	Comamonadaceae_unclassified_BV5_Otu000018	0.006	0.2417	Positive
Bacteriovorax_BV5_Otu000350	Comamonadaceae_unclassified_BV5_Otu000018	0.007	0.2073	Positive
Fimbriimonadaceae_ge_BV5_Otu000921	Comamonadaceae_unclassified_BV5_Otu000018	0.002	-0.2559	Negative
g__Boeremia_FITS2_Otu00009	Comamonadaceae_unclassified_BV5_Otu000018	0.006	0.2705	Positive
g__Itersonilia_FITS2_Otu00026	Comamonadaceae_unclassified_BV5_Otu000018	0.006	0.2619	Positive
Blastococcus_BV5_Otu000054	Truepera_BV5_Otu000019	0.001	0.2556	Positive
Acidiphilium_BV5_Otu000062	Truepera_BV5_Otu000019	0.004	0.231	Positive
Nocardioides_BV5_Otu000071	Truepera_BV5_Otu000019	0.003	0.2187	Positive
Nannocystis_BV5_Otu000082	Truepera_BV5_Otu000019	0.002	0.2273	Positive
Rubellimicrobium_BV5_Otu000089	Truepera_BV5_Otu000019	0.002	0.2452	Positive
Pseudonocardia_BV5_Otu000105	Truepera_BV5_Otu000019	0.004	0.2022	Positive
Microlunatus_BV5_Otu000122	Truepera_BV5_Otu000019	0.009	0.2175	Positive
Rubrivirga_BV5_Otu000126	Truepera_BV5_Otu000019	0.001	0.2742	Positive
Rubellimicrobium_BV5_Otu000137	Truepera_BV5_Otu000019	0.004	0.2321	Positive
uncultured_ge_BV5_Otu000192	Truepera_BV5_Otu000019	0.006	0.2068	Positive
TK10_ge_BV5_Otu000238	Truepera_BV5_Otu000019	0.002	0.2603	Positive
Acidiphilium_BV5_Otu000245	Truepera_BV5_Otu000019	0.005	0.2014	Positive
Sphingomonadaceae_unclassified_BV5_Otu000252	Truepera_BV5_Otu000019	0.004	0.2115	Positive
Clostridium_sensu_stricto_1_BV5_Otu000322	Truepera_BV5_Otu000019	0.004	0.2221	Positive
o__Pleosporales_unclassified_FITS2_Otu00114	Truepera_BV5_Otu000019	0.002	0.2449	Positive
Klebsormidium_PV9_Otu00006	Truepera_BV5_Otu000019	0.005	0.2067	Positive
Allorhizobium.Neorhizobium.Pararhizobium.Rhizobium_BV5_Otu000024	Oxalobacteraceae_unclassified_BV5_Otu000020	0.003	0.2635	Positive
Bosea_BV5_Otu000027	Oxalobacteraceae_unclassified_BV5_Otu000020	0.001	0.3969	Positive
Aeromicrobium_BV5_Otu000030	Oxalobacteraceae_unclassified_BV5_Otu000020	0.002	0.2656	Positive
Aureimonas_BV5_Otu000033	Oxalobacteraceae_unclassified_BV5_Otu000020	0.001	0.3243	Positive
Oxalobacteraceae_unclassified_BV5_Otu000047	Oxalobacteraceae_unclassified_BV5_Otu000020	0.001	0.7896	Positive
Comamonadaceae_unclassified_BV5_Otu000055	Oxalobacteraceae_unclassified_BV5_Otu000020	0.001	0.3733	Positive
Comamonadaceae_unclassified_BV5_Otu000060	Oxalobacteraceae_unclassified_BV5_Otu000020	0.001	0.3557	Positive
Sphingomonadaceae_unclassified_BV5_Otu000063	Oxalobacteraceae_unclassified_BV5_Otu000020	0.001	0.2998	Positive
Devosia_BV5_Otu000065	Oxalobacteraceae_unclassified_BV5_Otu000020	0.001	0.3655	Positive
Microbacteriaceae_unclassified_BV5_Otu000080	Oxalobacteraceae_unclassified_BV5_Otu000020	0.002	0.2595	Positive
Rhizobiaceae_unclassified_BV5_Otu000085	Oxalobacteraceae_unclassified_BV5_Otu000020	0.006	0.2415	Positive
Methylophilaceae_unclassified_BV5_Otu000090	Oxalobacteraceae_unclassified_BV5_Otu000020	0.002	0.3114	Positive
Comamonadaceae_unclassified_BV5_Otu000133	Oxalobacteraceae_unclassified_BV5_Otu000020	0.007	0.2208	Positive
Pseudomonas_BV5_Otu000144	Oxalobacteraceae_unclassified_BV5_Otu000020	0.002	0.2631	Positive
Pseudomonas_BV5_Otu000152	Oxalobacteraceae_unclassified_BV5_Otu000020	0.001	0.4234	Positive
Oxalobacteraceae_unclassified_BV5_Otu000159	Oxalobacteraceae_unclassified_BV5_Otu000020	0.003	0.2392	Positive
Comamonadaceae_unclassified_BV5_Otu000266	Oxalobacteraceae_unclassified_BV5_Otu000020	0.003	0.2031	Positive
Oxalobacteraceae_unclassified_BV5_Otu000278	Oxalobacteraceae_unclassified_BV5_Otu000020	0.001	0.3391	Positive
Bacteriovorax_BV5_Otu000350	Oxalobacteraceae_unclassified_BV5_Otu000020	0.003	0.2488	Positive
Oxalobacteraceae_unclassified_BV5_Otu001681	Oxalobacteraceae_unclassified_BV5_Otu000020	0.001	0.328	Positive
Oxalobacteraceae_unclassified_BV5_Otu001964	Oxalobacteraceae_unclassified_BV5_Otu000020	0.001	0.208	Positive
Oxalobacteraceae_unclassified_BV5_Otu001982	Oxalobacteraceae_unclassified_BV5_Otu000020	0.001	0.3347	Positive
Oxalobacteraceae_unclassified_BV5_Otu002027	Oxalobacteraceae_unclassified_BV5_Otu000020	0.001	0.266	Positive
Oxalobacteraceae_unclassified_BV5_Otu002194	Oxalobacteraceae_unclassified_BV5_Otu000020	0.001	0.2251	Positive
Oxalobacteraceae_unclassified_BV5_Otu002223	Oxalobacteraceae_unclassified_BV5_Otu000020	0.001	0.2962	Positive
Oxalobacteraceae_unclassified_BV5_Otu002590	Oxalobacteraceae_unclassified_BV5_Otu000020	0.001	0.2946	Positive
Oxalobacteraceae_unclassified_BV5_Otu003274	Oxalobacteraceae_unclassified_BV5_Otu000020	0.001	0.2122	Positive
g__Itersonilia_FITS2_Otu00026	Oxalobacteraceae_unclassified_BV5_Otu000020	0.006	0.2712	Positive
Pythium_PV9_Otu00029	Oxalobacteraceae_unclassified_BV5_Otu000020	0.001	0.3283	Positive
Bosea_BV5_Otu000027	Allorhizobium.Neorhizobium.Pararhizobium.Rhizobium_BV5_Otu000024	0.001	0.4242	Positive
Aureimonas_BV5_Otu000033	Allorhizobium.Neorhizobium.Pararhizobium.Rhizobium_BV5_Otu000024	0.001	0.4968	Positive
Comamonadaceae_unclassified_BV5_Otu000060	Allorhizobium.Neorhizobium.Pararhizobium.Rhizobium_BV5_Otu000024	0.001	0.3122	Positive
Sphingomonadaceae_unclassified_BV5_Otu000063	Allorhizobium.Neorhizobium.Pararhizobium.Rhizobium_BV5_Otu000024	0.005	0.2346	Positive
Devosia_BV5_Otu000065	Allorhizobium.Neorhizobium.Pararhizobium.Rhizobium_BV5_Otu000024	0.002	0.2785	Positive
Rhizobiaceae_unclassified_BV5_Otu000085	Allorhizobium.Neorhizobium.Pararhizobium.Rhizobium_BV5_Otu000024	0.003	0.2547	Positive
Methylophilus_BV5_Otu000125	Allorhizobium.Neorhizobium.Pararhizobium.Rhizobium_BV5_Otu000024	0.002	0.2918	Positive
Nocardiaceae_unclassified_BV5_Otu000156	Allorhizobium.Neorhizobium.Pararhizobium.Rhizobium_BV5_Otu000024	0.004	0.2188	Positive
Methylobacterium.Methylorubrum_BV5_Otu000274	Allorhizobium.Neorhizobium.Pararhizobium.Rhizobium_BV5_Otu000024	0.005	0.2296	Positive
Oxalobacteraceae_unclassified_BV5_Otu000278	Allorhizobium.Neorhizobium.Pararhizobium.Rhizobium_BV5_Otu000024	0.009	0.2187	Positive
Allorhizobium.Neorhizobium.Pararhizobium.Rhizobium_BV5_Otu000462	Allorhizobium.Neorhizobium.Pararhizobium.Rhizobium_BV5_Otu000024	0.001	0.3406	Positive
Rhizobiaceae_unclassified_BV5_Otu000553	Allorhizobium.Neorhizobium.Pararhizobium.Rhizobium_BV5_Otu000024	0.001	0.2404	Positive
g__Coprinellus_FITS2_Otu00218	Allorhizobium.Neorhizobium.Pararhizobium.Rhizobium_BV5_Otu000024	0.009	0.2154	Positive
Vannella_PV9_Otu00068	Allorhizobium.Neorhizobium.Pararhizobium.Rhizobium_BV5_Otu000024	0.009	0.2167	Positive
Chloromonas_PV9_Otu00079	Allorhizobium.Neorhizobium.Pararhizobium.Rhizobium_BV5_Otu000024	0.001	0.2748	Positive
Oxalobacteraceae_unclassified_BV5_Otu000028	Bosea_BV5_Otu000027	0.003	0.2446	Positive
Aeromicrobium_BV5_Otu000030	Bosea_BV5_Otu000027	0.004	0.2411	Positive
Aureimonas_BV5_Otu000033	Bosea_BV5_Otu000027	0.001	0.4163	Positive
Flavobacterium_BV5_Otu000043	Bosea_BV5_Otu000027	0.003	0.2629	Positive
Oxalobacteraceae_unclassified_BV5_Otu000047	Bosea_BV5_Otu000027	0.001	0.4078	Positive
Polaromonas_BV5_Otu000052	Bosea_BV5_Otu000027	0.001	0.3177	Positive
Comamonadaceae_unclassified_BV5_Otu000055	Bosea_BV5_Otu000027	0.001	0.3439	Positive
Rhizobacter_BV5_Otu000057	Bosea_BV5_Otu000027	0.004	0.2062	Positive
Sphingomonadaceae_unclassified_BV5_Otu000063	Bosea_BV5_Otu000027	0.001	0.3689	Positive
Devosia_BV5_Otu000065	Bosea_BV5_Otu000027	0.004	0.2673	Positive
Microbacteriaceae_unclassified_BV5_Otu000070	Bosea_BV5_Otu000027	0.001	0.2931	Positive
Sphingorhabdus_BV5_Otu000076	Bosea_BV5_Otu000027	0.002	0.2548	Positive
Microbacteriaceae_unclassified_BV5_Otu000080	Bosea_BV5_Otu000027	0.004	0.2422	Positive
Klenkia_BV5_Otu000084	Bosea_BV5_Otu000027	0.001	0.2521	Positive
Rhizobiaceae_unclassified_BV5_Otu000085	Bosea_BV5_Otu000027	0.001	0.3151	Positive
Methylophilus_BV5_Otu000125	Bosea_BV5_Otu000027	0.001	0.3017	Positive
Pajaroellobacter_BV5_Otu000129	Bosea_BV5_Otu000027	0.001	0.2495	Positive
Comamonadaceae_unclassified_BV5_Otu000133	Bosea_BV5_Otu000027	0.002	0.3237	Positive
Devosia_BV5_Otu000154	Bosea_BV5_Otu000027	0.001	0.3764	Positive
Alcaligenaceae_unclassified_BV5_Otu000195	Bosea_BV5_Otu000027	0.006	0.2451	Positive
Comamonadaceae_unclassified_BV5_Otu000266	Bosea_BV5_Otu000027	0.003	0.2046	Positive
Allorhizobium.Neorhizobium.Pararhizobium.Rhizobium_BV5_Otu000462	Bosea_BV5_Otu000027	0.004	0.2291	Positive
Comamonadaceae_unclassified_BV5_Otu000476	Bosea_BV5_Otu000027	0.001	-0.2056	Negative
g__Itersonilia_FITS2_Otu00026	Bosea_BV5_Otu000027	0.001	0.2984	Positive
Vannella_PV9_Otu00068	Bosea_BV5_Otu000027	0.01	0.2067	Positive
Polaromonas_BV5_Otu000052	Oxalobacteraceae_unclassified_BV5_Otu000028	0.004	0.2351	Positive
Rhizobacter_BV5_Otu000057	Oxalobacteraceae_unclassified_BV5_Otu000028	0.002	0.2709	Positive
Sphingorhabdus_BV5_Otu000076	Oxalobacteraceae_unclassified_BV5_Otu000028	0.001	0.2383	Positive
Flavobacterium_BV5_Otu000108	Oxalobacteraceae_unclassified_BV5_Otu000028	0.001	0.3104	Positive
Oxalobacteraceae_unclassified_BV5_Otu000159	Oxalobacteraceae_unclassified_BV5_Otu000028	0.001	0.2259	Positive
Cellvibrio_BV5_Otu000165	Oxalobacteraceae_unclassified_BV5_Otu000028	0.001	0.3577	Positive
Flavobacterium_BV5_Otu000285	Oxalobacteraceae_unclassified_BV5_Otu000028	0.001	0.2728	Positive
Bacteriovorax_BV5_Otu000350	Oxalobacteraceae_unclassified_BV5_Otu000028	0.001	0.2825	Positive
Bdellovibrio_BV5_Otu000502	Oxalobacteraceae_unclassified_BV5_Otu000028	0.001	0.2017	Positive
f__Didymellaceae_unclassified_FITS2_Otu00005	Oxalobacteraceae_unclassified_BV5_Otu000028	0.001	0.2908	Positive
g__Botryotinia_FITS2_Otu00086	Oxalobacteraceae_unclassified_BV5_Otu000028	0.001	0.2062	Positive
Aureimonas_BV5_Otu000033	Aeromicrobium_BV5_Otu000030	0.001	0.3442	Positive
Flavobacterium_BV5_Otu000043	Aeromicrobium_BV5_Otu000030	0.003	0.2222	Positive
Oxalobacteraceae_unclassified_BV5_Otu000047	Aeromicrobium_BV5_Otu000030	0.004	0.2581	Positive
Comamonadaceae_unclassified_BV5_Otu000055	Aeromicrobium_BV5_Otu000030	0.003	0.2261	Positive
Comamonadaceae_unclassified_BV5_Otu000060	Aeromicrobium_BV5_Otu000030	0.005	0.2725	Positive
Sphingomonadaceae_unclassified_BV5_Otu000063	Aeromicrobium_BV5_Otu000030	0.001	0.36	Positive
Devosia_BV5_Otu000065	Aeromicrobium_BV5_Otu000030	0.001	0.3368	Positive
Microbacteriaceae_unclassified_BV5_Otu000070	Aeromicrobium_BV5_Otu000030	0.001	0.4687	Positive
Microbacteriaceae_unclassified_BV5_Otu000080	Aeromicrobium_BV5_Otu000030	0.001	0.3343	Positive
Rhizobiaceae_unclassified_BV5_Otu000085	Aeromicrobium_BV5_Otu000030	0.001	0.2764	Positive
Methylophilaceae_unclassified_BV5_Otu000090	Aeromicrobium_BV5_Otu000030	0.007	0.2176	Positive
Devosia_BV5_Otu000154	Aeromicrobium_BV5_Otu000030	0.002	0.2726	Positive
Nocardiaceae_unclassified_BV5_Otu000156	Aeromicrobium_BV5_Otu000030	0.005	0.2142	Positive
Oxalobacteraceae_unclassified_BV5_Otu000159	Aeromicrobium_BV5_Otu000030	0.009	0.2005	Positive
Alcaligenaceae_unclassified_BV5_Otu000195	Aeromicrobium_BV5_Otu000030	0.001	0.3284	Positive
Clavibacter_BV5_Otu000198	Aeromicrobium_BV5_Otu000030	0.001	0.2936	Positive
Sphingomonadaceae_unclassified_BV5_Otu000216	Aeromicrobium_BV5_Otu000030	0.001	0.2643	Positive
Flavobacteriaceae_unclassified_BV5_Otu000229	Aeromicrobium_BV5_Otu000030	0.001	0.2218	Positive
Oxalobacteraceae_unclassified_BV5_Otu000278	Aeromicrobium_BV5_Otu000030	0.002	0.2985	Positive
Cryobacterium_BV5_Otu000353	Aeromicrobium_BV5_Otu000030	0.001	0.2882	Positive
Oxalobacteraceae_unclassified_BV5_Otu000867	Aeromicrobium_BV5_Otu000030	0.001	0.2109	Positive
o__Helotiales_unclassified_FITS2_Otu00008	Aeromicrobium_BV5_Otu000030	0.008	0.2337	Positive
g__Leucosporidium_FITS2_Otu00018	Aeromicrobium_BV5_Otu000030	0.003	0.2292	Positive
Oxalobacteraceae_unclassified_BV5_Otu000047	Aureimonas_BV5_Otu000033	0.003	0.2564	Positive
Comamonadaceae_unclassified_BV5_Otu000055	Aureimonas_BV5_Otu000033	0.004	0.239	Positive
Comamonadaceae_unclassified_BV5_Otu000060	Aureimonas_BV5_Otu000033	0.003	0.2512	Positive
Sphingomonadaceae_unclassified_BV5_Otu000063	Aureimonas_BV5_Otu000033	0.001	0.3035	Positive
Devosia_BV5_Otu000065	Aureimonas_BV5_Otu000033	0.001	0.3207	Positive
Aureimonas_BV5_Otu000066	Aureimonas_BV5_Otu000033	0.001	0.3269	Positive
Microbacteriaceae_unclassified_BV5_Otu000070	Aureimonas_BV5_Otu000033	0.001	0.3704	Positive
Escherichia.Shigella_BV5_Otu000075	Aureimonas_BV5_Otu000033	0.003	-0.2259	Negative
Klenkia_BV5_Otu000084	Aureimonas_BV5_Otu000033	0.001	0.2693	Positive
Rhizobiaceae_unclassified_BV5_Otu000085	Aureimonas_BV5_Otu000033	0.002	0.2579	Positive
Comamonadaceae_unclassified_BV5_Otu000133	Aureimonas_BV5_Otu000033	0.002	0.2039	Positive
Devosia_BV5_Otu000154	Aureimonas_BV5_Otu000033	0.001	0.3344	Positive
Nocardiaceae_unclassified_BV5_Otu000156	Aureimonas_BV5_Otu000033	0.001	0.3176	Positive
Alcaligenaceae_unclassified_BV5_Otu000195	Aureimonas_BV5_Otu000033	0.001	0.2517	Positive
Comamonadaceae_unclassified_BV5_Otu000399	Aureimonas_BV5_Otu000033	0.002	0.2256	Positive
Chloroidium_PV9_Otu00008	Aureimonas_BV5_Otu000033	0.008	0.2273	Positive
Marmoricola_BV5_Otu000042	Micromonosporaceae_unclassified_BV5_Otu000034	0.001	0.21	Positive
Solirubrobacter_BV5_Otu000045	Micromonosporaceae_unclassified_BV5_Otu000034	0.001	0.2261	Positive
Solirubrobacter_BV5_Otu000069	Micromonosporaceae_unclassified_BV5_Otu000034	0.003	0.2069	Positive
Rhizobiaceae_unclassified_BV5_Otu000085	Micromonosporaceae_unclassified_BV5_Otu000034	0.009	0.2078	Positive
X67.14_ge_BV5_Otu000096	Micromonosporaceae_unclassified_BV5_Otu000034	0.001	0.2538	Positive
Rubrobacter_BV5_Otu000097	Micromonosporaceae_unclassified_BV5_Otu000034	0.001	0.2784	Positive
Mycobacterium_BV5_Otu000104	Micromonosporaceae_unclassified_BV5_Otu000034	0.001	0.2239	Positive
Pseudomonas_BV5_Otu000110	Micromonosporaceae_unclassified_BV5_Otu000034	0.004	-0.2265	Negative
Methylophilus_BV5_Otu000125	Micromonosporaceae_unclassified_BV5_Otu000034	0.008	0.2153	Positive
Pajaroellobacter_BV5_Otu000129	Micromonosporaceae_unclassified_BV5_Otu000034	0.001	0.2097	Positive
Actinomycetospora_BV5_Otu000140	Micromonosporaceae_unclassified_BV5_Otu000034	0.001	0.2381	Positive
Kineosporia_BV5_Otu000142	Micromonosporaceae_unclassified_BV5_Otu000034	0.003	0.2222	Positive
Undibacterium_BV5_Otu000167	Micromonosporaceae_unclassified_BV5_Otu000034	0.006	0.2029	Positive
Iamia_BV5_Otu000211	Micromonosporaceae_unclassified_BV5_Otu000034	0.001	0.2179	Positive
IMCC26207_BV5_Otu000258	Micromonosporaceae_unclassified_BV5_Otu000034	0.001	0.22	Positive
Methylophilaceae_unclassified_BV5_Otu000090	Aetherobacter_BV5_Otu000036	0.002	0.2029	Positive
Oxalobacteraceae_unclassified_BV5_Otu000278	Aetherobacter_BV5_Otu000036	0.004	0.2174	Positive
Bacillus_BV5_Otu000039	Methylotenera_BV5_Otu000037	0.001	0.2734	Positive
Flavobacterium_BV5_Otu000043	Methylotenera_BV5_Otu000037	0.004	0.2369	Positive
Polaromonas_BV5_Otu000052	Methylotenera_BV5_Otu000037	0.001	0.371	Positive
Sphingomonas_BV5_Otu000072	Methylotenera_BV5_Otu000037	0.001	0.258	Positive
Methylophilaceae_unclassified_BV5_Otu000090	Methylotenera_BV5_Otu000037	0.003	0.2769	Positive
Sphingomonadaceae_unclassified_BV5_Otu000118	Methylotenera_BV5_Otu000037	0.001	0.2298	Positive
Methylotenera_BV5_Otu000130	Methylotenera_BV5_Otu000037	0.001	0.4143	Positive
Cellvibrio_BV5_Otu000165	Methylotenera_BV5_Otu000037	0.001	0.3137	Positive
Methylotenera_BV5_Otu000187	Methylotenera_BV5_Otu000037	0.001	0.4462	Positive
Methylobacterium.Methylorubrum_BV5_Otu000351	Methylotenera_BV5_Otu000037	0.01	0.2138	Positive
Allorhizobium.Neorhizobium.Pararhizobium.Rhizobium_BV5_Otu000462	Methylotenera_BV5_Otu000037	0.004	0.2256	Positive
Oomycota_X_unclassified_PV9_Otu00002	Methylotenera_BV5_Otu000037	0.004	-0.2751	Negative
Chloroidium_PV9_Otu00008	Methylotenera_BV5_Otu000037	0.008	-0.2224	Negative
Hyaloperonospora_PV9_Otu00998	Methylotenera_BV5_Otu000037	0.002	-0.2079	Negative
Devosia_BV5_Otu000065	Bacillus_BV5_Otu000039	0.002	-0.2735	Negative
Bacillus_BV5_Otu000088	Bacillus_BV5_Otu000039	0.001	0.2599	Positive
X67.14_ge_BV5_Otu000115	Bacillus_BV5_Otu000039	0.001	0.2307	Positive
Planococcaceae_unclassified_BV5_Otu000148	Bacillus_BV5_Otu000039	0.001	0.2946	Positive
Undibacterium_BV5_Otu000167	Bacillus_BV5_Otu000039	0.004	0.2365	Positive
Alcaligenaceae_unclassified_BV5_Otu000195	Bacillus_BV5_Otu000039	0.002	-0.2514	Negative
Oxalobacteraceae_unclassified_BV5_Otu000278	Bacillus_BV5_Otu000039	0.003	-0.2384	Negative
Turicibacter_BV5_Otu000316	Bacillus_BV5_Otu000039	0.001	0.204	Positive
g__Leucosporidium_FITS2_Otu00100	Bacillus_BV5_Otu000039	0.003	-0.2194	Negative
g__Itersonilia_FITS2_Otu00026	Polyangiaceae_unclassified_BV5_Otu000041	0.002	-0.2257	Negative
Klebsormidium_PV9_Otu00006	Polyangiaceae_unclassified_BV5_Otu000041	0.001	0.2336	Positive
Solirubrobacter_BV5_Otu000045	Marmoricola_BV5_Otu000042	0.001	0.2834	Positive
Nakamurella_BV5_Otu000051	Marmoricola_BV5_Otu000042	0.001	0.2649	Positive
Solirubrobacter_BV5_Otu000069	Marmoricola_BV5_Otu000042	0.002	0.2208	Positive
Pseudonocardia_BV5_Otu000086	Marmoricola_BV5_Otu000042	0.001	0.2244	Positive
X67.14_ge_BV5_Otu000096	Marmoricola_BV5_Otu000042	0.001	0.3101	Positive
X67.14_ge_BV5_Otu000115	Marmoricola_BV5_Otu000042	0.001	0.2006	Positive
Actinomycetospora_BV5_Otu000140	Marmoricola_BV5_Otu000042	0.001	0.2094	Positive
Albugo_PV9_Otu00005	Marmoricola_BV5_Otu000042	0.009	-0.2028	Negative
Polaromonas_BV5_Otu000052	Flavobacterium_BV5_Otu000043	0.001	0.3259	Positive
Pelomonas_BV5_Otu000059	Flavobacterium_BV5_Otu000043	0.009	-0.2065	Negative
Klenkia_BV5_Otu000084	Flavobacterium_BV5_Otu000043	0.005	0.221	Positive
Methylophilaceae_unclassified_BV5_Otu000090	Flavobacterium_BV5_Otu000043	0.001	0.355	Positive
Devosia_BV5_Otu000154	Flavobacterium_BV5_Otu000043	0.003	0.227	Positive
Cellvibrio_BV5_Otu000165	Flavobacterium_BV5_Otu000043	0.002	0.2232	Positive
Methylotenera_BV5_Otu000187	Flavobacterium_BV5_Otu000043	0.001	0.2539	Positive
Flavobacterium_BV5_Otu000284	Flavobacterium_BV5_Otu000043	0.002	0.2159	Positive
Croceicoccus_BV5_Otu000320	Flavobacterium_BV5_Otu000043	0.004	-0.2255	Negative
env.OPS_17_ge_BV5_Otu000056	Chryseobacterium_BV5_Otu000044	0.004	0.2137	Positive
Comamonadaceae_unclassified_BV5_Otu000318	Chryseobacterium_BV5_Otu000044	0.001	0.2238	Positive
Pseudomonas_BV5_Otu000438	Chryseobacterium_BV5_Otu000044	0.006	0.2126	Positive
g__Boeremia_FITS2_Otu00009	Chryseobacterium_BV5_Otu000044	0.001	0.266	Positive
g__Plectosphaerella_FITS2_Otu00049	Chryseobacterium_BV5_Otu000044	0.003	0.2329	Positive
Solirubrobacter_BV5_Otu000069	Solirubrobacter_BV5_Otu000045	0.001	0.2822	Positive
Pseudonocardia_BV5_Otu000086	Solirubrobacter_BV5_Otu000045	0.002	0.2042	Positive
X67.14_ge_BV5_Otu000096	Solirubrobacter_BV5_Otu000045	0.001	0.3033	Positive
Actinomycetospora_BV5_Otu000140	Solirubrobacter_BV5_Otu000045	0.001	0.2391	Positive
IMCC26207_BV5_Otu000258	Solirubrobacter_BV5_Otu000045	0.001	0.2413	Positive
Microtrichales_unclassified_BV5_Otu000273	Solirubrobacter_BV5_Otu000045	0.001	0.2102	Positive
X67.14_ge_BV5_Otu000395	Solirubrobacter_BV5_Otu000045	0.001	0.3016	Positive
g__Desmococcus_FITS2_Otu00025	Solirubrobacter_BV5_Otu000045	0.001	0.2386	Positive
Albugo_PV9_Otu00005	Solirubrobacter_BV5_Otu000045	0.007	-0.2031	Negative
Comamonadaceae_unclassified_BV5_Otu000055	Oxalobacteraceae_unclassified_BV5_Otu000047	0.001	0.3562	Positive
Comamonadaceae_unclassified_BV5_Otu000060	Oxalobacteraceae_unclassified_BV5_Otu000047	0.001	0.3332	Positive
Sphingomonadaceae_unclassified_BV5_Otu000063	Oxalobacteraceae_unclassified_BV5_Otu000047	0.001	0.2935	Positive
Devosia_BV5_Otu000065	Oxalobacteraceae_unclassified_BV5_Otu000047	0.001	0.32	Positive
Microbacteriaceae_unclassified_BV5_Otu000080	Oxalobacteraceae_unclassified_BV5_Otu000047	0.001	0.2886	Positive
Methylophilaceae_unclassified_BV5_Otu000090	Oxalobacteraceae_unclassified_BV5_Otu000047	0.006	0.2431	Positive
Comamonadaceae_unclassified_BV5_Otu000133	Oxalobacteraceae_unclassified_BV5_Otu000047	0.002	0.246	Positive
Pseudomonas_BV5_Otu000152	Oxalobacteraceae_unclassified_BV5_Otu000047	0.001	0.4112	Positive
Oxalobacteraceae_unclassified_BV5_Otu000159	Oxalobacteraceae_unclassified_BV5_Otu000047	0.001	0.2486	Positive
Alcaligenaceae_unclassified_BV5_Otu000195	Oxalobacteraceae_unclassified_BV5_Otu000047	0.007	0.223	Positive
Comamonadaceae_unclassified_BV5_Otu000266	Oxalobacteraceae_unclassified_BV5_Otu000047	0.003	0.2316	Positive
Oxalobacteraceae_unclassified_BV5_Otu000278	Oxalobacteraceae_unclassified_BV5_Otu000047	0.001	0.4362	Positive
Bacteriovorax_BV5_Otu000350	Oxalobacteraceae_unclassified_BV5_Otu000047	0.001	0.2668	Positive
Oxalobacteraceae_unclassified_BV5_Otu000867	Oxalobacteraceae_unclassified_BV5_Otu000047	0.001	0.2383	Positive
Oxalobacteraceae_unclassified_BV5_Otu001681	Oxalobacteraceae_unclassified_BV5_Otu000047	0.001	0.3196	Positive
Oxalobacteraceae_unclassified_BV5_Otu001964	Oxalobacteraceae_unclassified_BV5_Otu000047	0.001	0.2355	Positive
Oxalobacteraceae_unclassified_BV5_Otu001982	Oxalobacteraceae_unclassified_BV5_Otu000047	0.001	0.2949	Positive
Oxalobacteraceae_unclassified_BV5_Otu002027	Oxalobacteraceae_unclassified_BV5_Otu000047	0.001	0.2365	Positive
Oxalobacteraceae_unclassified_BV5_Otu002223	Oxalobacteraceae_unclassified_BV5_Otu000047	0.001	0.2509	Positive
Oxalobacteraceae_unclassified_BV5_Otu002590	Oxalobacteraceae_unclassified_BV5_Otu000047	0.001	0.2654	Positive
Oxalobacteraceae_unclassified_BV5_Otu003274	Oxalobacteraceae_unclassified_BV5_Otu000047	0.001	0.2091	Positive
g__Itersonilia_FITS2_Otu00026	Oxalobacteraceae_unclassified_BV5_Otu000047	0.007	0.2684	Positive
Pythium_PV9_Otu00029	Oxalobacteraceae_unclassified_BV5_Otu000047	0.001	0.3137	Positive
Microbacterium_BV5_Otu000064	Nakamurella_BV5_Otu000051	0.002	0.2153	Positive
Solirubrobacter_BV5_Otu000069	Nakamurella_BV5_Otu000051	0.002	0.2435	Positive
Nocardioides_BV5_Otu000071	Nakamurella_BV5_Otu000051	0.001	0.2439	Positive
Sphingorhabdus_BV5_Otu000076	Nakamurella_BV5_Otu000051	0.002	0.2358	Positive
Nocardioides_BV5_Otu000081	Nakamurella_BV5_Otu000051	0.001	0.2413	Positive
Pseudonocardia_BV5_Otu000086	Nakamurella_BV5_Otu000051	0.001	0.2259	Positive
X67.14_ge_BV5_Otu000096	Nakamurella_BV5_Otu000051	0.001	0.2672	Positive
X67.14_ge_BV5_Otu000115	Nakamurella_BV5_Otu000051	0.001	0.2246	Positive
Microlunatus_BV5_Otu000122	Nakamurella_BV5_Otu000051	0.001	0.2796	Positive
Actinomycetospora_BV5_Otu000140	Nakamurella_BV5_Otu000051	0.001	0.2625	Positive
uncultured_BV5_Otu000155	Nakamurella_BV5_Otu000051	0.001	0.2984	Positive
Oxalobacteraceae_unclassified_BV5_Otu000159	Nakamurella_BV5_Otu000051	0.004	-0.2062	Negative
Ilumatobacter_BV5_Otu000162	Nakamurella_BV5_Otu000051	0.001	0.2732	Positive
Mycobacterium_BV5_Otu000248	Nakamurella_BV5_Otu000051	0.003	0.2149	Positive
Clostridium_sensu_stricto_1_BV5_Otu000322	Nakamurella_BV5_Otu000051	0.001	0.2479	Positive
Rubrobacter_BV5_Otu000355	Nakamurella_BV5_Otu000051	0.002	0.2213	Positive
g__Thanatephorus_FITS2_Otu00019	Nakamurella_BV5_Otu000051	0.004	0.2145	Positive
Microbacteriaceae_unclassified_BV5_Otu000070	Polaromonas_BV5_Otu000052	0.005	0.2209	Positive
Sphingorhabdus_BV5_Otu000076	Polaromonas_BV5_Otu000052	0.001	0.2253	Positive
Microbacteriaceae_unclassified_BV5_Otu000080	Polaromonas_BV5_Otu000052	0.003	0.2253	Positive
Xanthobacteraceae_unclassified_BV5_Otu000121	Polaromonas_BV5_Otu000052	0.01	0.2018	Positive
Methylotenera_BV5_Otu000130	Polaromonas_BV5_Otu000052	0.002	0.2462	Positive
Cellvibrio_BV5_Otu000165	Polaromonas_BV5_Otu000052	0.001	0.2833	Positive
Methylotenera_BV5_Otu000187	Polaromonas_BV5_Otu000052	0.001	0.2745	Positive
Sphingomonadaceae_unclassified_BV5_Otu000216	Polaromonas_BV5_Otu000052	0.001	0.2884	Positive
Flavobacterium_BV5_Otu000284	Polaromonas_BV5_Otu000052	0.004	0.2245	Positive
Flavobacterium_BV5_Otu000285	Polaromonas_BV5_Otu000052	0.001	0.2009	Positive
Croceicoccus_BV5_Otu000320	Polaromonas_BV5_Otu000052	0.007	-0.2128	Negative
Sphingopyxis_BV5_Otu000343	Polaromonas_BV5_Otu000052	0.001	0.207	Positive
Bacteriovorax_BV5_Otu000350	Polaromonas_BV5_Otu000052	0.001	0.2714	Positive
g__Alternaria_FITS2_Otu00015	Polaromonas_BV5_Otu000052	0.005	0.242	Positive
g__Cryptococcus_FITS2_Otu00763	Polaromonas_BV5_Otu000052	0.002	-0.2181	Negative
Solirubrobacter_BV5_Otu000069	Blastococcus_BV5_Otu000054	0.001	0.2373	Positive
Sphingorhabdus_BV5_Otu000076	Blastococcus_BV5_Otu000054	0.001	0.254	Positive
Pseudonocardia_BV5_Otu000086	Blastococcus_BV5_Otu000054	0.001	0.2219	Positive
X67.14_ge_BV5_Otu000096	Blastococcus_BV5_Otu000054	0.002	0.2688	Positive
Rubrobacter_BV5_Otu000097	Blastococcus_BV5_Otu000054	0.001	0.237	Positive
X67.14_ge_BV5_Otu000115	Blastococcus_BV5_Otu000054	0.001	0.2448	Positive
Bradyrhizobium_BV5_Otu000135	Blastococcus_BV5_Otu000054	0.001	0.2085	Positive
Actinomycetospora_BV5_Otu000140	Blastococcus_BV5_Otu000054	0.001	0.2681	Positive
Undibacterium_BV5_Otu000167	Blastococcus_BV5_Otu000054	0.002	0.216	Positive
Iamia_BV5_Otu000211	Blastococcus_BV5_Otu000054	0.001	0.212	Positive
Rubrobacter_BV5_Otu000355	Blastococcus_BV5_Otu000054	0.001	0.2646	Positive
X67.14_ge_BV5_Otu000395	Blastococcus_BV5_Otu000054	0.001	0.2494	Positive
X67.14_ge_BV5_Otu000624	Blastococcus_BV5_Otu000054	0.002	0.2152	Positive
Comamonadaceae_unclassified_BV5_Otu000060	Comamonadaceae_unclassified_BV5_Otu000055	0.002	0.2713	Positive
Sphingomonadaceae_unclassified_BV5_Otu000063	Comamonadaceae_unclassified_BV5_Otu000055	0.001	0.2581	Positive
Devosia_BV5_Otu000065	Comamonadaceae_unclassified_BV5_Otu000055	0.001	0.3131	Positive
Aureimonas_BV5_Otu000066	Comamonadaceae_unclassified_BV5_Otu000055	0.001	0.2344	Positive
Microbacteriaceae_unclassified_BV5_Otu000070	Comamonadaceae_unclassified_BV5_Otu000055	0.001	0.2888	Positive
Microbacteriaceae_unclassified_BV5_Otu000080	Comamonadaceae_unclassified_BV5_Otu000055	0.001	0.2806	Positive
Klenkia_BV5_Otu000084	Comamonadaceae_unclassified_BV5_Otu000055	0.001	0.2622	Positive
Comamonadaceae_unclassified_BV5_Otu000133	Comamonadaceae_unclassified_BV5_Otu000055	0.001	0.3347	Positive
Pseudomonas_BV5_Otu000152	Comamonadaceae_unclassified_BV5_Otu000055	0.001	0.2876	Positive
Devosia_BV5_Otu000154	Comamonadaceae_unclassified_BV5_Otu000055	0.003	0.2397	Positive
Alcaligenaceae_unclassified_BV5_Otu000195	Comamonadaceae_unclassified_BV5_Otu000055	0.001	0.2627	Positive
Comamonadaceae_unclassified_BV5_Otu000266	Comamonadaceae_unclassified_BV5_Otu000055	0.001	0.2868	Positive
Sphingobium_BV5_Otu000272	Comamonadaceae_unclassified_BV5_Otu000055	0.004	0.2086	Positive
Oxalobacteraceae_unclassified_BV5_Otu001681	Comamonadaceae_unclassified_BV5_Otu000055	0.001	0.2162	Positive
g__Titaea_FITS2_Otu00002	Comamonadaceae_unclassified_BV5_Otu000055	0.001	0.3148	Positive
g__Itersonilia_FITS2_Otu00026	Comamonadaceae_unclassified_BV5_Otu000055	0.002	0.2649	Positive
Pythium_PV9_Otu00029	Comamonadaceae_unclassified_BV5_Otu000055	0.002	0.2644	Positive
Rhizobacter_BV5_Otu000057	env.OPS_17_ge_BV5_Otu000056	0.004	0.2317	Positive
Methylophilus_BV5_Otu000125	env.OPS_17_ge_BV5_Otu000056	0.004	0.2128	Positive
Comamonadaceae_unclassified_BV5_Otu000133	env.OPS_17_ge_BV5_Otu000056	0.003	0.2112	Positive
Sphingomonas_BV5_Otu000240	env.OPS_17_ge_BV5_Otu000056	0.005	0.2282	Positive
g__Holtermanniella_FITS2_Otu00044	env.OPS_17_ge_BV5_Otu000056	0.01	0.2006	Positive
Pythium_PV9_Otu00029	env.OPS_17_ge_BV5_Otu000056	0.002	0.2391	Positive
Belnapia_BV5_Otu000074	Rhizobacter_BV5_Otu000057	0.004	0.2323	Positive
Sphingorhabdus_BV5_Otu000076	Rhizobacter_BV5_Otu000057	0.001	0.2403	Positive
Nannocystis_BV5_Otu000082	Rhizobacter_BV5_Otu000057	0.003	0.2149	Positive
Rubellimicrobium_BV5_Otu000089	Rhizobacter_BV5_Otu000057	0.002	0.2099	Positive
Microlunatus_BV5_Otu000122	Rhizobacter_BV5_Otu000057	0.003	0.2017	Positive
Rhodanobacteraceae_unclassified_BV5_Otu000143	Rhizobacter_BV5_Otu000057	0.001	0.2339	Positive
Cellvibrio_BV5_Otu000165	Rhizobacter_BV5_Otu000057	0.003	0.2281	Positive
Bacteriovorax_BV5_Otu000350	Rhizobacter_BV5_Otu000057	0.004	0.2086	Positive
Aquabacterium_BV5_Otu000478	Rhizobacter_BV5_Otu000057	0.001	0.2421	Positive
g__Boeremia_FITS2_Otu00009	Rhizobacter_BV5_Otu000057	0.008	0.2094	Positive
Pythium_PV9_Otu00029	Rhizobacter_BV5_Otu000057	0.002	0.2173	Positive
Xanthomonadaceae_unclassified_BV5_Otu000098	Xanthomonadaceae_unclassified_BV5_Otu000058	0.008	0.2049	Positive
Xanthomonas_BV5_Otu000186	Xanthomonadaceae_unclassified_BV5_Otu000058	0.001	0.8021	Positive
Pseudoxanthomonas_BV5_Otu000754	Xanthomonadaceae_unclassified_BV5_Otu000058	0.001	0.2504	Positive
Xanthomonadaceae_unclassified_BV5_Otu001161	Xanthomonadaceae_unclassified_BV5_Otu000058	0.001	0.5843	Positive
Xanthomonas_BV5_Otu001421	Xanthomonadaceae_unclassified_BV5_Otu000058	0.001	0.5478	Positive
Xanthomonadaceae_unclassified_BV5_Otu002418	Xanthomonadaceae_unclassified_BV5_Otu000058	0.001	0.365	Positive
Xanthomonadaceae_unclassified_BV5_Otu002709	Xanthomonadaceae_unclassified_BV5_Otu000058	0.001	0.3527	Positive
Xanthomonas_BV5_Otu003428	Xanthomonadaceae_unclassified_BV5_Otu000058	0.001	0.328	Positive
Xanthomonas_BV5_Otu003480	Xanthomonadaceae_unclassified_BV5_Otu000058	0.001	0.2701	Positive
g__Coprinellus_FITS2_Otu00218	Xanthomonadaceae_unclassified_BV5_Otu000058	0.003	0.2328	Positive
Chloromonas_PV9_Otu00079	Xanthomonadaceae_unclassified_BV5_Otu000058	0.001	0.3703	Positive
Microbacterium_BV5_Otu000064	Pelomonas_BV5_Otu000059	0.009	0.2218	Positive
Microbacteriaceae_unclassified_BV5_Otu000070	Pelomonas_BV5_Otu000059	0.006	-0.2351	Negative
Kineococcus_BV5_Otu000083	Pelomonas_BV5_Otu000059	0.008	0.2008	Positive
Staphylococcus_BV5_Otu000087	Pelomonas_BV5_Otu000059	0.001	0.4536	Positive
Bacillus_BV5_Otu000088	Pelomonas_BV5_Otu000059	0.001	0.3419	Positive
Prevotella_7_BV5_Otu000107	Pelomonas_BV5_Otu000059	0.001	0.3854	Positive
Pseudomonas_BV5_Otu000110	Pelomonas_BV5_Otu000059	0.001	-0.289	Negative
Streptococcus_BV5_Otu000112	Pelomonas_BV5_Otu000059	0.001	0.5177	Positive
Cutibacterium_BV5_Otu000119	Pelomonas_BV5_Otu000059	0.001	0.3291	Positive
Sphingomonadaceae_unclassified_BV5_Otu000120	Pelomonas_BV5_Otu000059	0.001	0.3143	Positive
Streptococcus_BV5_Otu000141	Pelomonas_BV5_Otu000059	0.001	0.3315	Positive
Comamonadaceae_unclassified_BV5_Otu000150	Pelomonas_BV5_Otu000059	0.005	0.2295	Positive
Sphingomonas_BV5_Otu000151	Pelomonas_BV5_Otu000059	0.001	0.2981	Positive
Pseudomonas_BV5_Otu000152	Pelomonas_BV5_Otu000059	0.002	-0.2652	Negative
uncultured_BV5_Otu000155	Pelomonas_BV5_Otu000059	0.001	0.2064	Positive
Undibacterium_BV5_Otu000167	Pelomonas_BV5_Otu000059	0.001	0.3076	Positive
Caulobacteraceae_unclassified_BV5_Otu000218	Pelomonas_BV5_Otu000059	0.002	0.244	Positive
Flavobacteriaceae_unclassified_BV5_Otu000229	Pelomonas_BV5_Otu000059	0.001	-0.2311	Negative
Acidibacter_BV5_Otu000250	Pelomonas_BV5_Otu000059	0.002	0.2779	Positive
Croceicoccus_BV5_Otu000289	Pelomonas_BV5_Otu000059	0.001	0.4678	Positive
Actinomyces_BV5_Otu000290	Pelomonas_BV5_Otu000059	0.001	0.3703	Positive
Croceicoccus_BV5_Otu000320	Pelomonas_BV5_Otu000059	0.001	0.5394	Positive
Staphylococcus_BV5_Otu000533	Pelomonas_BV5_Otu000059	0.001	0.3933	Positive
Fimbriimonadaceae_ge_BV5_Otu000693	Pelomonas_BV5_Otu000059	0.001	0.2385	Positive
Streptococcus_BV5_Otu000732	Pelomonas_BV5_Otu000059	0.001	0.3259	Positive
g__Septoria_FITS2_Otu00021	Pelomonas_BV5_Otu000059	0.001	0.2559	Positive
g__Dioszegia_FITS2_Otu00132	Pelomonas_BV5_Otu000059	0.003	-0.2264	Negative
Pythium_PV9_Otu00029	Pelomonas_BV5_Otu000059	0.002	-0.3151	Negative
Sphingomonadaceae_unclassified_BV5_Otu000063	Comamonadaceae_unclassified_BV5_Otu000060	0.001	0.282	Positive
Devosia_BV5_Otu000065	Comamonadaceae_unclassified_BV5_Otu000060	0.001	0.3614	Positive
Microbacteriaceae_unclassified_BV5_Otu000080	Comamonadaceae_unclassified_BV5_Otu000060	0.003	0.2071	Positive
Comamonadaceae_unclassified_BV5_Otu000133	Comamonadaceae_unclassified_BV5_Otu000060	0.001	0.2998	Positive
Pseudomonas_BV5_Otu000152	Comamonadaceae_unclassified_BV5_Otu000060	0.006	0.2259	Positive
Devosia_BV5_Otu000154	Comamonadaceae_unclassified_BV5_Otu000060	0.007	0.2008	Positive
Sphingomonas_BV5_Otu000240	Comamonadaceae_unclassified_BV5_Otu000060	0.002	0.2307	Positive
Oxalobacteraceae_unclassified_BV5_Otu000278	Comamonadaceae_unclassified_BV5_Otu000060	0.003	0.2665	Positive
Caulobacteraceae_unclassified_BV5_Otu000470	Comamonadaceae_unclassified_BV5_Otu000060	0.005	0.2052	Positive
g__Itersonilia_FITS2_Otu00026	Comamonadaceae_unclassified_BV5_Otu000060	0.008	0.2311	Positive
Bacillus_BV5_Otu000088	Acidiphilium_BV5_Otu000062	0.001	0.3218	Positive
Rubellimicrobium_BV5_Otu000137	Acidiphilium_BV5_Otu000062	0.003	0.2085	Positive
Massilia_BV5_Otu000163	Acidiphilium_BV5_Otu000062	0.001	0.2699	Positive
Massilia_BV5_Otu000172	Acidiphilium_BV5_Otu000062	0.001	0.2108	Positive
Acidiphilium_BV5_Otu000245	Acidiphilium_BV5_Otu000062	0.003	0.203	Positive
Actinomyces_BV5_Otu000290	Acidiphilium_BV5_Otu000062	0.002	0.2284	Positive
o__Helotiales_unclassified_FITS2_Otu00008	Acidiphilium_BV5_Otu000062	0.004	0.2234	Positive
f__Didymellaceae_unclassified_FITS2_Otu00029	Acidiphilium_BV5_Otu000062	0.002	0.2607	Positive
Albugo_PV9_Otu00005	Acidiphilium_BV5_Otu000062	0.004	-0.227	Negative
Devosia_BV5_Otu000065	Sphingomonadaceae_unclassified_BV5_Otu000063	0.001	0.3813	Positive
Microbacteriaceae_unclassified_BV5_Otu000070	Sphingomonadaceae_unclassified_BV5_Otu000063	0.001	0.338	Positive
Microbacteriaceae_unclassified_BV5_Otu000080	Sphingomonadaceae_unclassified_BV5_Otu000063	0.001	0.2717	Positive
Methylophilaceae_unclassified_BV5_Otu000090	Sphingomonadaceae_unclassified_BV5_Otu000063	0.004	0.2152	Positive
Devosia_BV5_Otu000154	Sphingomonadaceae_unclassified_BV5_Otu000063	0.001	0.315	Positive
Alcaligenaceae_unclassified_BV5_Otu000195	Sphingomonadaceae_unclassified_BV5_Otu000063	0.001	0.3029	Positive
Clavibacter_BV5_Otu000198	Sphingomonadaceae_unclassified_BV5_Otu000063	0.003	0.2152	Positive
Sphingomonadaceae_unclassified_BV5_Otu000216	Sphingomonadaceae_unclassified_BV5_Otu000063	0.003	0.2282	Positive
Belnapia_BV5_Otu000074	Microbacterium_BV5_Otu000064	0.001	0.2193	Positive
X67.14_ge_BV5_Otu000096	Microbacterium_BV5_Otu000064	0.005	0.2206	Positive
Amaricoccus_BV5_Otu000113	Microbacterium_BV5_Otu000064	0.002	0.2037	Positive
Microlunatus_BV5_Otu000122	Microbacterium_BV5_Otu000064	0.001	0.2247	Positive
uncultured_BV5_Otu000155	Microbacterium_BV5_Otu000064	0.001	0.2689	Positive
Mycobacterium_BV5_Otu000248	Microbacterium_BV5_Otu000064	0.001	0.2173	Positive
IMCC26207_BV5_Otu000258	Microbacterium_BV5_Otu000064	0.001	0.2248	Positive
Croceicoccus_BV5_Otu000289	Microbacterium_BV5_Otu000064	0.003	0.2135	Positive
Croceicoccus_BV5_Otu000320	Microbacterium_BV5_Otu000064	0.004	0.2093	Positive
g__Cladosporium_FITS2_Otu00004	Microbacterium_BV5_Otu000064	0.005	0.2705	Positive
g__Boeremia_FITS2_Otu00009	Microbacterium_BV5_Otu000064	0.005	0.229	Positive
g__Alternaria_FITS2_Otu00011	Microbacterium_BV5_Otu000064	0.009	0.2178	Positive
g__Septoria_FITS2_Otu00021	Microbacterium_BV5_Otu000064	0.001	0.325	Positive
f__Didymellaceae_unclassified_FITS2_Otu00029	Microbacterium_BV5_Otu000064	0.004	0.2667	Positive
g__Vishniacozyma_FITS2_Otu00067	Microbacterium_BV5_Otu000064	0.001	0.2107	Positive
Pythium_PV9_Otu00029	Microbacterium_BV5_Otu000064	0.004	-0.2269	Negative
Microbacteriaceae_unclassified_BV5_Otu000070	Devosia_BV5_Otu000065	0.001	0.4308	Positive
Rhizobiaceae_unclassified_BV5_Otu000085	Devosia_BV5_Otu000065	0.001	0.3358	Positive
Staphylococcus_BV5_Otu000087	Devosia_BV5_Otu000065	0.001	-0.2945	Negative
Bacillus_BV5_Otu000088	Devosia_BV5_Otu000065	0.008	-0.2149	Negative
Streptococcus_BV5_Otu000112	Devosia_BV5_Otu000065	0.008	-0.236	Negative
Cutibacterium_BV5_Otu000119	Devosia_BV5_Otu000065	0.001	-0.299	Negative
Pseudomonas_BV5_Otu000152	Devosia_BV5_Otu000065	0.001	0.2613	Positive
Devosia_BV5_Otu000154	Devosia_BV5_Otu000065	0.001	0.2987	Positive
Alcaligenaceae_unclassified_BV5_Otu000195	Devosia_BV5_Otu000065	0.001	0.3638	Positive
Clavibacter_BV5_Otu000198	Devosia_BV5_Otu000065	0.001	0.2637	Positive
Sphingomonadaceae_unclassified_BV5_Otu000216	Devosia_BV5_Otu000065	0.001	0.247	Positive
Sphingomonas_BV5_Otu000240	Devosia_BV5_Otu000065	0.001	0.3073	Positive
Comamonadaceae_unclassified_BV5_Otu000266	Devosia_BV5_Otu000065	0.001	0.3072	Positive
Oxalobacteraceae_unclassified_BV5_Otu000278	Devosia_BV5_Otu000065	0.001	0.2792	Positive
Actinomyces_BV5_Otu000290	Devosia_BV5_Otu000065	0.001	-0.2674	Negative
Cupriavidus_BV5_Otu000312	Devosia_BV5_Otu000065	0.001	-0.2821	Negative
Croceicoccus_BV5_Otu000320	Devosia_BV5_Otu000065	0.002	-0.2219	Negative
Methylobacterium.Methylorubrum_BV5_Otu000351	Devosia_BV5_Otu000065	0.001	-0.2132	Negative
Pedobacter_BV5_Otu000677	Devosia_BV5_Otu000065	0.001	0.2792	Positive
Streptococcus_BV5_Otu000732	Devosia_BV5_Otu000065	0.001	-0.2167	Negative
g__Titaea_FITS2_Otu00002	Devosia_BV5_Otu000065	0.003	0.2547	Positive
g__Leucosporidium_FITS2_Otu00100	Devosia_BV5_Otu000065	0.001	0.2425	Positive
o__Helotiales_unclassified_FITS2_Otu00063	Aureimonas_BV5_Otu000066	0.003	0.211	Positive
g__Microbotryozyma_FITS2_Otu00165	Aureimonas_BV5_Otu000066	0.004	0.2008	Positive
Chloroidium_PV9_Otu00008	Aureimonas_BV5_Otu000066	0.001	0.266	Positive
Watanabea_PV9_Otu00025	Aureimonas_BV5_Otu000066	0.004	0.2005	Positive
Belnapia_BV5_Otu000074	Solirubrobacter_BV5_Otu000069	0.001	0.2202	Positive
Sphingorhabdus_BV5_Otu000076	Solirubrobacter_BV5_Otu000069	0.001	0.2209	Positive
Sphingomonas_BV5_Otu000093	Solirubrobacter_BV5_Otu000069	0.001	0.2139	Positive
X67.14_ge_BV5_Otu000096	Solirubrobacter_BV5_Otu000069	0.001	0.2726	Positive
Rubrobacter_BV5_Otu000097	Solirubrobacter_BV5_Otu000069	0.001	0.3344	Positive
Amaricoccus_BV5_Otu000113	Solirubrobacter_BV5_Otu000069	0.002	0.2022	Positive
X67.14_ge_BV5_Otu000115	Solirubrobacter_BV5_Otu000069	0.001	0.2551	Positive
Actinomycetospora_BV5_Otu000140	Solirubrobacter_BV5_Otu000069	0.001	0.2566	Positive
uncultured_BV5_Otu000155	Solirubrobacter_BV5_Otu000069	0.001	0.2189	Positive
Ilumatobacter_BV5_Otu000162	Solirubrobacter_BV5_Otu000069	0.001	0.2341	Positive
Mycobacterium_BV5_Otu000248	Solirubrobacter_BV5_Otu000069	0.001	0.2299	Positive
IMCC26207_BV5_Otu000258	Solirubrobacter_BV5_Otu000069	0.001	0.2508	Positive
Nocardioides_BV5_Otu000265	Solirubrobacter_BV5_Otu000069	0.001	0.2091	Positive
Microtrichales_unclassified_BV5_Otu000273	Solirubrobacter_BV5_Otu000069	0.001	0.2735	Positive
Geminicoccus_BV5_Otu000341	Solirubrobacter_BV5_Otu000069	0.001	0.2098	Positive
X67.14_ge_BV5_Otu000395	Solirubrobacter_BV5_Otu000069	0.001	0.2301	Positive
X67.14_ge_BV5_Otu000481	Solirubrobacter_BV5_Otu000069	0.001	0.2181	Positive
X67.14_ge_BV5_Otu000624	Solirubrobacter_BV5_Otu000069	0.003	0.2037	Positive
Microbacteriaceae_unclassified_BV5_Otu000080	Microbacteriaceae_unclassified_BV5_Otu000070	0.001	0.2649	Positive
Rhizobiaceae_unclassified_BV5_Otu000085	Microbacteriaceae_unclassified_BV5_Otu000070	0.002	0.25	Positive
Staphylococcus_BV5_Otu000087	Microbacteriaceae_unclassified_BV5_Otu000070	0.004	-0.2425	Negative
Methylophilaceae_unclassified_BV5_Otu000090	Microbacteriaceae_unclassified_BV5_Otu000070	0.01	0.2086	Positive
Streptococcus_BV5_Otu000112	Microbacteriaceae_unclassified_BV5_Otu000070	0.008	-0.2157	Negative
Comamonadaceae_unclassified_BV5_Otu000133	Microbacteriaceae_unclassified_BV5_Otu000070	0.002	0.2225	Positive
Devosia_BV5_Otu000154	Microbacteriaceae_unclassified_BV5_Otu000070	0.001	0.3083	Positive
Alcaligenaceae_unclassified_BV5_Otu000195	Microbacteriaceae_unclassified_BV5_Otu000070	0.001	0.3502	Positive
Clavibacter_BV5_Otu000198	Microbacteriaceae_unclassified_BV5_Otu000070	0.001	0.4744	Positive
Flavobacteriaceae_unclassified_BV5_Otu000229	Microbacteriaceae_unclassified_BV5_Otu000070	0.001	0.2912	Positive
Comamonadaceae_unclassified_BV5_Otu000266	Microbacteriaceae_unclassified_BV5_Otu000070	0.001	0.2188	Positive
Croceicoccus_BV5_Otu000289	Microbacteriaceae_unclassified_BV5_Otu000070	0.001	-0.2517	Negative
Actinomyces_BV5_Otu000290	Microbacteriaceae_unclassified_BV5_Otu000070	0.007	-0.2025	Negative
Turicibacter_BV5_Otu000316	Microbacteriaceae_unclassified_BV5_Otu000070	0.004	-0.2121	Negative
Croceicoccus_BV5_Otu000320	Microbacteriaceae_unclassified_BV5_Otu000070	0.001	-0.2416	Negative
Microbacteriaceae_unclassified_BV5_Otu000334	Microbacteriaceae_unclassified_BV5_Otu000070	0.001	0.2839	Positive
Cryobacterium_BV5_Otu000353	Microbacteriaceae_unclassified_BV5_Otu000070	0.001	0.2912	Positive
Microbacteriaceae_unclassified_BV5_Otu000498	Microbacteriaceae_unclassified_BV5_Otu000070	0.001	0.3275	Positive
Pedobacter_BV5_Otu000677	Microbacteriaceae_unclassified_BV5_Otu000070	0.001	0.2993	Positive
Microbacteriaceae_unclassified_BV5_Otu000704	Microbacteriaceae_unclassified_BV5_Otu000070	0.001	0.33	Positive
Nevskia_BV5_Otu001122	Microbacteriaceae_unclassified_BV5_Otu000070	0.001	-0.2423	Negative
Microbacteriaceae_unclassified_BV5_Otu001494	Microbacteriaceae_unclassified_BV5_Otu000070	0.001	0.2533	Positive
g__Leucosporidium_FITS2_Otu00018	Microbacteriaceae_unclassified_BV5_Otu000070	0.002	0.2837	Positive
g__Filobasidium_FITS2_Otu00037	Microbacteriaceae_unclassified_BV5_Otu000070	0.001	0.2394	Positive
g__Holtermanniella_FITS2_Otu00044	Microbacteriaceae_unclassified_BV5_Otu000070	0.003	0.2281	Positive
o__Tremellales_unclassified_FITS2_Otu00077	Microbacteriaceae_unclassified_BV5_Otu000070	0.002	0.2464	Positive
uncultured_BV5_Otu000155	Nocardioides_BV5_Otu000071	0.001	0.234	Positive
Microbacteriaceae_unclassified_BV5_Otu000334	Sphingomonas_BV5_Otu000072	0.001	0.3377	Positive
g__Coprinellus_FITS2_Otu00218	Sphingomonas_BV5_Otu000072	0.005	-0.2048	Negative
Sphingorhabdus_BV5_Otu000076	Belnapia_BV5_Otu000074	0.001	0.2932	Positive
Rubrobacter_BV5_Otu000097	Belnapia_BV5_Otu000074	0.001	0.2154	Positive
X67.14_ge_BV5_Otu000115	Belnapia_BV5_Otu000074	0.002	0.2095	Positive
uncultured_BV5_Otu000155	Belnapia_BV5_Otu000074	0.001	0.2481	Positive
Mycobacterium_BV5_Otu000248	Belnapia_BV5_Otu000074	0.001	0.2054	Positive
Geminicoccus_BV5_Otu000341	Belnapia_BV5_Otu000074	0.001	0.2033	Positive
Kineococcus_BV5_Otu000083	Escherichia.Shigella_BV5_Otu000075	0.003	0.2094	Positive
Abditibacterium_BV5_Otu000131	Escherichia.Shigella_BV5_Otu000075	0.005	0.2158	Positive
Gemella_BV5_Otu000487	Escherichia.Shigella_BV5_Otu000075	0.002	0.2848	Positive
Atopobium_BV5_Otu000669	Escherichia.Shigella_BV5_Otu000075	0.004	0.2057	Positive
Mycobacterium_BV5_Otu001278	Escherichia.Shigella_BV5_Otu000075	0.001	0.2177	Positive
Peredibacter_BV5_Otu001279	Escherichia.Shigella_BV5_Otu000075	0.002	0.2092	Positive
g__Alternaria_FITS2_Otu00015	Escherichia.Shigella_BV5_Otu000075	0.007	0.211	Positive
g__Knufia_FITS2_Otu00136	Escherichia.Shigella_BV5_Otu000075	0.002	0.2721	Positive
Ptolemeba_PV9_Otu00321	Escherichia.Shigella_BV5_Otu000075	0.001	0.2085	Positive
Kineococcus_BV5_Otu000083	Sphingorhabdus_BV5_Otu000076	0.001	0.2158	Positive
Amaricoccus_BV5_Otu000113	Sphingorhabdus_BV5_Otu000076	0.001	0.2245	Positive
Sphingomonadaceae_unclassified_BV5_Otu000120	Sphingorhabdus_BV5_Otu000076	0.005	0.2088	Positive
Microlunatus_BV5_Otu000122	Sphingorhabdus_BV5_Otu000076	0.001	0.2277	Positive
Pajaroellobacter_BV5_Otu000129	Sphingorhabdus_BV5_Otu000076	0.001	0.2039	Positive
uncultured_BV5_Otu000155	Sphingorhabdus_BV5_Otu000076	0.001	0.2922	Positive
Methylobacterium.Methylorubrum_BV5_Otu000274	Sphingorhabdus_BV5_Otu000076	0.002	0.2138	Positive
g__Titaea_FITS2_Otu00002	CL500.29_marine_group_BV5_Otu000079	0.001	0.2313	Positive
g__Boeremia_FITS2_Otu00009	CL500.29_marine_group_BV5_Otu000079	0.001	0.2056	Positive
Nocardioides_BV5_Otu000081	Microbacteriaceae_unclassified_BV5_Otu000080	0.003	0.204	Positive
Rhizobiaceae_unclassified_BV5_Otu000085	Microbacteriaceae_unclassified_BV5_Otu000080	0.001	0.2279	Positive
Comamonadaceae_unclassified_BV5_Otu000133	Microbacteriaceae_unclassified_BV5_Otu000080	0.001	0.2308	Positive
Devosia_BV5_Otu000154	Microbacteriaceae_unclassified_BV5_Otu000080	0.001	0.2417	Positive
Alcaligenaceae_unclassified_BV5_Otu000195	Microbacteriaceae_unclassified_BV5_Otu000080	0.002	0.2336	Positive
Sphingomonadaceae_unclassified_BV5_Otu000216	Microbacteriaceae_unclassified_BV5_Otu000080	0.003	0.2245	Positive
Oxalobacteraceae_unclassified_BV5_Otu000278	Microbacteriaceae_unclassified_BV5_Otu000080	0.007	0.2105	Positive
o__Helotiales_unclassified_FITS2_Otu00008	Microbacteriaceae_unclassified_BV5_Otu000080	0.006	0.2133	Positive
g__Thanatephorus_FITS2_Otu00019	Nocardioides_BV5_Otu000081	0.002	0.2111	Positive
Bacillus_BV5_Otu000088	Kineococcus_BV5_Otu000083	0.002	0.2638	Positive
Rubrobacter_BV5_Otu000097	Kineococcus_BV5_Otu000083	0.001	0.2233	Positive
Streptococcus_BV5_Otu000112	Kineococcus_BV5_Otu000083	0.001	0.2449	Positive
Sphingomonadaceae_unclassified_BV5_Otu000120	Kineococcus_BV5_Otu000083	0.001	0.2674	Positive
Massilia_BV5_Otu000163	Kineococcus_BV5_Otu000083	0.001	0.2313	Positive
Massilia_BV5_Otu000172	Kineococcus_BV5_Otu000083	0.001	0.2229	Positive
Staphylococcus_BV5_Otu000533	Kineococcus_BV5_Otu000083	0.001	0.2122	Positive
Pseudomonas_BV5_Otu001091	Kineococcus_BV5_Otu000083	0.003	0.2058	Positive
Mycobacterium_BV5_Otu000104	Rhizobiaceae_unclassified_BV5_Otu000085	0.001	0.2335	Positive
Cryobacterium_BV5_Otu000353	Rhizobiaceae_unclassified_BV5_Otu000085	0.001	0.2584	Positive
X67.14_ge_BV5_Otu000096	Pseudonocardia_BV5_Otu000086	0.002	0.2272	Positive
Conexibacter_BV5_Otu000114	Pseudonocardia_BV5_Otu000086	0.001	0.2159	Positive
Microlunatus_BV5_Otu000122	Pseudonocardia_BV5_Otu000086	0.002	0.2001	Positive
Actinomycetospora_BV5_Otu000140	Pseudonocardia_BV5_Otu000086	0.001	0.265	Positive
Mycobacterium_BV5_Otu000248	Pseudonocardia_BV5_Otu000086	0.001	0.2265	Positive
Geminicoccus_BV5_Otu000341	Pseudonocardia_BV5_Otu000086	0.001	0.2316	Positive
Rubrobacter_BV5_Otu000355	Pseudonocardia_BV5_Otu000086	0.001	0.2036	Positive
g__Gibberella_FITS2_Otu00039	Pseudonocardia_BV5_Otu000086	0.002	0.2109	Positive
g__Bradymyces_FITS2_Otu00101	Pseudonocardia_BV5_Otu000086	0.001	0.2004	Positive
Bacillus_BV5_Otu000088	Staphylococcus_BV5_Otu000087	0.001	0.2951	Positive
Chryseobacterium_BV5_Otu000094	Staphylococcus_BV5_Otu000087	0.008	-0.2028	Negative
Prevotella_7_BV5_Otu000107	Staphylococcus_BV5_Otu000087	0.001	0.3605	Positive
Pseudomonas_BV5_Otu000110	Staphylococcus_BV5_Otu000087	0.001	-0.3576	Negative
Streptococcus_BV5_Otu000112	Staphylococcus_BV5_Otu000087	0.001	0.5059	Positive
Cutibacterium_BV5_Otu000119	Staphylococcus_BV5_Otu000087	0.001	0.5541	Positive
Sphingomonadaceae_unclassified_BV5_Otu000120	Staphylococcus_BV5_Otu000087	0.001	0.3084	Positive
Streptococcus_BV5_Otu000141	Staphylococcus_BV5_Otu000087	0.001	0.4148	Positive
Pseudomonas_BV5_Otu000152	Staphylococcus_BV5_Otu000087	0.003	-0.266	Negative
Undibacterium_BV5_Otu000167	Staphylococcus_BV5_Otu000087	0.009	0.2198	Positive
Caulobacteraceae_unclassified_BV5_Otu000218	Staphylococcus_BV5_Otu000087	0.008	0.2043	Positive
Sphingomonas_BV5_Otu000240	Staphylococcus_BV5_Otu000087	0.001	-0.2477	Negative
Acidibacter_BV5_Otu000250	Staphylococcus_BV5_Otu000087	0.002	0.2227	Positive
Croceicoccus_BV5_Otu000289	Staphylococcus_BV5_Otu000087	0.001	0.4151	Positive
Actinomyces_BV5_Otu000290	Staphylococcus_BV5_Otu000087	0.001	0.3174	Positive
Cupriavidus_BV5_Otu000312	Staphylococcus_BV5_Otu000087	0.001	0.3988	Positive
Croceicoccus_BV5_Otu000320	Staphylococcus_BV5_Otu000087	0.001	0.46	Positive
Bacteriovorax_BV5_Otu000350	Staphylococcus_BV5_Otu000087	0.009	-0.2076	Negative
Methylobacterium.Methylorubrum_BV5_Otu000351	Staphylococcus_BV5_Otu000087	0.003	0.2628	Positive
Pedomicrobium_BV5_Otu000507	Staphylococcus_BV5_Otu000087	0.001	0.2304	Positive
Staphylococcus_BV5_Otu000533	Staphylococcus_BV5_Otu000087	0.001	0.432	Positive
Pedobacter_BV5_Otu000677	Staphylococcus_BV5_Otu000087	0.002	-0.2144	Negative
Streptococcus_BV5_Otu000732	Staphylococcus_BV5_Otu000087	0.001	0.3575	Positive
Caulobacter_BV5_Otu000752	Staphylococcus_BV5_Otu000087	0.001	0.259	Positive
Fimbriimonadaceae_ge_BV5_Otu000921	Staphylococcus_BV5_Otu000087	0.001	0.2535	Positive
g__Titaea_FITS2_Otu00002	Staphylococcus_BV5_Otu000087	0.001	-0.3341	Negative
g__Plectosphaerella_FITS2_Otu00016	Staphylococcus_BV5_Otu000087	0.01	-0.2199	Negative
g__Septoria_FITS2_Otu00021	Staphylococcus_BV5_Otu000087	0.003	0.2765	Positive
g__Dioszegia_FITS2_Otu00132	Staphylococcus_BV5_Otu000087	0.004	-0.2446	Negative
Rhogostoma.lineage_unclassified_PV9_Otu00003	Staphylococcus_BV5_Otu000087	0.003	-0.2441	Negative
Prevotella_7_BV5_Otu000107	Bacillus_BV5_Otu000088	0.001	0.2488	Positive
Streptococcus_BV5_Otu000112	Bacillus_BV5_Otu000088	0.002	0.2442	Positive
Cutibacterium_BV5_Otu000119	Bacillus_BV5_Otu000088	0.004	0.2368	Positive
Sphingomonadaceae_unclassified_BV5_Otu000120	Bacillus_BV5_Otu000088	0.001	0.2576	Positive
Streptococcus_BV5_Otu000141	Bacillus_BV5_Otu000088	0.002	0.2437	Positive
Planococcaceae_unclassified_BV5_Otu000148	Bacillus_BV5_Otu000088	0.004	0.2067	Positive
Comamonadaceae_unclassified_BV5_Otu000150	Bacillus_BV5_Otu000088	0.005	0.2415	Positive
Pseudomonas_BV5_Otu000152	Bacillus_BV5_Otu000088	0.006	-0.2245	Negative
Nocardiaceae_unclassified_BV5_Otu000156	Bacillus_BV5_Otu000088	0.001	-0.2256	Negative
Oxalobacteraceae_unclassified_BV5_Otu000159	Bacillus_BV5_Otu000088	0.005	-0.2142	Negative
Undibacterium_BV5_Otu000167	Bacillus_BV5_Otu000088	0.005	0.2009	Positive
Alcaligenaceae_unclassified_BV5_Otu000195	Bacillus_BV5_Otu000088	0.006	-0.2099	Negative
Sphingomonas_BV5_Otu000240	Bacillus_BV5_Otu000088	0.008	-0.206	Negative
Acidibacter_BV5_Otu000250	Bacillus_BV5_Otu000088	0.001	0.2468	Positive
Croceicoccus_BV5_Otu000289	Bacillus_BV5_Otu000088	0.003	0.2366	Positive
Actinomyces_BV5_Otu000290	Bacillus_BV5_Otu000088	0.002	0.2294	Positive
Croceicoccus_BV5_Otu000320	Bacillus_BV5_Otu000088	0.001	0.325	Positive
Staphylococcus_BV5_Otu000533	Bacillus_BV5_Otu000088	0.001	0.2332	Positive
Streptococcus_BV5_Otu000732	Bacillus_BV5_Otu000088	0.001	0.2468	Positive
Acinetobacter_BV5_Otu001772	Bacillus_BV5_Otu000088	0.001	0.2019	Positive
o__Tremellales_unclassified_FITS2_Otu00077	Bacillus_BV5_Otu000088	0.007	-0.2023	Negative
g__Stagonosporopsis_FITS2_Otu00035	Rubellimicrobium_BV5_Otu000089	0.006	0.2096	Positive
Albugo_PV9_Otu00005	Rubellimicrobium_BV5_Otu000089	0.006	-0.218	Negative
Streptococcus_BV5_Otu000112	Methylophilaceae_unclassified_BV5_Otu000090	0.009	-0.2141	Negative
Methylophilus_BV5_Otu000125	Methylophilaceae_unclassified_BV5_Otu000090	0.002	0.3124	Positive
Methylotenera_BV5_Otu000130	Methylophilaceae_unclassified_BV5_Otu000090	0.002	0.2628	Positive
Pseudomonas_BV5_Otu000152	Methylophilaceae_unclassified_BV5_Otu000090	0.003	0.2416	Positive
Methylotenera_BV5_Otu000187	Methylophilaceae_unclassified_BV5_Otu000090	0.008	0.2103	Positive
Croceicoccus_BV5_Otu000289	Methylophilaceae_unclassified_BV5_Otu000090	0.001	-0.2247	Negative
Croceicoccus_BV5_Otu000320	Methylophilaceae_unclassified_BV5_Otu000090	0.005	-0.2359	Negative
g__Septoria_FITS2_Otu00021	Methylophilaceae_unclassified_BV5_Otu000090	0.009	-0.2199	Negative
g__Desmococcus_FITS2_Otu00025	Methylophilaceae_unclassified_BV5_Otu000090	0.004	-0.2175	Negative
o__Helotiales_unclassified_FITS2_Otu00259	Methylophilaceae_unclassified_BV5_Otu000090	0.001	0.2151	Positive
g__Cryptococcus_FITS2_Otu00763	Methylophilaceae_unclassified_BV5_Otu000090	0.002	-0.2085	Negative
Pythium_PV9_Otu00029	Methylophilaceae_unclassified_BV5_Otu000090	0.001	0.2644	Positive
Geminicoccus_BV5_Otu000341	Nocardioides_BV5_Otu000091	0.002	0.2027	Positive
X67.14_ge_BV5_Otu000395	Nocardioides_BV5_Otu000091	0.001	0.2038	Positive
Cutibacterium_BV5_Otu000119	Chryseobacterium_BV5_Otu000094	0.002	-0.2004	Negative
Clavibacter_BV5_Otu000198	Chryseobacterium_BV5_Otu000094	0.001	0.2412	Positive
Pedobacter_BV5_Otu000677	Chryseobacterium_BV5_Otu000094	0.001	0.2359	Positive
Sphingomonadaceae_unclassified_BV5_Otu000216	Oligoflexus_BV5_Otu000095	0.001	0.2004	Positive
g__Titaea_FITS2_Otu00002	Oligoflexus_BV5_Otu000095	0.001	0.2256	Positive
Rubrobacter_BV5_Otu000097	X67.14_ge_BV5_Otu000096	0.001	0.3148	Positive
X67.14_ge_BV5_Otu000115	X67.14_ge_BV5_Otu000096	0.001	0.3014	Positive
Actinomycetospora_BV5_Otu000140	X67.14_ge_BV5_Otu000096	0.001	0.2976	Positive
Planococcaceae_unclassified_BV5_Otu000148	X67.14_ge_BV5_Otu000096	0.001	0.2267	Positive
X67.14_ge_BV5_Otu000149	X67.14_ge_BV5_Otu000096	0.001	0.2227	Positive
uncultured_BV5_Otu000155	X67.14_ge_BV5_Otu000096	0.003	0.2238	Positive
Ilumatobacter_BV5_Otu000162	X67.14_ge_BV5_Otu000096	0.002	0.2316	Positive
IMCC26207_BV5_Otu000258	X67.14_ge_BV5_Otu000096	0.001	0.2445	Positive
Microtrichales_unclassified_BV5_Otu000273	X67.14_ge_BV5_Otu000096	0.001	0.2595	Positive
Rubrobacter_BV5_Otu000355	X67.14_ge_BV5_Otu000096	0.001	0.2179	Positive
X67.14_ge_BV5_Otu000395	X67.14_ge_BV5_Otu000096	0.001	0.3203	Positive
X67.14_ge_BV5_Otu000481	X67.14_ge_BV5_Otu000096	0.001	0.2003	Positive
X67.14_ge_BV5_Otu000624	X67.14_ge_BV5_Otu000096	0.001	0.2372	Positive
X67.14_ge_BV5_Otu001058	X67.14_ge_BV5_Otu000096	0.001	0.206	Positive
g__Paramyrothecium_FITS2_Otu00150	X67.14_ge_BV5_Otu000096	0.002	0.2352	Positive
Albugo_PV9_Otu00005	X67.14_ge_BV5_Otu000096	0.004	-0.2662	Negative
X67.14_ge_BV5_Otu000115	Rubrobacter_BV5_Otu000097	0.001	0.3023	Positive
Actinomycetospora_BV5_Otu000140	Rubrobacter_BV5_Otu000097	0.001	0.2854	Positive
X67.14_ge_BV5_Otu000149	Rubrobacter_BV5_Otu000097	0.001	0.2287	Positive
uncultured_BV5_Otu000155	Rubrobacter_BV5_Otu000097	0.001	0.2139	Positive
Undibacterium_BV5_Otu000167	Rubrobacter_BV5_Otu000097	0.001	0.239	Positive
Iamia_BV5_Otu000173	Rubrobacter_BV5_Otu000097	0.001	0.2003	Positive
Pseudonocardia_BV5_Otu000207	Rubrobacter_BV5_Otu000097	0.001	0.2074	Positive
Mycobacterium_BV5_Otu000248	Rubrobacter_BV5_Otu000097	0.001	0.2024	Positive
IMCC26207_BV5_Otu000258	Rubrobacter_BV5_Otu000097	0.001	0.3015	Positive
Microtrichales_unclassified_BV5_Otu000273	Rubrobacter_BV5_Otu000097	0.001	0.229	Positive
Croceicoccus_BV5_Otu000320	Rubrobacter_BV5_Otu000097	0.001	0.2121	Positive
X67.14_ge_BV5_Otu000395	Rubrobacter_BV5_Otu000097	0.001	0.2325	Positive
X67.14_ge_BV5_Otu000481	Rubrobacter_BV5_Otu000097	0.002	0.2129	Positive
X67.14_ge_BV5_Otu000624	Rubrobacter_BV5_Otu000097	0.002	0.219	Positive
Xanthomonas_BV5_Otu000186	Xanthomonadaceae_unclassified_BV5_Otu000098	0.001	0.2435	Positive
Xanthomonadaceae_unclassified_BV5_Otu002418	Xanthomonadaceae_unclassified_BV5_Otu000098	0.001	0.2016	Positive
o__Helotiales_unclassified_FITS2_Otu00008	Xanthomonadaceae_unclassified_BV5_Otu000098	0.002	0.2394	Positive
Sphingomonas_BV5_Otu000151	Mycobacterium_BV5_Otu000104	0.001	0.2624	Positive
g__Paramyrothecium_FITS2_Otu00150	Mycobacterium_BV5_Otu000104	0.002	0.2082	Positive
Chloroidium_PV9_Otu00008	Mycobacterium_BV5_Otu000104	0.001	0.2087	Positive
Pseudomonas_BV5_Otu000110	Prevotella_7_BV5_Otu000107	0.001	-0.2747	Negative
Streptococcus_BV5_Otu000112	Prevotella_7_BV5_Otu000107	0.001	0.3383	Positive
Cutibacterium_BV5_Otu000119	Prevotella_7_BV5_Otu000107	0.002	0.2236	Positive
Streptococcus_BV5_Otu000141	Prevotella_7_BV5_Otu000107	0.001	0.2579	Positive
Pseudomonas_BV5_Otu000152	Prevotella_7_BV5_Otu000107	0.001	-0.2538	Negative
Caulobacteraceae_unclassified_BV5_Otu000218	Prevotella_7_BV5_Otu000107	0.008	0.2047	Positive
Sphingomonas_BV5_Otu000240	Prevotella_7_BV5_Otu000107	0.004	-0.2151	Negative
Acidibacter_BV5_Otu000250	Prevotella_7_BV5_Otu000107	0.001	0.2252	Positive
Croceicoccus_BV5_Otu000289	Prevotella_7_BV5_Otu000107	0.004	0.2198	Positive
Actinomyces_BV5_Otu000290	Prevotella_7_BV5_Otu000107	0.002	0.2403	Positive
Croceicoccus_BV5_Otu000320	Prevotella_7_BV5_Otu000107	0.001	0.3508	Positive
Staphylococcus_BV5_Otu000533	Prevotella_7_BV5_Otu000107	0.001	0.3066	Positive
Fimbriimonadaceae_ge_BV5_Otu000693	Prevotella_7_BV5_Otu000107	0.001	0.3342	Positive
g__Boeremia_FITS2_Otu00009	Prevotella_7_BV5_Otu000107	0.006	-0.2229	Negative
Pythium_PV9_Otu00029	Prevotella_7_BV5_Otu000107	0.002	-0.241	Negative
Methylophilus_BV5_Otu000125	Flavobacterium_BV5_Otu000108	0.003	0.2322	Positive
Pseudomonas_BV5_Otu000152	Flavobacterium_BV5_Otu000108	0.001	0.229	Positive
Cellvibrio_BV5_Otu000165	Flavobacterium_BV5_Otu000108	0.001	0.3075	Positive
Pseudomonas_BV5_Otu000438	Flavobacterium_BV5_Otu000108	0.004	0.2089	Positive
f__Didymellaceae_unclassified_FITS2_Otu00005	Flavobacterium_BV5_Otu000108	0.002	0.2065	Positive
g__Alternaria_FITS2_Otu00015	Flavobacterium_BV5_Otu000108	0.005	0.2063	Positive
g__Plectosphaerella_FITS2_Otu00049	Flavobacterium_BV5_Otu000108	0.006	0.2	Positive
Streptococcus_BV5_Otu000112	Pseudomonas_BV5_Otu000110	0.001	-0.3452	Negative
Sphingomonas_BV5_Otu000240	Pseudomonas_BV5_Otu000110	0.003	0.2391	Positive
Croceicoccus_BV5_Otu000289	Pseudomonas_BV5_Otu000110	0.001	-0.2628	Negative
Cupriavidus_BV5_Otu000312	Pseudomonas_BV5_Otu000110	0.007	-0.2043	Negative
Croceicoccus_BV5_Otu000320	Pseudomonas_BV5_Otu000110	0.001	-0.3062	Negative
Staphylococcus_BV5_Otu000533	Pseudomonas_BV5_Otu000110	0.002	-0.224	Negative
Burkholderia.Caballeronia.Paraburkholderia_BV5_Otu000859	Pseudomonas_BV5_Otu000110	0.001	0.2042	Positive
Rhizobiaceae_unclassified_BV5_Otu001126	Pseudomonas_BV5_Otu000110	0.001	0.2201	Positive
Oxalobacteraceae_unclassified_BV5_Otu002194	Pseudomonas_BV5_Otu000110	0.002	0.2082	Positive
g__Titaea_FITS2_Otu00002	Pseudomonas_BV5_Otu000110	0.004	0.2621	Positive
g__Thanatephorus_FITS2_Otu00019	Pseudomonas_BV5_Otu000110	0.007	0.2063	Positive
g__Dioszegia_FITS2_Otu00132	Pseudomonas_BV5_Otu000110	0.001	0.2716	Positive
Chloroidium_PV9_Otu00008	Pseudomonas_BV5_Otu000110	0.006	-0.2122	Negative
Cutibacterium_BV5_Otu000119	Streptococcus_BV5_Otu000112	0.001	0.3586	Positive
Sphingomonadaceae_unclassified_BV5_Otu000120	Streptococcus_BV5_Otu000112	0.001	0.3023	Positive
Streptococcus_BV5_Otu000141	Streptococcus_BV5_Otu000112	0.001	0.3384	Positive
Pseudomonas_BV5_Otu000152	Streptococcus_BV5_Otu000112	0.002	-0.2627	Negative
Undibacterium_BV5_Otu000167	Streptococcus_BV5_Otu000112	0.001	0.2297	Positive
Sphingomonas_BV5_Otu000240	Streptococcus_BV5_Otu000112	0.004	-0.2443	Negative
Acidibacter_BV5_Otu000250	Streptococcus_BV5_Otu000112	0.001	0.2833	Positive
Croceicoccus_BV5_Otu000289	Streptococcus_BV5_Otu000112	0.001	0.449	Positive
Actinomyces_BV5_Otu000290	Streptococcus_BV5_Otu000112	0.003	0.2597	Positive
Cupriavidus_BV5_Otu000312	Streptococcus_BV5_Otu000112	0.001	0.2488	Positive
Croceicoccus_BV5_Otu000320	Streptococcus_BV5_Otu000112	0.001	0.4649	Positive
Staphylococcus_BV5_Otu000533	Streptococcus_BV5_Otu000112	0.001	0.399	Positive
Fimbriimonadaceae_ge_BV5_Otu000693	Streptococcus_BV5_Otu000112	0.001	0.2531	Positive
Streptococcus_BV5_Otu000732	Streptococcus_BV5_Otu000112	0.001	0.38	Positive
g__Titaea_FITS2_Otu00002	Streptococcus_BV5_Otu000112	0.001	-0.2943	Negative
g__Plectosphaerella_FITS2_Otu00016	Streptococcus_BV5_Otu000112	0.008	-0.2256	Negative
g__Septoria_FITS2_Otu00021	Streptococcus_BV5_Otu000112	0.001	0.3323	Positive
Pythium_PV9_Otu00029	Streptococcus_BV5_Otu000112	0.001	-0.258	Negative
Microlunatus_BV5_Otu000122	Amaricoccus_BV5_Otu000113	0.001	0.2692	Positive
uncultured_BV5_Otu000155	Amaricoccus_BV5_Otu000113	0.001	0.2635	Positive
Actinomyces_BV5_Otu000290	Amaricoccus_BV5_Otu000113	0.002	0.2068	Positive
Actinomycetospora_BV5_Otu000140	X67.14_ge_BV5_Otu000115	0.001	0.2495	Positive
Ilumatobacter_BV5_Otu000162	X67.14_ge_BV5_Otu000115	0.001	0.2117	Positive
X67.14_ge_BV5_Otu000188	X67.14_ge_BV5_Otu000115	0.001	0.2137	Positive
Mycobacterium_BV5_Otu000248	X67.14_ge_BV5_Otu000115	0.002	0.2013	Positive
IMCC26207_BV5_Otu000258	X67.14_ge_BV5_Otu000115	0.002	0.2155	Positive
Microtrichales_unclassified_BV5_Otu000273	X67.14_ge_BV5_Otu000115	0.001	0.215	Positive
X67.14_ge_BV5_Otu000395	X67.14_ge_BV5_Otu000115	0.002	0.2132	Positive
X67.14_ge_BV5_Otu000481	X67.14_ge_BV5_Otu000115	0.001	0.2146	Positive
X67.14_ge_BV5_Otu000624	X67.14_ge_BV5_Otu000115	0.001	0.2322	Positive
Colpoda_PV9_Otu00106	Tychonema_CCAP_1459.11B_BV5_Otu000116	0.001	0.2253	Positive
Methylotenera_BV5_Otu000130	Sphingomonadaceae_unclassified_BV5_Otu000118	0.001	0.329	Positive
Sphingorhabdus_BV5_Otu000132	Sphingomonadaceae_unclassified_BV5_Otu000118	0.001	0.2265	Positive
Streptococcus_BV5_Otu000141	Cutibacterium_BV5_Otu000119	0.001	0.2431	Positive
Clavibacter_BV5_Otu000198	Cutibacterium_BV5_Otu000119	0.002	-0.2384	Negative
Acidibacter_BV5_Otu000250	Cutibacterium_BV5_Otu000119	0.001	0.2526	Positive
Croceicoccus_BV5_Otu000289	Cutibacterium_BV5_Otu000119	0.001	0.3104	Positive
Actinomyces_BV5_Otu000290	Cutibacterium_BV5_Otu000119	0.002	0.2194	Positive
Cupriavidus_BV5_Otu000312	Cutibacterium_BV5_Otu000119	0.001	0.4127	Positive
Croceicoccus_BV5_Otu000320	Cutibacterium_BV5_Otu000119	0.001	0.3489	Positive
Methylobacterium.Methylorubrum_BV5_Otu000351	Cutibacterium_BV5_Otu000119	0.001	0.2736	Positive
Pedomicrobium_BV5_Otu000507	Cutibacterium_BV5_Otu000119	0.003	0.2082	Positive
Staphylococcus_BV5_Otu000533	Cutibacterium_BV5_Otu000119	0.001	0.305	Positive
Pedobacter_BV5_Otu000677	Cutibacterium_BV5_Otu000119	0.001	-0.2303	Negative
Streptococcus_BV5_Otu000732	Cutibacterium_BV5_Otu000119	0.001	0.3481	Positive
Caulobacter_BV5_Otu000752	Cutibacterium_BV5_Otu000119	0.003	0.201	Positive
g__Alternaria_FITS2_Otu00015	Cutibacterium_BV5_Otu000119	0.009	0.2203	Positive
g__Plectosphaerella_FITS2_Otu00016	Cutibacterium_BV5_Otu000119	0.01	-0.2009	Negative
g__Septoria_FITS2_Otu00021	Cutibacterium_BV5_Otu000119	0.002	0.265	Positive
g__Holtermanniella_FITS2_Otu00044	Cutibacterium_BV5_Otu000119	0.003	-0.2074	Negative
Streptococcus_BV5_Otu000141	Sphingomonadaceae_unclassified_BV5_Otu000120	0.001	0.2701	Positive
Sphingomonas_BV5_Otu000151	Sphingomonadaceae_unclassified_BV5_Otu000120	0.004	0.2162	Positive
Methylobacterium.Methylorubrum_BV5_Otu000274	Sphingomonadaceae_unclassified_BV5_Otu000120	0.002	0.226	Positive
Croceicoccus_BV5_Otu000289	Sphingomonadaceae_unclassified_BV5_Otu000120	0.003	0.2434	Positive
Croceicoccus_BV5_Otu000320	Sphingomonadaceae_unclassified_BV5_Otu000120	0.001	0.2742	Positive
Staphylococcus_BV5_Otu000533	Sphingomonadaceae_unclassified_BV5_Otu000120	0.001	0.2442	Positive
Streptococcus_BV5_Otu000732	Sphingomonadaceae_unclassified_BV5_Otu000120	0.001	0.2266	Positive
g__Septoria_FITS2_Otu00021	Sphingomonadaceae_unclassified_BV5_Otu000120	0.009	0.2212	Positive
Comamonadaceae_unclassified_BV5_Otu000150	Xanthobacteraceae_unclassified_BV5_Otu000121	0.005	-0.2125	Negative
Oxalobacteraceae_unclassified_BV5_Otu000159	Xanthobacteraceae_unclassified_BV5_Otu000121	0.007	0.2024	Positive
Cellvibrio_BV5_Otu000165	Xanthobacteraceae_unclassified_BV5_Otu000121	0.006	0.2349	Positive
Rhodopseudomonas_BV5_Otu000196	Xanthobacteraceae_unclassified_BV5_Otu000121	0.001	0.2527	Positive
Sphingomonas_BV5_Otu000298	Xanthobacteraceae_unclassified_BV5_Otu000121	0.001	0.2882	Positive
Cupriavidus_BV5_Otu000312	Xanthobacteraceae_unclassified_BV5_Otu000121	0.001	0.3234	Positive
Croceicoccus_BV5_Otu000320	Xanthobacteraceae_unclassified_BV5_Otu000121	0.001	-0.228	Negative
Methylobacterium.Methylorubrum_BV5_Otu000351	Xanthobacteraceae_unclassified_BV5_Otu000121	0.001	0.4057	Positive
Lawsonella_BV5_Otu000881	Xanthobacteraceae_unclassified_BV5_Otu000121	0.001	0.3252	Positive
Afipia_BV5_Otu003197	Xanthobacteraceae_unclassified_BV5_Otu000121	0.001	0.2275	Positive
o__Helotiales_unclassified_FITS2_Otu00034	Xanthobacteraceae_unclassified_BV5_Otu000121	0.002	0.2737	Positive
g__Alternaria_FITS2_Otu00098	Xanthobacteraceae_unclassified_BV5_Otu000121	0.001	0.3695	Positive
g__Ramularia_FITS2_Otu00236	Xanthobacteraceae_unclassified_BV5_Otu000121	0.003	0.2144	Positive
g__Malassezia_FITS2_Otu00392	Xanthobacteraceae_unclassified_BV5_Otu000121	0.001	0.2124	Positive
Oomycota_X_unclassified_PV9_Otu00362	Xanthobacteraceae_unclassified_BV5_Otu000121	0.006	0.2451	Positive
uncultured_BV5_Otu000155	Microlunatus_BV5_Otu000122	0.001	0.2609	Positive
Clostridium_sensu_stricto_1_BV5_Otu000322	Microlunatus_BV5_Otu000122	0.002	0.2002	Positive
Methylotenera_BV5_Otu000130	Methylophilus_BV5_Otu000125	0.005	0.2431	Positive
Cellvibrio_BV5_Otu000165	Methylophilus_BV5_Otu000125	0.002	0.2501	Positive
Methylobacterium.Methylorubrum_BV5_Otu000274	Methylophilus_BV5_Otu000125	0.003	0.2178	Positive
Allorhizobium.Neorhizobium.Pararhizobium.Rhizobium_BV5_Otu000462	Methylophilus_BV5_Otu000125	0.001	0.2702	Positive
Kineosporia_BV5_Otu000142	Pajaroellobacter_BV5_Otu000129	0.002	0.2079	Positive
Sphingorhabdus_BV5_Otu000132	Methylotenera_BV5_Otu000130	0.001	0.2019	Positive
Cellvibrio_BV5_Otu000165	Methylotenera_BV5_Otu000130	0.001	0.4151	Positive
Peredibacter_BV5_Otu000171	Methylotenera_BV5_Otu000130	0.001	0.2371	Positive
Methylotenera_BV5_Otu000187	Methylotenera_BV5_Otu000130	0.001	0.2819	Positive
Flavobacterium_BV5_Otu000284	Methylotenera_BV5_Otu000130	0.001	0.2086	Positive
Methylobacterium.Methylorubrum_BV5_Otu000351	Methylotenera_BV5_Otu000130	0.003	0.2366	Positive
Allorhizobium.Neorhizobium.Pararhizobium.Rhizobium_BV5_Otu000462	Methylotenera_BV5_Otu000130	0.003	0.203	Positive
Flavobacterium_BV5_Otu000577	Methylotenera_BV5_Otu000130	0.001	0.2575	Positive
Methylotenera_BV5_Otu003800	Methylotenera_BV5_Otu000130	0.001	0.2365	Positive
Methylotenera_BV5_Otu004547	Methylotenera_BV5_Otu000130	0.001	0.2123	Positive
Methylotenera_BV5_Otu004600	Methylotenera_BV5_Otu000130	0.001	0.2275	Positive
Oomycota_X_unclassified_PV9_Otu00002	Methylotenera_BV5_Otu000130	0.007	-0.2325	Negative
Chloroidium_PV9_Otu00008	Methylotenera_BV5_Otu000130	0.003	-0.2085	Negative
Devosia_BV5_Otu000154	Comamonadaceae_unclassified_BV5_Otu000133	0.002	0.2192	Positive
Alcaligenaceae_unclassified_BV5_Otu000195	Comamonadaceae_unclassified_BV5_Otu000133	0.002	0.2302	Positive
Comamonadaceae_unclassified_BV5_Otu000266	Comamonadaceae_unclassified_BV5_Otu000133	0.001	0.3122	Positive
g__Itersonilia_FITS2_Otu00026	Comamonadaceae_unclassified_BV5_Otu000133	0.002	0.2305	Positive
Rubellimicrobium_BV5_Otu000317	Rubellimicrobium_BV5_Otu000137	0.001	0.2425	Positive
o__Helotiales_unclassified_FITS2_Otu00522	Rubellimicrobium_BV5_Otu000137	0.002	0.2069	Positive
Albugo_PV9_Otu00005	Deinococcus_BV5_Otu000138	0.005	-0.2112	Negative
X67.14_ge_BV5_Otu000149	Actinomycetospora_BV5_Otu000140	0.001	0.2197	Positive
Romboutsia_BV5_Otu000199	Actinomycetospora_BV5_Otu000140	0.002	0.2002	Positive
IMCC26207_BV5_Otu000258	Actinomycetospora_BV5_Otu000140	0.003	0.2047	Positive
Microtrichales_unclassified_BV5_Otu000273	Actinomycetospora_BV5_Otu000140	0.002	0.2019	Positive
Geminicoccus_BV5_Otu000341	Actinomycetospora_BV5_Otu000140	0.001	0.2252	Positive
Rubrobacter_BV5_Otu000355	Actinomycetospora_BV5_Otu000140	0.001	0.2605	Positive
X67.14_ge_BV5_Otu000395	Actinomycetospora_BV5_Otu000140	0.001	0.2832	Positive
g__Paramyrothecium_FITS2_Otu00150	Actinomycetospora_BV5_Otu000140	0.004	0.2234	Positive
Chloroidium_PV9_Otu00008	Actinomycetospora_BV5_Otu000140	0.003	0.2043	Positive
Apatococcus_PV9_Otu00058	Actinomycetospora_BV5_Otu000140	0.002	0.2475	Positive
Pseudomonas_BV5_Otu000144	Streptococcus_BV5_Otu000141	0.006	-0.2008	Negative
Pseudomonas_BV5_Otu000152	Streptococcus_BV5_Otu000141	0.002	-0.2117	Negative
Caulobacteraceae_unclassified_BV5_Otu000218	Streptococcus_BV5_Otu000141	0.004	0.2147	Positive
Croceicoccus_BV5_Otu000289	Streptococcus_BV5_Otu000141	0.001	0.2886	Positive
Actinomyces_BV5_Otu000290	Streptococcus_BV5_Otu000141	0.001	0.284	Positive
Croceicoccus_BV5_Otu000320	Streptococcus_BV5_Otu000141	0.001	0.3118	Positive
Staphylococcus_BV5_Otu000533	Streptococcus_BV5_Otu000141	0.001	0.3414	Positive
Fimbriimonadaceae_ge_BV5_Otu000693	Streptococcus_BV5_Otu000141	0.001	0.2067	Positive
Streptococcus_BV5_Otu000732	Streptococcus_BV5_Otu000141	0.001	0.2415	Positive
Pythium_PV9_Otu00029	Kineosporia_BV5_Otu000142	0.003	0.2283	Positive
Pseudomonas_BV5_Otu000152	Pseudomonas_BV5_Otu000144	0.001	0.3453	Positive
Sphingomonas_BV5_Otu000240	Pseudomonas_BV5_Otu000144	0.002	0.2156	Positive
Oxalobacteraceae_unclassified_BV5_Otu000278	Pseudomonas_BV5_Otu000144	0.004	0.2007	Positive
Flavobacterium_BV5_Otu000284	Pseudomonas_BV5_Otu000144	0.002	0.2001	Positive
f__Didymellaceae_unclassified_FITS2_Otu00005	Pseudomonas_BV5_Otu000144	0.001	0.2461	Positive
g__Boeremia_FITS2_Otu00009	Pseudomonas_BV5_Otu000144	0.009	0.2336	Positive
Planifilum_BV5_Otu000405	Planococcaceae_unclassified_BV5_Otu000148	0.001	0.3382	Positive
Sporosarcina_BV5_Otu001579	Planococcaceae_unclassified_BV5_Otu000148	0.001	0.244	Positive
Sporosarcina_BV5_Otu002155	Planococcaceae_unclassified_BV5_Otu000148	0.001	0.2079	Positive
g__Stagonosporopsis_FITS2_Otu00035	Planococcaceae_unclassified_BV5_Otu000148	0.005	0.2001	Positive
Actinomyces_BV5_Otu000290	Comamonadaceae_unclassified_BV5_Otu000150	0.004	0.2119	Positive
Comamonadaceae_unclassified_BV5_Otu000318	Comamonadaceae_unclassified_BV5_Otu000150	0.001	0.2004	Positive
Croceicoccus_BV5_Otu000320	Comamonadaceae_unclassified_BV5_Otu000150	0.01	0.2037	Positive
Comamonadaceae_unclassified_BV5_Otu001727	Comamonadaceae_unclassified_BV5_Otu000150	0.001	0.2119	Positive
Comamonadaceae_unclassified_BV5_Otu001815	Comamonadaceae_unclassified_BV5_Otu000150	0.001	0.2565	Positive
f__Didymellaceae_unclassified_FITS2_Otu00005	Comamonadaceae_unclassified_BV5_Otu000150	0.002	0.2886	Positive
g__Paramyrothecium_FITS2_Otu00150	Comamonadaceae_unclassified_BV5_Otu000150	0.001	0.3049	Positive
Vannella_PV9_Otu00068	Comamonadaceae_unclassified_BV5_Otu000150	0.003	0.2416	Positive
Chloromonas_PV9_Otu00089	Comamonadaceae_unclassified_BV5_Otu000150	0.003	0.216	Positive
Caulobacteraceae_unclassified_BV5_Otu000218	Sphingomonas_BV5_Otu000151	0.01	0.2067	Positive
Methylobacterium.Methylorubrum_BV5_Otu000274	Sphingomonas_BV5_Otu000151	0.001	0.2348	Positive
Croceicoccus_BV5_Otu000289	Sphingomonas_BV5_Otu000151	0.001	0.2645	Positive
Croceicoccus_BV5_Otu000320	Sphingomonas_BV5_Otu000151	0.001	0.2834	Positive
uncultured_BV5_Otu002459	Sphingomonas_BV5_Otu000151	0.002	0.2131	Positive
g__Colletotrichum_FITS2_Otu00030	Sphingomonas_BV5_Otu000151	0.001	0.2858	Positive
g__Stagonosporopsis_FITS2_Otu00035	Sphingomonas_BV5_Otu000151	0.002	0.2305	Positive
g__Paramyrothecium_FITS2_Otu00150	Sphingomonas_BV5_Otu000151	0.005	0.2601	Positive
Oxalobacteraceae_unclassified_BV5_Otu000159	Pseudomonas_BV5_Otu000152	0.001	0.2548	Positive
Pseudomonas_BV5_Otu000180	Pseudomonas_BV5_Otu000152	0.005	0.2046	Positive
Massilia_BV5_Otu000230	Pseudomonas_BV5_Otu000152	0.003	0.2025	Positive
Sphingomonas_BV5_Otu000240	Pseudomonas_BV5_Otu000152	0.001	0.2479	Positive
Comamonadaceae_unclassified_BV5_Otu000266	Pseudomonas_BV5_Otu000152	0.001	0.2188	Positive
Croceicoccus_BV5_Otu000289	Pseudomonas_BV5_Otu000152	0.001	-0.2906	Negative
Actinomyces_BV5_Otu000290	Pseudomonas_BV5_Otu000152	0.004	-0.2147	Negative
Comamonadaceae_unclassified_BV5_Otu000318	Pseudomonas_BV5_Otu000152	0.001	0.2603	Positive
Croceicoccus_BV5_Otu000320	Pseudomonas_BV5_Otu000152	0.001	-0.3474	Negative
Clostridium_sensu_stricto_1_BV5_Otu000322	Pseudomonas_BV5_Otu000152	0.007	-0.2036	Negative
Bacteriovorax_BV5_Otu000350	Pseudomonas_BV5_Otu000152	0.002	0.257	Positive
Flavobacteriaceae_unclassified_BV5_Otu000401	Pseudomonas_BV5_Otu000152	0.001	0.2032	Positive
Pseudomonas_BV5_Otu000438	Pseudomonas_BV5_Otu000152	0.001	0.3095	Positive
Staphylococcus_BV5_Otu000533	Pseudomonas_BV5_Otu000152	0.002	-0.2228	Negative
Fimbriimonadaceae_ge_BV5_Otu000693	Pseudomonas_BV5_Otu000152	0.004	-0.2011	Negative
Oxalobacteraceae_unclassified_BV5_Otu001681	Pseudomonas_BV5_Otu000152	0.001	0.294	Positive
Oxalobacteraceae_unclassified_BV5_Otu001964	Pseudomonas_BV5_Otu000152	0.001	0.2226	Positive
Oxalobacteraceae_unclassified_BV5_Otu002194	Pseudomonas_BV5_Otu000152	0.001	0.2232	Positive
Oxalobacteraceae_unclassified_BV5_Otu002223	Pseudomonas_BV5_Otu000152	0.001	0.2805	Positive
Oxalobacteraceae_unclassified_BV5_Otu002590	Pseudomonas_BV5_Otu000152	0.001	0.2388	Positive
g__Titaea_FITS2_Otu00002	Pseudomonas_BV5_Otu000152	0.002	0.2834	Positive
g__Plectosphaerella_FITS2_Otu00016	Pseudomonas_BV5_Otu000152	0.001	0.3329	Positive
g__Itersonilia_FITS2_Otu00026	Pseudomonas_BV5_Otu000152	0.004	0.265	Positive
Pythium_PV9_Otu00029	Pseudomonas_BV5_Otu000152	0.001	0.5287	Positive
Alveolata_unclassified_PV9_Otu00318	Pseudomonas_BV5_Otu000152	0.002	0.2157	Positive
Pythium_PV9_Otu00330	Pseudomonas_BV5_Otu000152	0.001	0.2575	Positive
Alcaligenaceae_unclassified_BV5_Otu000195	Devosia_BV5_Otu000154	0.001	0.233	Positive
g__Leucosporidium_FITS2_Otu00018	Devosia_BV5_Otu000154	0.001	0.2947	Positive
g__Filobasidium_FITS2_Otu00037	Devosia_BV5_Otu000154	0.002	0.2198	Positive
g__Leucosporidium_FITS2_Otu00100	Devosia_BV5_Otu000154	0.002	0.2294	Positive
Ilumatobacter_BV5_Otu000162	uncultured_BV5_Otu000155	0.001	0.3035	Positive
Mycobacterium_BV5_Otu000248	uncultured_BV5_Otu000155	0.001	0.23	Positive
IMCC26207_BV5_Otu000258	uncultured_BV5_Otu000155	0.001	0.2458	Positive
Actinomyces_BV5_Otu000290	uncultured_BV5_Otu000155	0.001	0.2221	Positive
o__Tremellales_unclassified_FITS2_Otu00077	Nocardiaceae_unclassified_BV5_Otu000156	0.003	0.2127	Positive
Massilia_BV5_Otu000230	Oxalobacteraceae_unclassified_BV5_Otu000159	0.001	0.2589	Positive
Croceicoccus_BV5_Otu000320	Oxalobacteraceae_unclassified_BV5_Otu000159	0.001	-0.2189	Negative
o__Chaetothyriales_unclassified_FITS2_Otu00113	Oxalobacteraceae_unclassified_BV5_Otu000159	0.002	0.2125	Positive
Mycobacterium_BV5_Otu000221	Ilumatobacter_BV5_Otu000162	0.001	0.2047	Positive
Mycobacterium_BV5_Otu000248	Ilumatobacter_BV5_Otu000162	0.001	0.2315	Positive
Microtrichales_unclassified_BV5_Otu000273	Ilumatobacter_BV5_Otu000162	0.001	0.2035	Positive
g__Paraphoma_FITS2_Otu00010	Ilumatobacter_BV5_Otu000162	0.003	0.2075	Positive
Massilia_BV5_Otu000172	Massilia_BV5_Otu000163	0.001	0.4513	Positive
Oxalobacteraceae_unclassified_BV5_Otu000278	Massilia_BV5_Otu000163	0.001	0.2515	Positive
Oxalobacteraceae_unclassified_BV5_Otu000582	Massilia_BV5_Otu000163	0.001	0.3223	Positive
f__Didymellaceae_unclassified_FITS2_Otu00029	Massilia_BV5_Otu000163	0.001	0.2587	Positive
f__Didymellaceae_unclassified_FITS2_Otu00975	Massilia_BV5_Otu000163	0.002	0.2003	Positive
Albugo_PV9_Otu00005	Massilia_BV5_Otu000163	0.009	-0.2119	Negative
Peredibacter_BV5_Otu000171	Cellvibrio_BV5_Otu000165	0.001	0.2099	Positive
Pseudomonas_BV5_Otu000180	Cellvibrio_BV5_Otu000165	0.006	0.2006	Positive
Flavobacterium_BV5_Otu000285	Cellvibrio_BV5_Otu000165	0.001	0.2326	Positive
Bacteriovorax_BV5_Otu000350	Cellvibrio_BV5_Otu000165	0.001	0.264	Positive
Methylobacterium.Methylorubrum_BV5_Otu000351	Cellvibrio_BV5_Otu000165	0.001	0.2364	Positive
g__Alternaria_FITS2_Otu00015	Cellvibrio_BV5_Otu000165	0.002	0.3165	Positive
Oxalobacteraceae_unclassified_BV5_Otu000278	Undibacterium_BV5_Otu000167	0.002	-0.2476	Negative
Croceicoccus_BV5_Otu000289	Undibacterium_BV5_Otu000167	0.001	0.3241	Positive
Croceicoccus_BV5_Otu000320	Undibacterium_BV5_Otu000167	0.001	0.3128	Positive
g__Titaea_FITS2_Otu00002	Undibacterium_BV5_Otu000167	0.001	-0.3145	Negative
g__Cladosporium_FITS2_Otu00004	Undibacterium_BV5_Otu000167	0.003	-0.2492	Negative
g__Itersonilia_FITS2_Otu00026	Undibacterium_BV5_Otu000167	0.006	-0.2332	Negative
g__Dioszegia_FITS2_Otu00132	Undibacterium_BV5_Otu000167	0.002	-0.2245	Negative
Saprolegnia_PV9_Otu00704	Undibacterium_BV5_Otu000167	0.001	0.2006	Positive
g__Thanatephorus_FITS2_Otu00019	Micrococcaceae_unclassified_BV5_Otu000168	0.001	0.2186	Positive
Massilia_BV5_Otu000230	Peredibacter_BV5_Otu000171	0.001	0.2185	Positive
Oxalobacteraceae_unclassified_BV5_Otu000278	Massilia_BV5_Otu000172	0.001	0.2661	Positive
Oxalobacteraceae_unclassified_BV5_Otu000582	Massilia_BV5_Otu000172	0.001	0.3276	Positive
Massilia_BV5_Otu000892	Massilia_BV5_Otu000172	0.001	0.2496	Positive
Pseudomonas_BV5_Otu001091	Massilia_BV5_Otu000172	0.001	0.2752	Positive
o__Helotiales_unclassified_FITS2_Otu00008	Massilia_BV5_Otu000172	0.002	0.2239	Positive
f__Didymellaceae_unclassified_FITS2_Otu00029	Massilia_BV5_Otu000172	0.007	0.2082	Positive
Microtrichales_unclassified_BV5_Otu000273	Iamia_BV5_Otu000173	0.001	0.2098	Positive
Comamonadaceae_unclassified_BV5_Otu000318	Pseudomonas_BV5_Otu000180	0.001	0.2294	Positive
Pseudomonas_BV5_Otu000438	Pseudomonas_BV5_Otu000180	0.001	0.2566	Positive
Albugo_PV9_Otu00005	Reyranella_BV5_Otu000182	0.009	-0.2092	Negative
Pseudoxanthomonas_BV5_Otu000754	Xanthomonas_BV5_Otu000186	0.001	0.2294	Positive
Xanthomonadaceae_unclassified_BV5_Otu001161	Xanthomonas_BV5_Otu000186	0.001	0.6032	Positive
Xanthomonas_BV5_Otu001421	Xanthomonas_BV5_Otu000186	0.001	0.5741	Positive
Xanthomonadaceae_unclassified_BV5_Otu002418	Xanthomonas_BV5_Otu000186	0.001	0.4021	Positive
Xanthomonadaceae_unclassified_BV5_Otu002709	Xanthomonas_BV5_Otu000186	0.001	0.3773	Positive
Xanthomonas_BV5_Otu003428	Xanthomonas_BV5_Otu000186	0.001	0.3456	Positive
Xanthomonas_BV5_Otu003480	Xanthomonas_BV5_Otu000186	0.001	0.3113	Positive
g__Plectosphaerella_FITS2_Otu00016	Xanthomonas_BV5_Otu000186	0.002	0.2573	Positive
o__Helotiales_unclassified_FITS2_Otu00063	Xanthomonas_BV5_Otu000186	0.003	0.2076	Positive
Chloromonas_PV9_Otu00079	Xanthomonas_BV5_Otu000186	0.001	0.3733	Positive
Flavobacterium_BV5_Otu000284	Methylotenera_BV5_Otu000187	0.002	0.2166	Positive
Flavobacterium_BV5_Otu000577	Methylotenera_BV5_Otu000187	0.002	0.2214	Positive
Methylotenera_BV5_Otu003800	Methylotenera_BV5_Otu000187	0.001	0.2044	Positive
g__Thanatephorus_FITS2_Otu00019	Methylotenera_BV5_Otu000187	0.004	0.2421	Positive
Clavibacter_BV5_Otu000198	Alcaligenaceae_unclassified_BV5_Otu000195	0.002	0.2273	Positive
Sphingomonadaceae_unclassified_BV5_Otu000216	Alcaligenaceae_unclassified_BV5_Otu000195	0.001	0.2883	Positive
Flavobacteriaceae_unclassified_BV5_Otu000229	Alcaligenaceae_unclassified_BV5_Otu000195	0.002	0.248	Positive
Comamonadaceae_unclassified_BV5_Otu000266	Alcaligenaceae_unclassified_BV5_Otu000195	0.001	0.2272	Positive
Flavobacteriaceae_unclassified_BV5_Otu000463	Alcaligenaceae_unclassified_BV5_Otu000195	0.001	0.2231	Positive
Pseudorhodoferax_BV5_Otu000529	Alcaligenaceae_unclassified_BV5_Otu000195	0.001	0.206	Positive
g__Titaea_FITS2_Otu00002	Alcaligenaceae_unclassified_BV5_Otu000195	0.002	0.2493	Positive
o__Tremellales_unclassified_FITS2_Otu00077	Alcaligenaceae_unclassified_BV5_Otu000195	0.003	0.2273	Positive
c__Leotiomycetes_unclassified_FITS2_Otu00130	Alcaligenaceae_unclassified_BV5_Otu000195	0.001	0.2102	Positive
Flavobacteriaceae_unclassified_BV5_Otu000229	Clavibacter_BV5_Otu000198	0.001	0.2536	Positive
Microbacteriaceae_unclassified_BV5_Otu000334	Clavibacter_BV5_Otu000198	0.001	0.4236	Positive
Cryobacterium_BV5_Otu000353	Clavibacter_BV5_Otu000198	0.001	0.2685	Positive
Microbacteriaceae_unclassified_BV5_Otu000498	Clavibacter_BV5_Otu000198	0.001	0.2905	Positive
Microbacteriaceae_unclassified_BV5_Otu000598	Clavibacter_BV5_Otu000198	0.001	0.2147	Positive
Pedobacter_BV5_Otu000677	Clavibacter_BV5_Otu000198	0.001	0.2795	Positive
Microbacteriaceae_unclassified_BV5_Otu000704	Clavibacter_BV5_Otu000198	0.001	0.2286	Positive
g__Vishniacozyma_FITS2_Otu00014	Clavibacter_BV5_Otu000198	0.005	0.2177	Positive
g__Alternaria_FITS2_Otu00031	Clavibacter_BV5_Otu000198	0.008	0.2129	Positive
g__Filobasidium_FITS2_Otu00037	Clavibacter_BV5_Otu000198	0.001	0.2628	Positive
g__Holtermanniella_FITS2_Otu00044	Clavibacter_BV5_Otu000198	0.005	0.2189	Positive
o__Tremellales_unclassified_FITS2_Otu00077	Clavibacter_BV5_Otu000198	0.006	0.2048	Positive
c__Leotiomycetes_unclassified_FITS2_Otu00130	Clavibacter_BV5_Otu000198	0.002	0.2096	Positive
Rhogostoma.lineage_unclassified_PV9_Otu00003	Clavibacter_BV5_Otu000198	0.003	0.2686	Positive
Turicibacter_BV5_Otu000316	Romboutsia_BV5_Otu000199	0.001	0.277	Positive
Clostridium_sensu_stricto_1_BV5_Otu000322	Romboutsia_BV5_Otu000199	0.001	0.2561	Positive
Terrisporobacter_BV5_Otu001135	Romboutsia_BV5_Otu000199	0.001	0.2791	Positive
Microtrichales_unclassified_BV5_Otu000273	Pseudonocardia_BV5_Otu000207	0.001	0.2008	Positive
Comamonadaceae_unclassified_BV5_Otu000266	Sphingomonadaceae_unclassified_BV5_Otu000216	0.001	0.2024	Positive
Oxalobacteraceae_unclassified_BV5_Otu000278	Sphingomonadaceae_unclassified_BV5_Otu000216	0.001	0.2653	Positive
g__Titaea_FITS2_Otu00002	Sphingomonadaceae_unclassified_BV5_Otu000216	0.001	0.2631	Positive
g__Boeremia_FITS2_Otu00009	Sphingomonadaceae_unclassified_BV5_Otu000216	0.002	0.2394	Positive
g__Alternaria_FITS2_Otu00031	Sphingomonadaceae_unclassified_BV5_Otu000216	0.001	0.2453	Positive
o__Helotiales_unclassified_FITS2_Otu00034	Sphingomonadaceae_unclassified_BV5_Otu000216	0.002	0.2479	Positive
g__Botryotinia_FITS2_Otu00086	Sphingomonadaceae_unclassified_BV5_Otu000216	0.008	0.2095	Positive
Actinomyces_BV5_Otu000290	Caulobacteraceae_unclassified_BV5_Otu000218	0.006	0.2006	Positive
Staphylococcus_BV5_Otu000533	Caulobacteraceae_unclassified_BV5_Otu000218	0.001	0.2292	Positive
Fimbriimonadaceae_ge_BV5_Otu000693	Caulobacteraceae_unclassified_BV5_Otu000218	0.002	0.288	Positive
Fimbriimonadaceae_ge_BV5_Otu000921	Caulobacteraceae_unclassified_BV5_Otu000218	0.002	0.2254	Positive
g__Titaea_FITS2_Otu00002	Caulobacteraceae_unclassified_BV5_Otu000218	0.01	-0.2126	Negative
Corynebacterium_BV5_Otu001092	Candidatus_Ovatusbacter_BV5_Otu000222	0.001	0.2028	Positive
Microbacteriaceae_unclassified_BV5_Otu000498	Flavobacteriaceae_unclassified_BV5_Otu000229	0.001	0.2231	Positive
o__Helotiales_unclassified_FITS2_Otu00008	Flavobacteriaceae_unclassified_BV5_Otu000229	0.006	0.2041	Positive
g__Boeremia_FITS2_Otu00009	Flavobacteriaceae_unclassified_BV5_Otu000229	0.001	0.2636	Positive
g__Holtermanniella_FITS2_Otu00044	Flavobacteriaceae_unclassified_BV5_Otu000229	0.001	0.2334	Positive
g__Vishniacozyma_FITS2_Otu00054	Flavobacteriaceae_unclassified_BV5_Otu000229	0.001	0.2114	Positive
o__Tremellales_unclassified_FITS2_Otu00077	Flavobacteriaceae_unclassified_BV5_Otu000229	0.001	0.2204	Positive
g__Itersonilia_FITS2_Otu00111	Flavobacteriaceae_unclassified_BV5_Otu000229	0.001	0.2252	Positive
Klebsormidium_PV9_Otu00006	TK10_ge_BV5_Otu000238	0.001	0.2328	Positive
Croceicoccus_BV5_Otu000320	Sphingomonas_BV5_Otu000240	0.001	-0.2274	Negative
Pedobacter_BV5_Otu000677	Sphingomonas_BV5_Otu000240	0.001	0.2123	Positive
g__Titaea_FITS2_Otu00002	Sphingomonas_BV5_Otu000240	0.003	0.2598	Positive
Actinomyces_BV5_Otu000290	Acidibacter_BV5_Otu000250	0.001	0.2273	Positive
Croceicoccus_BV5_Otu000320	Acidibacter_BV5_Otu000250	0.001	0.2257	Positive
Methylobacterium.Methylorubrum_BV5_Otu000344	Acidibacter_BV5_Otu000250	0.001	0.2019	Positive
Atopobium_BV5_Otu000669	Acidibacter_BV5_Otu000250	0.001	0.2168	Positive
Streptococcus_BV5_Otu000732	Acidibacter_BV5_Otu000250	0.001	0.234	Positive
g__Boeremia_FITS2_Otu00009	Acidibacter_BV5_Otu000250	0.006	-0.2075	Negative
Microtrichales_unclassified_BV5_Otu000273	IMCC26207_BV5_Otu000258	0.001	0.2213	Positive
Rubrobacter_BV5_Otu000355	IMCC26207_BV5_Otu000258	0.001	0.2105	Positive
X67.14_ge_BV5_Otu000395	IMCC26207_BV5_Otu000258	0.003	0.2246	Positive
X67.14_ge_BV5_Otu000624	IMCC26207_BV5_Otu000258	0.001	0.206	Positive
X67.14_ge_BV5_Otu000395	Nocardioides_BV5_Otu000265	0.001	0.2005	Positive
g__Titaea_FITS2_Otu00002	Comamonadaceae_unclassified_BV5_Otu000266	0.001	0.2739	Positive
g__Itersonilia_FITS2_Otu00026	Comamonadaceae_unclassified_BV5_Otu000266	0.001	0.262	Positive
Pythium_PV9_Otu00029	Comamonadaceae_unclassified_BV5_Otu000266	0.003	0.2057	Positive
g__Alternaria_FITS2_Otu00011	Sphingobium_BV5_Otu000272	0.006	-0.2088	Negative
X67.14_ge_BV5_Otu000395	Microtrichales_unclassified_BV5_Otu000273	0.001	0.2162	Positive
X67.14_ge_BV5_Otu000481	Microtrichales_unclassified_BV5_Otu000273	0.001	0.2125	Positive
X67.14_ge_BV5_Otu000624	Microtrichales_unclassified_BV5_Otu000273	0.001	0.2202	Positive
g__Paramyrothecium_FITS2_Otu00150	Microtrichales_unclassified_BV5_Otu000273	0.002	0.2219	Positive
Apatococcus_PV9_Otu00058	Methylobacterium.Methylorubrum_BV5_Otu000274	0.001	0.2219	Positive
Croceicoccus_BV5_Otu000320	Oxalobacteraceae_unclassified_BV5_Otu000278	0.004	-0.2208	Negative
Bacteriovorax_BV5_Otu000350	Oxalobacteraceae_unclassified_BV5_Otu000278	0.001	0.2278	Positive
Oxalobacteraceae_unclassified_BV5_Otu000867	Oxalobacteraceae_unclassified_BV5_Otu000278	0.001	0.4186	Positive
Oxalobacteraceae_unclassified_BV5_Otu001809	Oxalobacteraceae_unclassified_BV5_Otu000278	0.001	0.2669	Positive
Oxalobacteraceae_unclassified_BV5_Otu002052	Oxalobacteraceae_unclassified_BV5_Otu000278	0.001	0.2772	Positive
g__Vishniacozyma_FITS2_Otu00054	Oxalobacteraceae_unclassified_BV5_Otu000278	0.005	0.2096	Positive
Rhogostoma.lineage_unclassified_PV9_Otu00003	Oxalobacteraceae_unclassified_BV5_Otu000278	0.001	0.3057	Positive
Platyophrya_PV9_Otu00179	Chloroflexales_unclassified_BV5_Otu000281	0.002	0.2094	Positive
Sphingopyxis_BV5_Otu000343	Flavobacterium_BV5_Otu000284	0.001	0.2444	Positive
Flavobacterium_BV5_Otu000577	Flavobacterium_BV5_Otu000284	0.001	0.2282	Positive
Flavobacterium_BV5_Otu002253	Flavobacterium_BV5_Otu000284	0.001	0.2163	Positive
f__Didymellaceae_unclassified_FITS2_Otu00005	Flavobacterium_BV5_Otu000284	0.001	0.2551	Positive
g__Alternaria_FITS2_Otu00015	Flavobacterium_BV5_Otu000285	0.001	0.2647	Positive
Actinomyces_BV5_Otu000290	Croceicoccus_BV5_Otu000289	0.001	0.3156	Positive
Croceicoccus_BV5_Otu000320	Croceicoccus_BV5_Otu000289	0.001	0.6154	Positive
Bacteriovorax_BV5_Otu000350	Croceicoccus_BV5_Otu000289	0.002	-0.2099	Negative
Staphylococcus_BV5_Otu000533	Croceicoccus_BV5_Otu000289	0.001	0.3229	Positive
Streptococcus_BV5_Otu000732	Croceicoccus_BV5_Otu000289	0.001	0.3256	Positive
g__Titaea_FITS2_Otu00002	Croceicoccus_BV5_Otu000289	0.006	-0.2415	Negative
g__Septoria_FITS2_Otu00021	Croceicoccus_BV5_Otu000289	0.001	0.2346	Positive
g__Dioszegia_FITS2_Otu00132	Croceicoccus_BV5_Otu000289	0.003	-0.206	Negative
Pythium_PV9_Otu00029	Croceicoccus_BV5_Otu000289	0.001	-0.2628	Negative
Croceicoccus_BV5_Otu000320	Actinomyces_BV5_Otu000290	0.001	0.333	Positive
Staphylococcus_BV5_Otu000533	Actinomyces_BV5_Otu000290	0.001	0.268	Positive
Atopobium_BV5_Otu000669	Actinomyces_BV5_Otu000290	0.001	0.2096	Positive
Streptococcus_BV5_Otu000732	Actinomyces_BV5_Otu000290	0.001	0.2104	Positive
Nevskia_BV5_Otu001122	Actinomyces_BV5_Otu000290	0.001	0.2005	Positive
g__Cryptococcus_FITS2_Otu00763	Actinomyces_BV5_Otu000290	0.001	0.2432	Positive
Pythium_PV9_Otu00029	Actinomyces_BV5_Otu000290	0.009	-0.2134	Negative
Caulobacteraceae_unclassified_BV5_Otu000470	Rhizobiaceae_unclassified_BV5_Otu000296	0.001	0.2167	Positive
Cupriavidus_BV5_Otu000312	Sphingomonas_BV5_Otu000298	0.001	0.2146	Positive
Methylobacterium.Methylorubrum_BV5_Otu000351	Sphingomonas_BV5_Otu000298	0.001	0.2311	Positive
Sphingomonas_BV5_Otu000338	Cupriavidus_BV5_Otu000312	0.001	0.2209	Positive
Methylobacterium.Methylorubrum_BV5_Otu000351	Cupriavidus_BV5_Otu000312	0.001	0.3665	Positive
Pedomicrobium_BV5_Otu000507	Cupriavidus_BV5_Otu000312	0.001	0.2492	Positive
Lawsonella_BV5_Otu000881	Cupriavidus_BV5_Otu000312	0.001	0.2691	Positive
Sphingomonas_BV5_Otu002324	Cupriavidus_BV5_Otu000312	0.001	0.2048	Positive
g__Alternaria_FITS2_Otu00015	Cupriavidus_BV5_Otu000312	0.004	0.2336	Positive
o__Helotiales_unclassified_FITS2_Otu00034	Cupriavidus_BV5_Otu000312	0.003	0.2202	Positive
g__Alternaria_FITS2_Otu00098	Cupriavidus_BV5_Otu000312	0.001	0.2243	Positive
g__Malassezia_FITS2_Otu00392	Cupriavidus_BV5_Otu000312	0.001	0.2439	Positive
g__Cladosporium_FITS2_Otu00534	Cupriavidus_BV5_Otu000312	0.001	0.3014	Positive
Rhogostoma.lineage_unclassified_PV9_Otu00003	Cupriavidus_BV5_Otu000312	0.001	-0.2917	Negative
Oomycota_X_unclassified_PV9_Otu00362	Cupriavidus_BV5_Otu000312	0.002	0.2507	Positive
Cellulosimicrobium_BV5_Otu000534	Turicibacter_BV5_Otu000316	0.001	0.2513	Positive
Terrisporobacter_BV5_Otu001135	Turicibacter_BV5_Otu000316	0.001	0.2137	Positive
Bacteriovorax_BV5_Otu000350	Comamonadaceae_unclassified_BV5_Otu000318	0.002	0.2366	Positive
Flavobacterium_BV5_Otu000369	Comamonadaceae_unclassified_BV5_Otu000318	0.001	0.2237	Positive
Pseudomonas_BV5_Otu000438	Comamonadaceae_unclassified_BV5_Otu000318	0.001	0.3156	Positive
Bacteriovorax_BV5_Otu000350	Croceicoccus_BV5_Otu000320	0.002	-0.214	Negative
Staphylococcus_BV5_Otu000533	Croceicoccus_BV5_Otu000320	0.001	0.38	Positive
Fimbriimonadaceae_ge_BV5_Otu000693	Croceicoccus_BV5_Otu000320	0.002	0.207	Positive
Streptococcus_BV5_Otu000732	Croceicoccus_BV5_Otu000320	0.001	0.3572	Positive
Nevskia_BV5_Otu001122	Croceicoccus_BV5_Otu000320	0.002	0.2016	Positive
Comamonadaceae_unclassified_BV5_Otu001334	Croceicoccus_BV5_Otu000320	0.001	0.2158	Positive
g__Titaea_FITS2_Otu00002	Croceicoccus_BV5_Otu000320	0.01	-0.228	Negative
g__Septoria_FITS2_Otu00021	Croceicoccus_BV5_Otu000320	0.007	0.2313	Positive
g__Colletotrichum_FITS2_Otu00030	Croceicoccus_BV5_Otu000320	0.008	0.2106	Positive
g__Dioszegia_FITS2_Otu00132	Croceicoccus_BV5_Otu000320	0.001	-0.2327	Negative
g__Cryptococcus_FITS2_Otu00763	Croceicoccus_BV5_Otu000320	0.001	0.2743	Positive
Rhogostoma.lineage_unclassified_PV9_Otu00003	Croceicoccus_BV5_Otu000320	0.003	-0.2244	Negative
Pythium_PV9_Otu00029	Croceicoccus_BV5_Otu000320	0.001	-0.3078	Negative
Rubrobacter_BV5_Otu000355	Clostridium_sensu_stricto_1_BV5_Otu000322	0.003	0.2205	Positive
Fimbriimonadaceae_ge_BV5_Otu000693	Clostridium_sensu_stricto_1_BV5_Otu000322	0.001	0.2535	Positive
Terrisporobacter_BV5_Otu001135	Clostridium_sensu_stricto_1_BV5_Otu000322	0.001	0.2912	Positive
Oomycota_X_unclassified_PV9_Otu00002	Clostridium_sensu_stricto_1_BV5_Otu000322	0.008	0.2155	Positive
Pythium_PV9_Otu00029	Clostridium_sensu_stricto_1_BV5_Otu000322	0.009	-0.2145	Negative
Cryobacterium_BV5_Otu000353	Microbacteriaceae_unclassified_BV5_Otu000334	0.001	0.2069	Positive
Microbacteriaceae_unclassified_BV5_Otu000598	Microbacteriaceae_unclassified_BV5_Otu000334	0.001	0.2014	Positive
g__Thanatephorus_FITS2_Otu00019	Microbacteriaceae_unclassified_BV5_Otu000334	0.004	0.2339	Positive
Rhogostoma.lineage_unclassified_PV9_Otu00003	Microbacteriaceae_unclassified_BV5_Otu000334	0.001	0.3476	Positive
Chloromonas_PV9_Otu00089	Geminicoccus_BV5_Otu000341	0.001	0.2041	Positive
f__Didymellaceae_unclassified_FITS2_Otu00005	Sphingopyxis_BV5_Otu000343	0.001	0.2369	Positive
g__Paramyrothecium_FITS2_Otu00150	Methylobacterium.Methylorubrum_BV5_Otu000344	0.002	0.2292	Positive
Pseudomonas_BV5_Otu000438	Bacteriovorax_BV5_Otu000350	0.001	0.241	Positive
g__Titaea_FITS2_Otu00002	Bacteriovorax_BV5_Otu000350	0.003	0.2297	Positive
g__Boeremia_FITS2_Otu00009	Bacteriovorax_BV5_Otu000350	0.002	0.2757	Positive
g__Thanatephorus_FITS2_Otu00019	Bacteriovorax_BV5_Otu000350	0.002	0.2227	Positive
g__Itersonilia_FITS2_Otu00026	Bacteriovorax_BV5_Otu000350	0.006	0.2088	Positive
Rhogostoma.lineage_unclassified_PV9_Otu00003	Bacteriovorax_BV5_Otu000350	0.001	0.2529	Positive
Pythium_PV9_Otu00029	Bacteriovorax_BV5_Otu000350	0.004	0.2181	Positive
Pedomicrobium_BV5_Otu000507	Methylobacterium.Methylorubrum_BV5_Otu000351	0.001	0.2441	Positive
Lawsonella_BV5_Otu000881	Methylobacterium.Methylorubrum_BV5_Otu000351	0.001	0.2866	Positive
Sphingomonas_BV5_Otu002324	Methylobacterium.Methylorubrum_BV5_Otu000351	0.001	0.2155	Positive
Afipia_BV5_Otu003197	Methylobacterium.Methylorubrum_BV5_Otu000351	0.001	0.2144	Positive
g__Alternaria_FITS2_Otu00015	Methylobacterium.Methylorubrum_BV5_Otu000351	0.001	0.262	Positive
o__Helotiales_unclassified_FITS2_Otu00034	Methylobacterium.Methylorubrum_BV5_Otu000351	0.005	0.2151	Positive
g__Alternaria_FITS2_Otu00098	Methylobacterium.Methylorubrum_BV5_Otu000351	0.002	0.2741	Positive
o__Helotiales_unclassified_FITS2_Otu00259	Methylobacterium.Methylorubrum_BV5_Otu000351	0.001	0.2206	Positive
g__Malassezia_FITS2_Otu00392	Methylobacterium.Methylorubrum_BV5_Otu000351	0.001	0.2254	Positive
Oomycota_X_unclassified_PV9_Otu00362	Methylobacterium.Methylorubrum_BV5_Otu000351	0.001	0.2743	Positive
X67.14_ge_BV5_Otu000395	Rubrobacter_BV5_Otu000355	0.001	0.2621	Positive
X67.14_ge_BV5_Otu000624	Rubrobacter_BV5_Otu000355	0.001	0.2078	Positive
g__Bradymyces_FITS2_Otu00101	Rubrobacter_BV5_Otu000355	0.002	0.2216	Positive
c__Agaricomycetes_unclassified_FITS2_Otu00182	Rubrobacter_BV5_Otu000355	0.003	0.203	Positive
X67.14_ge_BV5_Otu000481	X67.14_ge_BV5_Otu000395	0.001	0.2099	Positive
X67.14_ge_BV5_Otu000624	X67.14_ge_BV5_Otu000395	0.001	0.2386	Positive
X67.14_ge_BV5_Otu001058	X67.14_ge_BV5_Otu000395	0.001	0.2306	Positive
g__Hypholoma_FITS2_Otu00478	X67.14_ge_BV5_Otu000395	0.001	0.2189	Positive
g__Mycocentrospora_FITS2_Otu00013	Curtobacterium_BV5_Otu000396	0.001	0.2502	Positive
Pythium_PV9_Otu00029	Flavobacteriaceae_unclassified_BV5_Otu000401	0.002	0.2074	Positive
Comamonadaceae_unclassified_BV5_Otu001207	Comamonadaceae_unclassified_BV5_Otu000418	0.001	0.2281	Positive
Bacillaceae_unclassified_BV5_Otu002983	Bacillus_BV5_Otu000424	0.001	0.2174	Positive
g__Boeremia_FITS2_Otu00009	Pseudomonas_BV5_Otu000438	0.007	0.2093	Positive
Microbacteriaceae_unclassified_BV5_Otu000704	Microbacteriaceae_unclassified_BV5_Otu000498	0.001	0.2833	Positive
Devosia_BV5_Otu001228	Devosia_BV5_Otu000512	0.001	0.2592	Positive
P3OB.42_BV5_Otu000587	Myxococcaceae_unclassified_BV5_Otu000530	0.001	0.2125	Positive
Atopobium_BV5_Otu000669	Staphylococcus_BV5_Otu000533	0.001	0.2153	Positive
Streptococcus_BV5_Otu000732	Staphylococcus_BV5_Otu000533	0.001	0.283	Positive
g__Septoria_FITS2_Otu00021	Cellulosimicrobium_BV5_Otu000534	0.002	0.2022	Positive
g__Thanatephorus_FITS2_Otu00019	Chryseobacterium_BV5_Otu000567	0.002	0.2495	Positive
Streptococcus_BV5_Otu000732	Atopobium_BV5_Otu000669	0.001	0.2138	Positive
g__Filobasidium_FITS2_Otu00037	Pedobacter_BV5_Otu000677	0.001	0.2559	Positive
g__Holtermanniella_FITS2_Otu00044	Pedobacter_BV5_Otu000677	0.002	0.2008	Positive
Fimbriimonadaceae_ge_BV5_Otu000921	Fimbriimonadaceae_ge_BV5_Otu000693	0.001	0.2846	Positive
Nevskia_BV5_Otu001122	Fimbriimonadaceae_ge_BV5_Otu000693	0.001	0.2654	Positive
Microbacteriaceae_unclassified_BV5_Otu001494	Microbacteriaceae_unclassified_BV5_Otu000704	0.001	0.2327	Positive
g__Alternaria_FITS2_Otu00098	Ohtaekwangia_BV5_Otu000719	0.001	0.2204	Positive
g__Septoria_FITS2_Otu00021	Streptococcus_BV5_Otu000732	0.001	0.2487	Positive
Xanthomonadaceae_unclassified_BV5_Otu001161	Pseudoxanthomonas_BV5_Otu000754	0.001	0.225	Positive
Afipia_BV5_Otu003197	Lawsonella_BV5_Otu000881	0.001	0.2016	Positive
g__Malassezia_FITS2_Otu00392	Lawsonella_BV5_Otu000881	0.001	0.2136	Positive
Subgroup_2_ge_BV5_Otu001643	Fimbriimonadaceae_ge_BV5_Otu000921	0.001	0.2211	Positive
uncultured_BV5_Otu002459	Fimbriimonadaceae_ge_BV5_Otu000921	0.001	0.2062	Positive
g__Titaea_FITS2_Otu00002	Fimbriimonadaceae_ge_BV5_Otu000921	0.004	-0.2151	Negative
g__Itersonilia_FITS2_Otu00026	Fimbriimonadaceae_ge_BV5_Otu000921	0.008	-0.2	Negative
g__Thanatephorus_FITS2_Otu00019	Pseudomonas_BV5_Otu001018	0.001	0.2038	Positive
Oxalobacteraceae_unclassified_BV5_Otu001809	Pseudomonas_BV5_Otu001091	0.001	0.2102	Positive
g__unclassified_Rhizophydiales_FITS2_Otu00238	Pseudomonas_BV5_Otu001091	0.001	0.2166	Positive
Pasteurellaceae_unclassified_BV5_Otu002589	Corynebacterium_BV5_Otu001092	0.001	0.2165	Positive
Oomycota_X_unclassified_PV9_Otu00002	Nevskia_BV5_Otu001122	0.001	0.217	Positive
Hyaloperonospora_PV9_Otu01157	Nevskia_BV5_Otu001122	0.002	0.2146	Positive
g__Coprinellus_FITS2_Otu00218	Terrisporobacter_BV5_Otu001135	0.001	0.201	Positive
Xanthomonas_BV5_Otu001421	Xanthomonadaceae_unclassified_BV5_Otu001161	0.001	0.4872	Positive
Xanthomonadaceae_unclassified_BV5_Otu002418	Xanthomonadaceae_unclassified_BV5_Otu001161	0.001	0.3498	Positive
Xanthomonadaceae_unclassified_BV5_Otu002709	Xanthomonadaceae_unclassified_BV5_Otu001161	0.001	0.339	Positive
Xanthomonas_BV5_Otu003428	Xanthomonadaceae_unclassified_BV5_Otu001161	0.001	0.2515	Positive
Xanthomonas_BV5_Otu003480	Xanthomonadaceae_unclassified_BV5_Otu001161	0.001	0.2729	Positive
g__Alternaria_FITS2_Otu00031	Xanthomonadaceae_unclassified_BV5_Otu001161	0.004	0.2053	Positive
Chloromonas_PV9_Otu00079	Xanthomonadaceae_unclassified_BV5_Otu001161	0.001	0.3093	Positive
Chloromonas_PV9_Otu00079	Comamonadaceae_unclassified_BV5_Otu001207	0.001	0.2212	Positive
g__Vishniacozyma_FITS2_Otu00041	Sphingobium_BV5_Otu001331	0.001	0.2007	Positive
g__Cryptococcus_FITS2_Otu00763	Comamonadaceae_unclassified_BV5_Otu001334	0.001	0.2111	Positive
Xanthomonadaceae_unclassified_BV5_Otu002418	Xanthomonas_BV5_Otu001421	0.001	0.3534	Positive
Xanthomonadaceae_unclassified_BV5_Otu002709	Xanthomonas_BV5_Otu001421	0.001	0.3254	Positive
Xanthomonas_BV5_Otu003428	Xanthomonas_BV5_Otu001421	0.001	0.3037	Positive
Xanthomonas_BV5_Otu003480	Xanthomonas_BV5_Otu001421	0.001	0.2538	Positive
g__Phaeosphaeria_FITS2_Otu00148	Xanthomonas_BV5_Otu001421	0.001	0.2164	Positive
Chloromonas_PV9_Otu00079	Xanthomonas_BV5_Otu001421	0.001	0.3295	Positive
Sporosarcina_BV5_Otu002155	Sporosarcina_BV5_Otu001579	0.001	0.2033	Positive
Oxalobacteraceae_unclassified_BV5_Otu001982	Oxalobacteraceae_unclassified_BV5_Otu001681	0.001	0.2298	Positive
Oxalobacteraceae_unclassified_BV5_Otu002223	Oxalobacteraceae_unclassified_BV5_Otu001681	0.001	0.2242	Positive
Oxalobacteraceae_unclassified_BV5_Otu002590	Oxalobacteraceae_unclassified_BV5_Otu001681	0.001	0.2539	Positive
Oxalobacteraceae_unclassified_BV5_Otu003449	Oxalobacteraceae_unclassified_BV5_Otu001681	0.001	0.2009	Positive
Pythium_PV9_Otu00029	Oxalobacteraceae_unclassified_BV5_Otu001681	0.001	0.2216	Positive
g__Thanatephorus_FITS2_Otu00019	Sphingobium_BV5_Otu001768	0.001	0.2402	Positive
Oxalobacteraceae_unclassified_BV5_Otu002052	Oxalobacteraceae_unclassified_BV5_Otu001809	0.001	0.2297	Positive
Oxalobacteraceae_unclassified_BV5_Otu002223	Oxalobacteraceae_unclassified_BV5_Otu001964	0.001	0.2507	Positive
Oxalobacteraceae_unclassified_BV5_Otu002590	Oxalobacteraceae_unclassified_BV5_Otu001964	0.001	0.2006	Positive
Oxalobacteraceae_unclassified_BV5_Otu002223	Oxalobacteraceae_unclassified_BV5_Otu001982	0.001	0.2181	Positive
Oxalobacteraceae_unclassified_BV5_Otu002590	Oxalobacteraceae_unclassified_BV5_Otu001982	0.001	0.2695	Positive
Oxalobacteraceae_unclassified_BV5_Otu003449	Oxalobacteraceae_unclassified_BV5_Otu001982	0.001	0.2054	Positive
Oxalobacteraceae_unclassified_BV5_Otu002223	Oxalobacteraceae_unclassified_BV5_Otu002194	0.001	0.2281	Positive
Oxalobacteraceae_unclassified_BV5_Otu002590	Oxalobacteraceae_unclassified_BV5_Otu002194	0.001	0.2321	Positive
Oxalobacteraceae_unclassified_BV5_Otu002590	Oxalobacteraceae_unclassified_BV5_Otu002223	0.001	0.2901	Positive
Oxalobacteraceae_unclassified_BV5_Otu003274	Oxalobacteraceae_unclassified_BV5_Otu002223	0.001	0.2029	Positive
Pythium_PV9_Otu00029	Oxalobacteraceae_unclassified_BV5_Otu002223	0.001	0.2548	Positive
g__Boeremia_FITS2_Otu00009	Flavobacterium_BV5_Otu002253	0.002	0.2265	Positive
g__Thanatephorus_FITS2_Otu00019	Flavobacterium_BV5_Otu002253	0.003	0.2278	Positive
o__Helotiales_unclassified_FITS2_Otu00259	Devosia_BV5_Otu002292	0.001	0.2053	Positive
Oomycota_X_unclassified_PV9_Otu00362	Devosia_BV5_Otu002292	0.001	0.2642	Positive
Xanthomonadaceae_unclassified_BV5_Otu002709	Xanthomonadaceae_unclassified_BV5_Otu002418	0.001	0.2364	Positive
Xanthomonas_BV5_Otu003428	Xanthomonadaceae_unclassified_BV5_Otu002418	0.001	0.2146	Positive
Xanthomonas_BV5_Otu003480	Xanthomonadaceae_unclassified_BV5_Otu002418	0.001	0.2352	Positive
Chloromonas_PV9_Otu00079	Xanthomonadaceae_unclassified_BV5_Otu002418	0.001	0.2004	Positive
Xanthomonas_BV5_Otu003480	Xanthomonadaceae_unclassified_BV5_Otu002709	0.001	0.2049	Positive
Chloromonas_PV9_Otu00079	Xanthomonadaceae_unclassified_BV5_Otu002709	0.001	0.2505	Positive
g__Cladosporium_FITS2_Otu00004	g__Titaea_FITS2_Otu00002	0.003	0.3106	Positive
o__Helotiales_unclassified_FITS2_Otu00008	g__Titaea_FITS2_Otu00002	0.002	0.2719	Positive
g__Boeremia_FITS2_Otu00009	g__Titaea_FITS2_Otu00002	0.001	0.3119	Positive
g__Paraphoma_FITS2_Otu00010	g__Titaea_FITS2_Otu00002	0.001	0.3177	Positive
g__Vishniacozyma_FITS2_Otu00014	g__Titaea_FITS2_Otu00002	0.002	0.2961	Positive
g__Plectosphaerella_FITS2_Otu00016	g__Titaea_FITS2_Otu00002	0.001	0.2956	Positive
g__Leucosporidium_FITS2_Otu00018	g__Titaea_FITS2_Otu00002	0.007	0.2675	Positive
g__Itersonilia_FITS2_Otu00026	g__Titaea_FITS2_Otu00002	0.001	0.4592	Positive
g__Alternaria_FITS2_Otu00031	g__Titaea_FITS2_Otu00002	0.001	0.4023	Positive
o__Tremellales_unclassified_FITS2_Otu00077	g__Titaea_FITS2_Otu00002	0.002	0.2393	Positive
g__Botryotinia_FITS2_Otu00086	g__Titaea_FITS2_Otu00002	0.006	0.2197	Positive
f__Didymellaceae_unclassified_FITS2_Otu00090	g__Titaea_FITS2_Otu00002	0.004	0.227	Positive
g__Dioszegia_FITS2_Otu00132	g__Titaea_FITS2_Otu00002	0.002	0.2716	Positive
Vannella_PV9_Otu00068	g__Titaea_FITS2_Otu00002	0.006	0.2222	Positive
f__Didymellaceae_unclassified_FITS2_Otu00005	g__Cladosporium_FITS2_Otu00004	0.001	0.5332	Positive
o__Helotiales_unclassified_FITS2_Otu00008	g__Cladosporium_FITS2_Otu00004	0.001	0.5382	Positive
g__Boeremia_FITS2_Otu00009	g__Cladosporium_FITS2_Otu00004	0.001	0.3295	Positive
g__Paraphoma_FITS2_Otu00010	g__Cladosporium_FITS2_Otu00004	0.001	0.3342	Positive
g__Alternaria_FITS2_Otu00011	g__Cladosporium_FITS2_Otu00004	0.001	0.4841	Positive
g__Vishniacozyma_FITS2_Otu00014	g__Cladosporium_FITS2_Otu00004	0.001	0.4625	Positive
g__Alternaria_FITS2_Otu00015	g__Cladosporium_FITS2_Otu00004	0.001	0.3407	Positive
g__Septoria_FITS2_Otu00021	g__Cladosporium_FITS2_Otu00004	0.001	0.4759	Positive
g__Itersonilia_FITS2_Otu00026	g__Cladosporium_FITS2_Otu00004	0.001	0.3306	Positive
f__Didymellaceae_unclassified_FITS2_Otu00029	g__Cladosporium_FITS2_Otu00004	0.003	0.2841	Positive
g__Alternaria_FITS2_Otu00031	g__Cladosporium_FITS2_Otu00004	0.001	0.3916	Positive
o__Helotiales_unclassified_FITS2_Otu00034	g__Cladosporium_FITS2_Otu00004	0.001	0.4245	Positive
g__Holtermanniella_FITS2_Otu00044	g__Cladosporium_FITS2_Otu00004	0.002	0.2738	Positive
g__Desmococcus_FITS2_Otu00045	g__Cladosporium_FITS2_Otu00004	0.001	0.2375	Positive
g__Pseudopithomyces_FITS2_Otu00048	g__Cladosporium_FITS2_Otu00004	0.004	0.2169	Positive
g__Vishniacozyma_FITS2_Otu00054	g__Cladosporium_FITS2_Otu00004	0.005	0.2145	Positive
g__Vishniacozyma_FITS2_Otu00067	g__Cladosporium_FITS2_Otu00004	0.001	0.2582	Positive
o__Tremellales_unclassified_FITS2_Otu00077	g__Cladosporium_FITS2_Otu00004	0.001	0.2571	Positive
g__Botryotinia_FITS2_Otu00086	g__Cladosporium_FITS2_Otu00004	0.001	0.3177	Positive
g__Stemphylium_FITS2_Otu00087	g__Cladosporium_FITS2_Otu00004	0.002	0.2358	Positive
g__Dioszegia_FITS2_Otu00132	g__Cladosporium_FITS2_Otu00004	0.002	0.2573	Positive
g__Microbotryozyma_FITS2_Otu00165	g__Cladosporium_FITS2_Otu00004	0.002	0.2319	Positive
o__Helotiales_unclassified_FITS2_Otu00008	f__Didymellaceae_unclassified_FITS2_Otu00005	0.001	0.5026	Positive
g__Boeremia_FITS2_Otu00009	f__Didymellaceae_unclassified_FITS2_Otu00005	0.001	0.4265	Positive
g__Paraphoma_FITS2_Otu00010	f__Didymellaceae_unclassified_FITS2_Otu00005	0.002	0.3005	Positive
g__Alternaria_FITS2_Otu00011	f__Didymellaceae_unclassified_FITS2_Otu00005	0.001	0.4209	Positive
g__Vishniacozyma_FITS2_Otu00014	f__Didymellaceae_unclassified_FITS2_Otu00005	0.001	0.3241	Positive
g__Alternaria_FITS2_Otu00015	f__Didymellaceae_unclassified_FITS2_Otu00005	0.001	0.2823	Positive
g__Septoria_FITS2_Otu00021	f__Didymellaceae_unclassified_FITS2_Otu00005	0.001	0.3443	Positive
f__Didymellaceae_unclassified_FITS2_Otu00029	f__Didymellaceae_unclassified_FITS2_Otu00005	0.001	0.4578	Positive
g__Alternaria_FITS2_Otu00031	f__Didymellaceae_unclassified_FITS2_Otu00005	0.001	0.3084	Positive
o__Helotiales_unclassified_FITS2_Otu00034	f__Didymellaceae_unclassified_FITS2_Otu00005	0.004	0.2484	Positive
g__Vishniacozyma_FITS2_Otu00067	f__Didymellaceae_unclassified_FITS2_Otu00005	0.003	0.2127	Positive
g__Botryotinia_FITS2_Otu00086	f__Didymellaceae_unclassified_FITS2_Otu00005	0.001	0.3409	Positive
f__Didymellaceae_unclassified_FITS2_Otu00975	f__Didymellaceae_unclassified_FITS2_Otu00005	0.002	0.2436	Positive
g__Boeremia_FITS2_Otu00009	o__Helotiales_unclassified_FITS2_Otu00008	0.001	0.3363	Positive
g__Alternaria_FITS2_Otu00011	o__Helotiales_unclassified_FITS2_Otu00008	0.001	0.3416	Positive
g__Vishniacozyma_FITS2_Otu00014	o__Helotiales_unclassified_FITS2_Otu00008	0.001	0.3349	Positive
g__Alternaria_FITS2_Otu00015	o__Helotiales_unclassified_FITS2_Otu00008	0.005	0.2655	Positive
g__Septoria_FITS2_Otu00021	o__Helotiales_unclassified_FITS2_Otu00008	0.002	0.3018	Positive
g__Itersonilia_FITS2_Otu00026	o__Helotiales_unclassified_FITS2_Otu00008	0.005	0.2599	Positive
f__Didymellaceae_unclassified_FITS2_Otu00029	o__Helotiales_unclassified_FITS2_Otu00008	0.001	0.4501	Positive
g__Alternaria_FITS2_Otu00031	o__Helotiales_unclassified_FITS2_Otu00008	0.001	0.3509	Positive
o__Helotiales_unclassified_FITS2_Otu00034	o__Helotiales_unclassified_FITS2_Otu00008	0.001	0.3529	Positive
g__Holtermanniella_FITS2_Otu00044	o__Helotiales_unclassified_FITS2_Otu00008	0.001	0.3099	Positive
g__Vishniacozyma_FITS2_Otu00054	o__Helotiales_unclassified_FITS2_Otu00008	0.001	0.3387	Positive
g__Tetracladium_FITS2_Otu00068	o__Helotiales_unclassified_FITS2_Otu00008	0.001	0.2889	Positive
o__Tremellales_unclassified_FITS2_Otu00077	o__Helotiales_unclassified_FITS2_Otu00008	0.003	0.2805	Positive
g__Botryotinia_FITS2_Otu00086	o__Helotiales_unclassified_FITS2_Otu00008	0.001	0.2882	Positive
g__Stemphylium_FITS2_Otu00087	o__Helotiales_unclassified_FITS2_Otu00008	0.001	0.3515	Positive
g__Dioszegia_FITS2_Otu00153	o__Helotiales_unclassified_FITS2_Otu00008	0.004	0.2249	Positive
g__Cadophora_FITS2_Otu00177	o__Helotiales_unclassified_FITS2_Otu00008	0.004	0.2214	Positive
o__Helotiales_unclassified_FITS2_Otu00522	o__Helotiales_unclassified_FITS2_Otu00008	0.001	0.218	Positive
g__Paraphoma_FITS2_Otu00010	g__Boeremia_FITS2_Otu00009	0.001	0.3188	Positive
g__Vishniacozyma_FITS2_Otu00014	g__Boeremia_FITS2_Otu00009	0.005	0.2315	Positive
g__Thanatephorus_FITS2_Otu00019	g__Boeremia_FITS2_Otu00009	0.001	0.3656	Positive
g__Desmococcus_FITS2_Otu00025	g__Boeremia_FITS2_Otu00009	0.008	0.2051	Positive
f__Didymellaceae_unclassified_FITS2_Otu00029	g__Boeremia_FITS2_Otu00009	0.001	0.2913	Positive
g__Alternaria_FITS2_Otu00031	g__Boeremia_FITS2_Otu00009	0.002	0.2818	Positive
g__Gibberella_FITS2_Otu00039	g__Boeremia_FITS2_Otu00009	0.007	0.2293	Positive
g__Vishniacozyma_FITS2_Otu00067	g__Boeremia_FITS2_Otu00009	0.005	0.2045	Positive
f__Didymellaceae_unclassified_FITS2_Otu00090	g__Boeremia_FITS2_Otu00009	0.002	0.2869	Positive
g__Alternaria_FITS2_Otu00011	g__Paraphoma_FITS2_Otu00010	0.001	0.2797	Positive
g__Alternaria_FITS2_Otu00015	g__Paraphoma_FITS2_Otu00010	0.003	0.3018	Positive
g__Septoria_FITS2_Otu00021	g__Paraphoma_FITS2_Otu00010	0.001	0.3284	Positive
f__Didymellaceae_unclassified_FITS2_Otu00029	g__Paraphoma_FITS2_Otu00010	0.001	0.288	Positive
g__Alternaria_FITS2_Otu00031	g__Paraphoma_FITS2_Otu00010	0.005	0.2514	Positive
o__Helotiales_unclassified_FITS2_Otu00034	g__Paraphoma_FITS2_Otu00010	0.008	0.2471	Positive
g__Stagonosporopsis_FITS2_Otu00035	g__Paraphoma_FITS2_Otu00010	0.002	0.2359	Positive
g__Desmococcus_FITS2_Otu00104	g__Paraphoma_FITS2_Otu00010	0.002	0.2276	Positive
g__Paramyrothecium_FITS2_Otu00150	g__Paraphoma_FITS2_Otu00010	0.002	0.2684	Positive
g__Candida_FITS2_Otu00334	g__Paraphoma_FITS2_Otu00010	0.009	0.2059	Positive
g__Vishniacozyma_FITS2_Otu00014	g__Alternaria_FITS2_Otu00011	0.005	0.241	Positive
g__Alternaria_FITS2_Otu00015	g__Alternaria_FITS2_Otu00011	0.006	0.2487	Positive
g__Septoria_FITS2_Otu00021	g__Alternaria_FITS2_Otu00011	0.001	0.3107	Positive
f__Didymellaceae_unclassified_FITS2_Otu00029	g__Alternaria_FITS2_Otu00011	0.003	0.2942	Positive
g__Alternaria_FITS2_Otu00031	g__Alternaria_FITS2_Otu00011	0.001	0.3336	Positive
g__Pseudopithomyces_FITS2_Otu00048	g__Alternaria_FITS2_Otu00011	0.01	0.203	Positive
g__Plectosphaerella_FITS2_Otu00049	g__Alternaria_FITS2_Otu00011	0.008	0.2132	Positive
c__Leotiomycetes_unclassified_FITS2_Otu00130	g__Alternaria_FITS2_Otu00011	0.004	0.2071	Positive
g__Filobasidium_FITS2_Otu00037	g__Mycocentrospora_FITS2_Otu00013	0.001	0.2499	Positive
o__Helotiales_unclassified_FITS2_Otu00063	g__Mycocentrospora_FITS2_Otu00013	0.01	0.2269	Positive
g__Desmococcus_FITS2_Otu00179	g__Mycocentrospora_FITS2_Otu00013	0.003	0.275	Positive
g__Hypholoma_FITS2_Otu00311	g__Mycocentrospora_FITS2_Otu00013	0.005	0.2176	Positive
g__Leucosporidium_FITS2_Otu00018	g__Vishniacozyma_FITS2_Otu00014	0.001	0.3255	Positive
g__Alternaria_FITS2_Otu00031	g__Vishniacozyma_FITS2_Otu00014	0.001	0.3289	Positive
o__Helotiales_unclassified_FITS2_Otu00034	g__Vishniacozyma_FITS2_Otu00014	0.002	0.2569	Positive
g__Filobasidium_FITS2_Otu00037	g__Vishniacozyma_FITS2_Otu00014	0.001	0.2705	Positive
g__Holtermanniella_FITS2_Otu00044	g__Vishniacozyma_FITS2_Otu00014	0.001	0.274	Positive
g__Desmococcus_FITS2_Otu00045	g__Vishniacozyma_FITS2_Otu00014	0.003	0.2037	Positive
g__Vishniacozyma_FITS2_Otu00054	g__Vishniacozyma_FITS2_Otu00014	0.003	0.2119	Positive
g__Vishniacozyma_FITS2_Otu00067	g__Vishniacozyma_FITS2_Otu00014	0.001	0.2566	Positive
o__Tremellales_unclassified_FITS2_Otu00077	g__Vishniacozyma_FITS2_Otu00014	0.001	0.3718	Positive
g__Botryotinia_FITS2_Otu00086	g__Vishniacozyma_FITS2_Otu00014	0.005	0.272	Positive
o__Chaetothyriales_unclassified_FITS2_Otu00113	g__Vishniacozyma_FITS2_Otu00014	0.003	0.2078	Positive
g__Vermiconia_FITS2_Otu00124	g__Vishniacozyma_FITS2_Otu00014	0.002	0.2243	Positive
g__Dioszegia_FITS2_Otu00132	g__Vishniacozyma_FITS2_Otu00014	0.001	0.2805	Positive
g__Septoria_FITS2_Otu00021	g__Alternaria_FITS2_Otu00015	0.001	0.4081	Positive
g__Itersonilia_FITS2_Otu00026	g__Alternaria_FITS2_Otu00015	0.006	0.2787	Positive
g__Colletotrichum_FITS2_Otu00030	g__Alternaria_FITS2_Otu00015	0.004	0.2372	Positive
g__Alternaria_FITS2_Otu00031	g__Alternaria_FITS2_Otu00015	0.002	0.2525	Positive
o__Helotiales_unclassified_FITS2_Otu00034	g__Alternaria_FITS2_Otu00015	0.001	0.2784	Positive
g__Malassezia_FITS2_Otu00775	g__Alternaria_FITS2_Otu00015	0.001	0.2406	Positive
g__Itersonilia_FITS2_Otu00026	g__Plectosphaerella_FITS2_Otu00016	0.001	0.2925	Positive
g__Papiliotrema_FITS2_Otu00058	g__Plectosphaerella_FITS2_Otu00016	0.001	0.2624	Positive
o__Helotiales_unclassified_FITS2_Otu00116	g__Plectosphaerella_FITS2_Otu00016	0.006	0.2273	Positive
Pythium_PV9_Otu00029	g__Plectosphaerella_FITS2_Otu00016	0.001	0.3426	Positive
g__Itersonilia_FITS2_Otu00026	g__Leucosporidium_FITS2_Otu00018	0.004	0.2899	Positive
g__unclassified_Chytridiales_FITS2_Otu00032	g__Leucosporidium_FITS2_Otu00018	0.001	0.2711	Positive
g__Filobasidium_FITS2_Otu00037	g__Leucosporidium_FITS2_Otu00018	0.004	0.2417	Positive
g__Vishniacozyma_FITS2_Otu00041	g__Leucosporidium_FITS2_Otu00018	0.002	0.2331	Positive
g__Holtermanniella_FITS2_Otu00044	g__Leucosporidium_FITS2_Otu00018	0.009	0.2036	Positive
g__Protomyces_FITS2_Otu00061	g__Leucosporidium_FITS2_Otu00018	0.001	0.2363	Positive
o__Tremellales_unclassified_FITS2_Otu00077	g__Leucosporidium_FITS2_Otu00018	0.001	0.3776	Positive
g__Leucosporidium_FITS2_Otu00078	g__Leucosporidium_FITS2_Otu00018	0.001	0.2509	Positive
g__Leucosporidium_FITS2_Otu00100	g__Leucosporidium_FITS2_Otu00018	0.001	0.3322	Positive
g__Leucosporidium_FITS2_Otu00106	g__Leucosporidium_FITS2_Otu00018	0.002	0.2416	Positive
g__Itersonilia_FITS2_Otu00111	g__Leucosporidium_FITS2_Otu00018	0.001	0.2314	Positive
g__Dioszegia_FITS2_Otu00132	g__Leucosporidium_FITS2_Otu00018	0.001	0.3416	Positive
g__Dioszegia_FITS2_Otu00153	g__Leucosporidium_FITS2_Otu00018	0.003	0.2326	Positive
g__Microbotryozyma_FITS2_Otu00165	g__Leucosporidium_FITS2_Otu00018	0.004	0.2081	Positive
g__Sporidiobolus_FITS2_Otu00181	g__Leucosporidium_FITS2_Otu00018	0.004	0.2107	Positive
f__Sporidiobolaceae_unclassified_FITS2_Otu00270	g__Leucosporidium_FITS2_Otu00018	0.001	0.2148	Positive
Chloromonas_PV9_Otu00079	g__Leucosporidium_FITS2_Otu00018	0.005	-0.2133	Negative
g__Tetracladium_FITS2_Otu00107	g__Thanatephorus_FITS2_Otu00019	0.006	0.2045	Positive
Rhogostoma.lineage_unclassified_PV9_Otu00003	g__Thanatephorus_FITS2_Otu00019	0.002	0.2289	Positive
g__Alternaria_FITS2_Otu00031	g__Septoria_FITS2_Otu00021	0.002	0.2468	Positive
g__Desmococcus_FITS2_Otu00513	g__Septoria_FITS2_Otu00021	0.004	0.2171	Positive
g__Malassezia_FITS2_Otu00775	g__Septoria_FITS2_Otu00021	0.001	0.2474	Positive
g__unclassified_Verrucariaceae_FITS2_Otu00023	g__Aureobasidium_FITS2_Otu00022	0.002	0.2288	Positive
g__Leptosphaeria_FITS2_Otu00040	g__Aureobasidium_FITS2_Otu00022	0.001	0.2398	Positive
g__Pseudopithomyces_FITS2_Otu00048	g__Aureobasidium_FITS2_Otu00022	0.001	0.3027	Positive
o__Tremellales_unclassified_FITS2_Otu00077	g__Aureobasidium_FITS2_Otu00022	0.002	0.2106	Positive
g__Botryotinia_FITS2_Otu00086	g__Aureobasidium_FITS2_Otu00022	0.001	0.3132	Positive
g__Alternaria_FITS2_Otu00098	g__Aureobasidium_FITS2_Otu00022	0.004	0.226	Positive
g__Desmococcus_FITS2_Otu00104	g__Aureobasidium_FITS2_Otu00022	0.005	0.2148	Positive
o__Chaetothyriales_unclassified_FITS2_Otu00113	g__Aureobasidium_FITS2_Otu00022	0.001	0.3178	Positive
g__Microbotryozyma_FITS2_Otu00165	g__Aureobasidium_FITS2_Otu00022	0.001	0.2521	Positive
g__Chaetasbolisia_FITS2_Otu00339	g__Aureobasidium_FITS2_Otu00022	0.001	0.2135	Positive
g__Pseudopithomyces_FITS2_Otu00048	g__unclassified_Verrucariaceae_FITS2_Otu00023	0.001	0.249	Positive
g__Desmococcus_FITS2_Otu00104	g__unclassified_Verrucariaceae_FITS2_Otu00023	0.001	0.2578	Positive
o__Chaetothyriales_unclassified_FITS2_Otu00113	g__unclassified_Verrucariaceae_FITS2_Otu00023	0.002	0.2002	Positive
g__Microbotryozyma_FITS2_Otu00165	g__unclassified_Verrucariaceae_FITS2_Otu00023	0.002	0.2298	Positive
f__Didymellaceae_unclassified_FITS2_Otu00029	g__Desmococcus_FITS2_Otu00025	0.01	0.2005	Positive
g__Alternaria_FITS2_Otu00031	g__Desmococcus_FITS2_Otu00025	0.004	0.2105	Positive
g__Gibberella_FITS2_Otu00039	g__Desmococcus_FITS2_Otu00025	0.001	0.252	Positive
g__Desmococcus_FITS2_Otu00045	g__Desmococcus_FITS2_Otu00025	0.001	0.3268	Positive
g__Pseudopithomyces_FITS2_Otu00048	g__Desmococcus_FITS2_Otu00025	0.004	0.2023	Positive
g__Botryotinia_FITS2_Otu00086	g__Desmococcus_FITS2_Otu00025	0.006	0.2072	Positive
g__Bradymyces_FITS2_Otu00101	g__Desmococcus_FITS2_Otu00025	0.001	0.2618	Positive
g__Desmococcus_FITS2_Otu00104	g__Desmococcus_FITS2_Otu00025	0.001	0.2771	Positive
c__Agaricomycetes_unclassified_FITS2_Otu00161	g__Desmococcus_FITS2_Otu00025	0.001	0.2186	Positive
g__Coprinellus_FITS2_Otu00218	g__Desmococcus_FITS2_Otu00025	0.003	0.2361	Positive
g__Hypholoma_FITS2_Otu00311	g__Desmococcus_FITS2_Otu00025	0.001	0.2873	Positive
g__Heterobasidion_FITS2_Otu00368	g__Desmococcus_FITS2_Otu00025	0.001	0.2437	Positive
g__Hypholoma_FITS2_Otu00478	g__Desmococcus_FITS2_Otu00025	0.001	0.2542	Positive
g__Lycoperdon_FITS2_Otu00640	g__Desmococcus_FITS2_Otu00025	0.001	0.2456	Positive
g__Hypoxylon_FITS2_Otu01089	g__Desmococcus_FITS2_Otu00025	0.001	0.2456	Positive
Chloroidium_PV9_Otu00008	g__Desmococcus_FITS2_Otu00025	0.001	0.2384	Positive
g__Alternaria_FITS2_Otu00031	g__Itersonilia_FITS2_Otu00026	0.006	0.2428	Positive
g__unclassified_Chytridiales_FITS2_Otu00032	g__Itersonilia_FITS2_Otu00026	0.001	0.2305	Positive
o__Helotiales_unclassified_FITS2_Otu00034	g__Itersonilia_FITS2_Otu00026	0.002	0.261	Positive
g__Plectosphaerella_FITS2_Otu00049	g__Itersonilia_FITS2_Otu00026	0.003	0.2351	Positive
g__Tetracladium_FITS2_Otu00068	g__Itersonilia_FITS2_Otu00026	0.006	0.2076	Positive
g__Botryotinia_FITS2_Otu00086	g__Itersonilia_FITS2_Otu00026	0.003	0.2543	Positive
g__Leucosporidium_FITS2_Otu00100	g__Itersonilia_FITS2_Otu00026	0.005	0.2335	Positive
g__Tetracladium_FITS2_Otu00107	g__Itersonilia_FITS2_Otu00026	0.007	0.2082	Positive
g__Microbotryozyma_FITS2_Otu00165	g__Itersonilia_FITS2_Otu00026	0.001	0.2432	Positive
Klebsormidium_PV9_Otu00006	g__Itersonilia_FITS2_Otu00026	0.004	-0.2129	Negative
c__Microbotryomycetes_unclassified_FITS2_Otu00097	o__Helotiales_unclassified_FITS2_Otu00027	0.001	0.2628	Positive
g__Alternaria_FITS2_Otu00098	o__Helotiales_unclassified_FITS2_Otu00027	0.006	0.225	Positive
g__Dioszegia_FITS2_Otu00153	o__Helotiales_unclassified_FITS2_Otu00027	0.007	0.2184	Positive
g__Microbotryozyma_FITS2_Otu00165	o__Helotiales_unclassified_FITS2_Otu00027	0.002	0.2486	Positive
o__Helotiales_unclassified_FITS2_Otu00116	g__Herpotrichia_FITS2_Otu00028	0.002	0.2613	Positive
g__Phaeosphaeria_FITS2_Otu00148	g__Herpotrichia_FITS2_Otu00028	0.002	0.238	Positive
f__Melanommataceae_unclassified_FITS2_Otu00938	g__Herpotrichia_FITS2_Otu00028	0.001	0.4298	Positive
g__Colletotrichum_FITS2_Otu00030	f__Didymellaceae_unclassified_FITS2_Otu00029	0.001	0.2829	Positive
g__Alternaria_FITS2_Otu00031	f__Didymellaceae_unclassified_FITS2_Otu00029	0.001	0.3433	Positive
o__Helotiales_unclassified_FITS2_Otu00034	f__Didymellaceae_unclassified_FITS2_Otu00029	0.001	0.3041	Positive
g__Holtermanniella_FITS2_Otu00044	f__Didymellaceae_unclassified_FITS2_Otu00029	0.004	0.2422	Positive
g__Vishniacozyma_FITS2_Otu00067	f__Didymellaceae_unclassified_FITS2_Otu00029	0.004	0.2012	Positive
o__Pleosporales_unclassified_FITS2_Otu00114	f__Didymellaceae_unclassified_FITS2_Otu00029	0.004	0.2014	Positive
c__Leotiomycetes_unclassified_FITS2_Otu00130	f__Didymellaceae_unclassified_FITS2_Otu00029	0.004	0.2152	Positive
g__Paramyrothecium_FITS2_Otu00150	f__Didymellaceae_unclassified_FITS2_Otu00029	0.001	0.2985	Positive
c__Agaricomycetes_unclassified_FITS2_Otu00182	f__Didymellaceae_unclassified_FITS2_Otu00029	0.001	0.2559	Positive
g__Candida_FITS2_Otu00334	f__Didymellaceae_unclassified_FITS2_Otu00029	0.006	0.2297	Positive
o__Helotiales_unclassified_FITS2_Otu00522	f__Didymellaceae_unclassified_FITS2_Otu00029	0.001	0.2452	Positive
f__Didymellaceae_unclassified_FITS2_Otu00975	f__Didymellaceae_unclassified_FITS2_Otu00029	0.002	0.2277	Positive
Albugo_PV9_Otu00005	f__Didymellaceae_unclassified_FITS2_Otu00029	0.007	-0.2455	Negative
Allovahlkampfia_PV9_Otu00266	f__Didymellaceae_unclassified_FITS2_Otu00029	0.002	0.2275	Positive
g__Paramyrothecium_FITS2_Otu00150	g__Colletotrichum_FITS2_Otu00030	0.001	0.3932	Positive
g__Cystofilobasidium_FITS2_Otu00194	g__Colletotrichum_FITS2_Otu00030	0.001	0.275	Positive
g__Candida_FITS2_Otu00334	g__Colletotrichum_FITS2_Otu00030	0.002	0.2604	Positive
g__Lycoperdon_FITS2_Otu00640	g__Colletotrichum_FITS2_Otu00030	0.002	0.2325	Positive
o__Helotiales_unclassified_FITS2_Otu00034	g__Alternaria_FITS2_Otu00031	0.001	0.3341	Positive
g__Vishniacozyma_FITS2_Otu00054	g__Alternaria_FITS2_Otu00031	0.005	0.224	Positive
g__Vishniacozyma_FITS2_Otu00067	g__Alternaria_FITS2_Otu00031	0.003	0.2068	Positive
g__Botryotinia_FITS2_Otu00086	g__Alternaria_FITS2_Otu00031	0.002	0.3362	Positive
g__Stemphylium_FITS2_Otu00087	g__Alternaria_FITS2_Otu00031	0.004	0.2373	Positive
g__Phaeosphaeria_FITS2_Otu00148	g__Alternaria_FITS2_Otu00031	0.001	0.2629	Positive
g__Vishniacozyma_FITS2_Otu00054	g__unclassified_Chytridiales_FITS2_Otu00032	0.005	0.2036	Positive
g__Protomyces_FITS2_Otu00061	g__unclassified_Chytridiales_FITS2_Otu00032	0.001	0.2313	Positive
g__Tetracladium_FITS2_Otu00068	g__unclassified_Chytridiales_FITS2_Otu00032	0.001	0.2502	Positive
g__Stemphylium_FITS2_Otu00087	g__unclassified_Chytridiales_FITS2_Otu00032	0.007	0.2	Positive
g__Leucosporidium_FITS2_Otu00100	g__unclassified_Chytridiales_FITS2_Otu00032	0.003	0.227	Positive
g__Dioszegia_FITS2_Otu00153	g__unclassified_Chytridiales_FITS2_Otu00032	0.002	0.2383	Positive
Alveolata_unclassified_PV9_Otu00318	g__unclassified_Chytridiales_FITS2_Otu00032	0.002	0.2069	Positive
g__Vishniacozyma_FITS2_Otu00067	o__Helotiales_unclassified_FITS2_Otu00034	0.002	0.2034	Positive
g__Alternaria_FITS2_Otu00098	o__Helotiales_unclassified_FITS2_Otu00034	0.005	0.2018	Positive
g__Malassezia_FITS2_Otu00392	o__Helotiales_unclassified_FITS2_Otu00034	0.001	0.2237	Positive
o__Helotiales_unclassified_FITS2_Otu00522	o__Helotiales_unclassified_FITS2_Otu00034	0.002	0.2263	Positive
g__Malassezia_FITS2_Otu00775	o__Helotiales_unclassified_FITS2_Otu00034	0.003	0.202	Positive
o__Tremellales_unclassified_FITS2_Otu00077	g__Filobasidium_FITS2_Otu00037	0.003	0.2442	Positive
g__Itersonilia_FITS2_Otu00111	g__Filobasidium_FITS2_Otu00037	0.002	0.2209	Positive
o__Chaetothyriales_unclassified_FITS2_Otu00113	g__Filobasidium_FITS2_Otu00037	0.001	0.2756	Positive
g__Filobasidium_FITS2_Otu00133	g__Filobasidium_FITS2_Otu00037	0.002	0.2628	Positive
g__Desmococcus_FITS2_Otu00179	g__Filobasidium_FITS2_Otu00037	0.001	0.2366	Positive
g__Sporidiobolus_FITS2_Otu00181	g__Filobasidium_FITS2_Otu00037	0.001	0.2722	Positive
g__Leptosphaeria_FITS2_Otu00040	f__Verrucariaceae_unclassified_FITS2_Otu00038	0.001	0.2436	Positive
g__Tetracladium_FITS2_Otu00068	f__Verrucariaceae_unclassified_FITS2_Otu00038	0.002	0.2375	Positive
o__Tremellales_unclassified_FITS2_Otu00077	f__Verrucariaceae_unclassified_FITS2_Otu00038	0.001	0.2103	Positive
o__Chaetothyriales_unclassified_FITS2_Otu00113	f__Verrucariaceae_unclassified_FITS2_Otu00038	0.002	0.2281	Positive
g__Microbotryozyma_FITS2_Otu00165	f__Verrucariaceae_unclassified_FITS2_Otu00038	0.002	0.2333	Positive
c__Agaricomycetes_unclassified_FITS2_Otu00161	g__Gibberella_FITS2_Otu00039	0.003	0.2065	Positive
g__Pseudopithomyces_FITS2_Otu00048	g__Leptosphaeria_FITS2_Otu00040	0.002	0.2499	Positive
o__Helotiales_unclassified_FITS2_Otu00063	g__Leptosphaeria_FITS2_Otu00040	0.009	0.2076	Positive
g__Pezizella_FITS2_Otu00103	g__Leptosphaeria_FITS2_Otu00040	0.004	0.2248	Positive
o__Chaetothyriales_unclassified_FITS2_Otu00113	g__Leptosphaeria_FITS2_Otu00040	0.002	0.2385	Positive
g__Microbotryozyma_FITS2_Otu00165	g__Leptosphaeria_FITS2_Otu00040	0.008	0.2019	Positive
g__unclassified_Botryosphaeriales_FITS2_Otu00204	g__Leptosphaeria_FITS2_Otu00040	0.002	0.2255	Positive
g__Chaetasbolisia_FITS2_Otu00339	g__Leptosphaeria_FITS2_Otu00040	0.001	0.2214	Positive
g__Neoascochyta_FITS2_Otu00568	g__Leptosphaeria_FITS2_Otu00040	0.001	0.239	Positive
g__Holtermanniella_FITS2_Otu00044	g__Vishniacozyma_FITS2_Otu00041	0.001	0.3459	Positive
g__Plectosphaerella_FITS2_Otu00049	g__Vishniacozyma_FITS2_Otu00041	0.004	0.2016	Positive
g__Vishniacozyma_FITS2_Otu00067	g__Vishniacozyma_FITS2_Otu00041	0.004	0.2512	Positive
o__Tremellales_unclassified_FITS2_Otu00077	g__Vishniacozyma_FITS2_Otu00041	0.004	0.2175	Positive
g__Leucosporidium_FITS2_Otu00078	g__Vishniacozyma_FITS2_Otu00041	0.001	0.2718	Positive
c__Microbotryomycetes_unclassified_FITS2_Otu00097	g__Vishniacozyma_FITS2_Otu00041	0.001	0.2528	Positive
g__Leucosporidium_FITS2_Otu00193	g__Vishniacozyma_FITS2_Otu00041	0.001	0.2484	Positive
g__Sampaiozyma_FITS2_Otu00398	g__Vishniacozyma_FITS2_Otu00041	0.002	0.2471	Positive
g__Pseudopithomyces_FITS2_Otu00048	g__Holtermanniella_FITS2_Otu00044	0.005	0.204	Positive
g__Vishniacozyma_FITS2_Otu00054	g__Holtermanniella_FITS2_Otu00044	0.001	0.3223	Positive
g__Vishniacozyma_FITS2_Otu00067	g__Holtermanniella_FITS2_Otu00044	0.003	0.2294	Positive
g__Tetracladium_FITS2_Otu00068	g__Holtermanniella_FITS2_Otu00044	0.007	0.2176	Positive
o__Tremellales_unclassified_FITS2_Otu00077	g__Holtermanniella_FITS2_Otu00044	0.001	0.3769	Positive
g__Stemphylium_FITS2_Otu00087	g__Holtermanniella_FITS2_Otu00044	0.006	0.2062	Positive
g__Itersonilia_FITS2_Otu00111	g__Holtermanniella_FITS2_Otu00044	0.001	0.3053	Positive
g__Vermiconia_FITS2_Otu00124	g__Holtermanniella_FITS2_Otu00044	0.001	0.2136	Positive
c__Leotiomycetes_unclassified_FITS2_Otu00130	g__Holtermanniella_FITS2_Otu00044	0.001	0.2805	Positive
g__Dioszegia_FITS2_Otu00153	g__Holtermanniella_FITS2_Otu00044	0.001	0.2925	Positive
g__Botryotinia_FITS2_Otu00086	g__Desmococcus_FITS2_Otu00045	0.002	0.2565	Positive
g__Microbotryozyma_FITS2_Otu00165	g__Desmococcus_FITS2_Otu00045	0.001	0.2341	Positive
c__Agaricomycetes_unclassified_FITS2_Otu00182	g__Desmococcus_FITS2_Otu00045	0.001	0.2362	Positive
g__Coprinellus_FITS2_Otu00218	g__Desmococcus_FITS2_Otu00045	0.001	0.2566	Positive
g__Hypholoma_FITS2_Otu00478	g__Desmococcus_FITS2_Otu00045	0.002	0.214	Positive
g__Hypoxylon_FITS2_Otu00499	g__Desmococcus_FITS2_Otu00045	0.001	0.2258	Positive
g__Botryotinia_FITS2_Otu00086	g__Pseudopithomyces_FITS2_Otu00048	0.002	0.2765	Positive
g__Alternaria_FITS2_Otu00098	g__Pseudopithomyces_FITS2_Otu00048	0.001	0.2133	Positive
g__Desmococcus_FITS2_Otu00104	g__Pseudopithomyces_FITS2_Otu00048	0.004	0.2232	Positive
o__Chaetothyriales_unclassified_FITS2_Otu00113	g__Pseudopithomyces_FITS2_Otu00048	0.001	0.26	Positive
g__Phaeosphaeria_FITS2_Otu00148	g__Pseudopithomyces_FITS2_Otu00048	0.001	0.2305	Positive
g__Microbotryozyma_FITS2_Otu00165	g__Pseudopithomyces_FITS2_Otu00048	0.001	0.2585	Positive
g__Colletotrichum_FITS2_Otu00127	g__Plectosphaerella_FITS2_Otu00049	0.001	0.2972	Positive
g__Protomyces_FITS2_Otu00061	g__Vishniacozyma_FITS2_Otu00054	0.002	0.2126	Positive
g__Tetracladium_FITS2_Otu00068	g__Vishniacozyma_FITS2_Otu00054	0.002	0.3044	Positive
o__Tremellales_unclassified_FITS2_Otu00077	g__Vishniacozyma_FITS2_Otu00054	0.001	0.3076	Positive
g__Stemphylium_FITS2_Otu00087	g__Vishniacozyma_FITS2_Otu00054	0.001	0.4076	Positive
g__Itersonilia_FITS2_Otu00111	g__Vishniacozyma_FITS2_Otu00054	0.003	0.2226	Positive
g__Dioszegia_FITS2_Otu00153	g__Vishniacozyma_FITS2_Otu00054	0.001	0.312	Positive
g__Microbotryozyma_FITS2_Otu00165	g__Vishniacozyma_FITS2_Otu00054	0.003	0.2041	Positive
g__Sporidiobolus_FITS2_Otu00181	g__Vishniacozyma_FITS2_Otu00054	0.001	0.3446	Positive
g__Ramularia_FITS2_Otu00236	g__Vishniacozyma_FITS2_Otu00054	0.004	0.2461	Positive
g__unclassified_Entylomatales_FITS2_Otu00313	g__Vishniacozyma_FITS2_Otu00054	0.001	0.2566	Positive
g__Pezizella_FITS2_Otu00103	o__Helotiales_unclassified_FITS2_Otu00063	0.002	0.2713	Positive
g__Desmococcus_FITS2_Otu00104	o__Helotiales_unclassified_FITS2_Otu00063	0.001	0.2533	Positive
g__Paramyrothecium_FITS2_Otu00150	o__Helotiales_unclassified_FITS2_Otu00063	0.005	0.2108	Positive
g__Coprinellus_FITS2_Otu00218	o__Helotiales_unclassified_FITS2_Otu00063	0.001	0.289	Positive
g__Hypholoma_FITS2_Otu00311	o__Helotiales_unclassified_FITS2_Otu00063	0.003	0.225	Positive
g__Heterobasidion_FITS2_Otu00368	o__Helotiales_unclassified_FITS2_Otu00063	0.001	0.2299	Positive
g__Hypholoma_FITS2_Otu00478	o__Helotiales_unclassified_FITS2_Otu00063	0.006	0.2136	Positive
g__Lycoperdon_FITS2_Otu00640	o__Helotiales_unclassified_FITS2_Otu00063	0.001	0.2214	Positive
Chloroidium_PV9_Otu00008	o__Helotiales_unclassified_FITS2_Otu00063	0.002	0.2368	Positive
Paracercomonas_PV9_Otu00445	o__Helotiales_unclassified_FITS2_Otu00063	0.001	0.2339	Positive
g__Hypholoma_FITS2_Otu00478	g__Articulospora_FITS2_Otu00064	0.001	0.2285	Positive
g__Botryotinia_FITS2_Otu00086	g__Vishniacozyma_FITS2_Otu00067	0.001	0.2672	Positive
c__Microbotryomycetes_unclassified_FITS2_Otu00097	g__Vishniacozyma_FITS2_Otu00067	0.004	0.2225	Positive
o__Chaetothyriales_unclassified_FITS2_Otu00113	g__Vishniacozyma_FITS2_Otu00067	0.002	0.2042	Positive
g__Microbotryozyma_FITS2_Otu00165	g__Vishniacozyma_FITS2_Otu00067	0.002	0.2444	Positive
o__Tremellales_unclassified_FITS2_Otu00077	g__Tetracladium_FITS2_Otu00068	0.002	0.2275	Positive
g__Stemphylium_FITS2_Otu00087	g__Tetracladium_FITS2_Otu00068	0.003	0.3103	Positive
g__Leucosporidium_FITS2_Otu00100	g__Tetracladium_FITS2_Otu00068	0.005	0.2218	Positive
c__Leotiomycetes_unclassified_FITS2_Otu00130	g__Tetracladium_FITS2_Otu00068	0.005	0.222	Positive
g__Dioszegia_FITS2_Otu00153	g__Tetracladium_FITS2_Otu00068	0.001	0.3145	Positive
g__Microbotryozyma_FITS2_Otu00165	g__Tetracladium_FITS2_Otu00068	0.001	0.2748	Positive
g__Cadophora_FITS2_Otu00177	g__Tetracladium_FITS2_Otu00068	0.001	0.2716	Positive
g__Sporidiobolus_FITS2_Otu00181	g__Tetracladium_FITS2_Otu00068	0.001	0.2553	Positive
g__unclassified_Entylomatales_FITS2_Otu00313	g__Tetracladium_FITS2_Otu00068	0.001	0.3233	Positive
g__Leucosporidium_FITS2_Otu00100	o__Tremellales_unclassified_FITS2_Otu00077	0.005	0.2343	Positive
g__Itersonilia_FITS2_Otu00111	o__Tremellales_unclassified_FITS2_Otu00077	0.001	0.2649	Positive
o__Chaetothyriales_unclassified_FITS2_Otu00113	o__Tremellales_unclassified_FITS2_Otu00077	0.003	0.2068	Positive
g__Vermiconia_FITS2_Otu00124	o__Tremellales_unclassified_FITS2_Otu00077	0.002	0.2123	Positive
g__Cystofilobasidium_FITS2_Otu00125	o__Tremellales_unclassified_FITS2_Otu00077	0.001	0.2066	Positive
c__Leotiomycetes_unclassified_FITS2_Otu00130	o__Tremellales_unclassified_FITS2_Otu00077	0.001	0.2612	Positive
g__Dioszegia_FITS2_Otu00132	o__Tremellales_unclassified_FITS2_Otu00077	0.001	0.3283	Positive
g__Dioszegia_FITS2_Otu00153	o__Tremellales_unclassified_FITS2_Otu00077	0.002	0.2357	Positive
g__Microbotryozyma_FITS2_Otu00165	o__Tremellales_unclassified_FITS2_Otu00077	0.001	0.2443	Positive
g__Sporidiobolus_FITS2_Otu00181	o__Tremellales_unclassified_FITS2_Otu00077	0.001	0.2838	Positive
g__unclassified_Extremaceae_FITS2_Otu00611	o__Tremellales_unclassified_FITS2_Otu00077	0.001	0.2025	Positive
g__Alternaria_FITS2_Otu00098	g__Leucosporidium_FITS2_Otu00078	0.003	0.2287	Positive
g__Alternaria_FITS2_Otu00098	o__Helotiales_unclassified_FITS2_Otu00083	0.001	0.2533	Positive
g__Stemphylium_FITS2_Otu00087	g__Botryotinia_FITS2_Otu00086	0.004	0.2417	Positive
c__Microbotryomycetes_unclassified_FITS2_Otu00097	g__Botryotinia_FITS2_Otu00086	0.01	0.2178	Positive
g__Desmococcus_FITS2_Otu00104	g__Botryotinia_FITS2_Otu00086	0.003	0.2202	Positive
o__Chaetothyriales_unclassified_FITS2_Otu00113	g__Botryotinia_FITS2_Otu00086	0.001	0.2736	Positive
g__Microbotryozyma_FITS2_Otu00165	g__Botryotinia_FITS2_Otu00086	0.001	0.3388	Positive
g__Leucosporidium_FITS2_Otu00100	g__Stemphylium_FITS2_Otu00087	0.007	0.2063	Positive
g__Pezizella_FITS2_Otu00103	g__Stemphylium_FITS2_Otu00087	0.006	0.2093	Positive
g__Cadophora_FITS2_Otu00177	g__Stemphylium_FITS2_Otu00087	0.001	0.3062	Positive
g__unclassified_Entylomatales_FITS2_Otu00313	g__Stemphylium_FITS2_Otu00087	0.004	0.2494	Positive
g__Paramyrothecium_FITS2_Otu00150	f__Didymellaceae_unclassified_FITS2_Otu00090	0.001	0.2619	Positive
g__Alternaria_FITS2_Otu00098	c__Microbotryomycetes_unclassified_FITS2_Otu00097	0.001	0.2746	Positive
g__Dioszegia_FITS2_Otu00153	c__Microbotryomycetes_unclassified_FITS2_Otu00097	0.008	0.2077	Positive
g__Microbotryozyma_FITS2_Otu00165	c__Microbotryomycetes_unclassified_FITS2_Otu00097	0.001	0.2813	Positive
g__Leucosporidium_FITS2_Otu00193	c__Microbotryomycetes_unclassified_FITS2_Otu00097	0.002	0.2046	Positive
g__unclassified_Rhizophydiales_FITS2_Otu00241	c__Microbotryomycetes_unclassified_FITS2_Otu00097	0.001	0.2308	Positive
g__Sampaiozyma_FITS2_Otu00398	c__Microbotryomycetes_unclassified_FITS2_Otu00097	0.002	0.2091	Positive
c__Cystobasidiomycetes_unclassified_FITS2_Otu00466	c__Microbotryomycetes_unclassified_FITS2_Otu00097	0.001	0.2008	Positive
g__Desmococcus_FITS2_Otu00485	c__Microbotryomycetes_unclassified_FITS2_Otu00097	0.003	0.2073	Positive
g__Desmococcus_FITS2_Otu00513	c__Microbotryomycetes_unclassified_FITS2_Otu00097	0.002	0.2126	Positive
g__Malassezia_FITS2_Otu00775	c__Microbotryomycetes_unclassified_FITS2_Otu00097	0.001	0.2075	Positive
g__Leucosporidium_FITS2_Otu00919	c__Microbotryomycetes_unclassified_FITS2_Otu00097	0.001	0.2038	Positive
g__Filobasidium_FITS2_Otu00133	g__Alternaria_FITS2_Otu00098	0.001	0.2825	Positive
g__unclassified_Pleosporales_FITS2_Otu00304	g__Alternaria_FITS2_Otu00098	0.006	0.2161	Positive
Oomycota_X_unclassified_PV9_Otu00362	g__Alternaria_FITS2_Otu00098	0.001	0.3101	Positive
g__Cadophora_FITS2_Otu00177	g__Leucosporidium_FITS2_Otu00100	0.003	0.221	Positive
f__Sporidiobolaceae_unclassified_FITS2_Otu00270	g__Leucosporidium_FITS2_Otu00100	0.001	0.2622	Positive
g__unclassified_Entylomatales_FITS2_Otu00313	g__Leucosporidium_FITS2_Otu00100	0.003	0.2177	Positive
o__Pleosporales_unclassified_FITS2_Otu00114	g__Bradymyces_FITS2_Otu00101	0.002	0.2469	Positive
g__Hypholoma_FITS2_Otu00311	g__Pezizella_FITS2_Otu00103	0.003	0.2127	Positive
g__unclassified_Entylomatales_FITS2_Otu00313	g__Pezizella_FITS2_Otu00103	0.002	0.2177	Positive
g__Vermiconia_FITS2_Otu00124	g__Itersonilia_FITS2_Otu00111	0.002	0.2122	Positive
g__Dioszegia_FITS2_Otu00153	g__Itersonilia_FITS2_Otu00111	0.001	0.2675	Positive
g__Microbotryozyma_FITS2_Otu00165	g__Itersonilia_FITS2_Otu00111	0.002	0.222	Positive
g__Sporidiobolus_FITS2_Otu00181	g__Itersonilia_FITS2_Otu00111	0.001	0.2519	Positive
o__Helotiales_unclassified_FITS2_Otu00522	g__Verrucaria_FITS2_Otu00112	0.003	0.2107	Positive
g__Microbotryozyma_FITS2_Otu00165	o__Chaetothyriales_unclassified_FITS2_Otu00113	0.003	0.2367	Positive
g__Sporidiobolus_FITS2_Otu00181	o__Chaetothyriales_unclassified_FITS2_Otu00113	0.002	0.2224	Positive
g__unclassified_Botryosphaeriales_FITS2_Otu00204	o__Chaetothyriales_unclassified_FITS2_Otu00113	0.002	0.2037	Positive
g__Neoascochyta_FITS2_Otu00568	o__Chaetothyriales_unclassified_FITS2_Otu00113	0.001	0.2155	Positive
p__Ascomycota_unclassified_FITS2_Otu00146	o__Pleosporales_unclassified_FITS2_Otu00114	0.002	0.2007	Positive
g__Ramularia_FITS2_Otu00236	o__Helotiales_unclassified_FITS2_Otu00116	0.001	0.2649	Positive
g__Dioszegia_FITS2_Otu00153	g__Vermiconia_FITS2_Otu00124	0.004	0.2071	Positive
g__Dioszegia_FITS2_Otu00132	g__Cystofilobasidium_FITS2_Otu00125	0.001	0.2706	Positive
g__Tetracladium_FITS2_Otu00168	c__Leotiomycetes_unclassified_FITS2_Otu00130	0.001	0.2139	Positive
Chloromonas_PV9_Otu00079	g__Dioszegia_FITS2_Otu00132	0.005	-0.2031	Negative
g__Symmetrospora_FITS2_Otu00231	g__Filobasidium_FITS2_Otu00133	0.002	0.2066	Positive
g__Neoascochyta_FITS2_Otu00568	g__Phaeosphaeria_FITS2_Otu00148	0.002	0.2022	Positive
Apatococcus_PV9_Otu00058	g__Paramyrothecium_FITS2_Otu00150	0.002	0.2335	Positive
Vannella_PV9_Otu00068	g__Paramyrothecium_FITS2_Otu00150	0.006	0.2042	Positive
g__Microbotryozyma_FITS2_Otu00165	g__Dioszegia_FITS2_Otu00153	0.002	0.2669	Positive
g__Sporidiobolus_FITS2_Otu00181	g__Dioszegia_FITS2_Otu00153	0.001	0.2782	Positive
g__unclassified_Entylomatales_FITS2_Otu00313	g__Dioszegia_FITS2_Otu00153	0.001	0.2492	Positive
g__Sporidiobolus_FITS2_Otu00181	g__Microbotryozyma_FITS2_Otu00165	0.002	0.2041	Positive
g__unclassified_Entylomatales_FITS2_Otu00313	g__Microbotryozyma_FITS2_Otu00165	0.001	0.2071	Positive
Oomycota_X_unclassified_PV9_Otu00002	g__Cadophora_FITS2_Otu00177	0.005	0.2005	Positive
g__Symmetrospora_FITS2_Otu00231	g__Desmococcus_FITS2_Otu00179	0.001	0.2488	Positive
g__unclassified_Entylomatales_FITS2_Otu00313	g__Sporidiobolus_FITS2_Otu00181	0.004	0.2082	Positive
g__Coprinellus_FITS2_Otu00218	c__Agaricomycetes_unclassified_FITS2_Otu00182	0.002	0.272	Positive
g__Sampaiozyma_FITS2_Otu00398	g__Leucosporidium_FITS2_Otu00193	0.002	0.2082	Positive
g__Candida_FITS2_Otu00334	g__Cystofilobasidium_FITS2_Otu00194	0.002	0.2032	Positive
g__Hypholoma_FITS2_Otu00311	g__Coprinellus_FITS2_Otu00218	0.001	0.2477	Positive
g__Candida_FITS2_Otu00334	g__Coprinellus_FITS2_Otu00218	0.003	0.2519	Positive
g__Heterobasidion_FITS2_Otu00368	g__Coprinellus_FITS2_Otu00218	0.001	0.2215	Positive
g__Hypholoma_FITS2_Otu00478	g__Coprinellus_FITS2_Otu00218	0.001	0.294	Positive
g__Hypoxylon_FITS2_Otu00499	g__Coprinellus_FITS2_Otu00218	0.002	0.256	Positive
g__Lycoperdon_FITS2_Otu00640	g__Coprinellus_FITS2_Otu00218	0.001	0.2579	Positive
g__Hypoxylon_FITS2_Otu01089	g__Coprinellus_FITS2_Otu00218	0.001	0.2195	Positive
Oomycota_X_unclassified_PV9_Otu00002	g__Coprinellus_FITS2_Otu00218	0.004	0.2079	Positive
Chlorophyceae_unclassified_PV9_Otu00264	g__Coprinellus_FITS2_Otu00218	0.003	0.2002	Positive
g__unclassified_Rhizophydiales_FITS2_Otu00238	g__Symmetrospora_FITS2_Otu00231	0.001	0.2027	Positive
g__unclassified_Rhizophydiales_FITS2_Otu00241	g__Symmetrospora_FITS2_Otu00231	0.001	0.2332	Positive
g__unclassified_Rhizophydiales_FITS2_Otu00299	g__Symmetrospora_FITS2_Otu00231	0.002	0.2376	Positive
g__Buckleyzyma_FITS2_Otu00309	g__Symmetrospora_FITS2_Otu00231	0.001	0.2278	Positive
g__Pseudomassaria_FITS2_Otu01146	g__Ramularia_FITS2_Otu00236	0.002	0.2136	Positive
g__unclassified_Rhizophydiales_FITS2_Otu00241	g__unclassified_Rhizophydiales_FITS2_Otu00238	0.002	0.2484	Positive
g__unclassified_Rhizophydiales_FITS2_Otu00299	g__unclassified_Rhizophydiales_FITS2_Otu00238	0.001	0.2573	Positive
g__Buckleyzyma_FITS2_Otu00309	g__unclassified_Rhizophydiales_FITS2_Otu00238	0.001	0.2511	Positive
g__unclassified_Rhizophydiales_FITS2_Otu00299	g__unclassified_Rhizophydiales_FITS2_Otu00241	0.001	0.3919	Positive
g__Buckleyzyma_FITS2_Otu00309	g__unclassified_Rhizophydiales_FITS2_Otu00241	0.001	0.2559	Positive
g__Desmococcus_FITS2_Otu00485	g__unclassified_Rhizophydiales_FITS2_Otu00241	0.001	0.2858	Positive
g__Desmococcus_FITS2_Otu00513	g__unclassified_Rhizophydiales_FITS2_Otu00241	0.001	0.3211	Positive
g__unclassified_Rhizophydiales_FITS2_Otu00679	g__unclassified_Rhizophydiales_FITS2_Otu00241	0.001	0.3501	Positive
Vannella_PV9_Otu00019	g__unclassified_Rhizophydiales_FITS2_Otu00241	0.002	0.21	Positive
Oomycota_X_unclassified_PV9_Otu00362	o__Helotiales_unclassified_FITS2_Otu00259	0.001	0.274	Positive
g__Buckleyzyma_FITS2_Otu00309	g__unclassified_Rhizophydiales_FITS2_Otu00299	0.001	0.2033	Positive
g__Desmococcus_FITS2_Otu00513	g__unclassified_Rhizophydiales_FITS2_Otu00299	0.001	0.2354	Positive
g__unclassified_Rhizophydiales_FITS2_Otu00679	g__unclassified_Rhizophydiales_FITS2_Otu00299	0.002	0.2133	Positive
g__unclassified_Rhizophydiales_FITS2_Otu00679	g__Buckleyzyma_FITS2_Otu00309	0.002	0.2139	Positive
g__Heterobasidion_FITS2_Otu00368	g__Hypholoma_FITS2_Otu00311	0.001	0.2241	Positive
g__Hypholoma_FITS2_Otu00478	g__Hypholoma_FITS2_Otu00311	0.001	0.3418	Positive
g__Lycoperdon_FITS2_Otu00640	g__Hypholoma_FITS2_Otu00311	0.001	0.266	Positive
g__Hypoxylon_FITS2_Otu01089	g__Hypholoma_FITS2_Otu00311	0.001	0.2597	Positive
Watanabea_PV9_Otu00025	g__Hypholoma_FITS2_Otu00311	0.001	0.2069	Positive
g__Acremonium_FITS2_Otu00450	g__Candida_FITS2_Otu00334	0.004	0.2222	Positive
g__Lycoperdon_FITS2_Otu00640	g__Candida_FITS2_Otu00334	0.001	0.2664	Positive
g__Hypholoma_FITS2_Otu00478	g__Heterobasidion_FITS2_Otu00368	0.001	0.2151	Positive
g__Hypoxylon_FITS2_Otu01089	g__Heterobasidion_FITS2_Otu00368	0.001	0.2121	Positive
Hyaloperonospora_PV9_Otu00998	g__Acremonium_FITS2_Otu00450	0.001	0.2054	Positive
g__Hypoxylon_FITS2_Otu00499	g__Hypholoma_FITS2_Otu00478	0.001	0.2225	Positive
g__Lycoperdon_FITS2_Otu00640	g__Hypholoma_FITS2_Otu00478	0.001	0.2291	Positive
g__Hypoxylon_FITS2_Otu01089	g__Hypholoma_FITS2_Otu00478	0.001	0.2296	Positive
g__Desmococcus_FITS2_Otu00513	g__Desmococcus_FITS2_Otu00485	0.001	0.3024	Positive
g__Hypoxylon_FITS2_Otu01089	g__Hypoxylon_FITS2_Otu00499	0.001	0.2008	Positive
Chloroidium_PV9_Otu00008	Oomycota_X_unclassified_PV9_Otu00002	0.006	0.2422	Positive
Hyaloperonospora_PV9_Otu00998	Oomycota_X_unclassified_PV9_Otu00002	0.001	0.607	Positive
Hyaloperonospora_PV9_Otu01157	Oomycota_X_unclassified_PV9_Otu00002	0.001	0.3785	Positive
Hyaloperonospora_PV9_Otu01398	Oomycota_X_unclassified_PV9_Otu00002	0.001	0.4852	Positive
Oomycota_X_unclassified_PV9_Otu02083	Oomycota_X_unclassified_PV9_Otu00002	0.001	0.3228	Positive
Oomycota_X_unclassified_PV9_Otu02258	Oomycota_X_unclassified_PV9_Otu00002	0.001	0.2893	Positive
Hyaloperonospora_PV9_Otu02298	Oomycota_X_unclassified_PV9_Otu00002	0.001	0.2022	Positive
Cercomonas_PV9_Otu00082	Rhogostoma.lineage_unclassified_PV9_Otu00003	0.002	0.2138	Positive
Rhogostoma.lineage_unclassified_PV9_Otu00131	Rhogostoma.lineage_unclassified_PV9_Otu00003	0.001	0.2514	Positive
Oomycota_X_unclassified_PV9_Otu02596	Albugo_PV9_Otu00005	0.001	0.2188	Positive
Watanabea_PV9_Otu00025	Chloroidium_PV9_Otu00008	0.001	0.3551	Positive
Chlorophyta_unclassified_PV9_Otu00040	Chloroidium_PV9_Otu00008	0.001	0.3784	Positive
Apatococcus_PV9_Otu00058	Chloroidium_PV9_Otu00008	0.002	0.2141	Positive
Pseudococcomyxa_PV9_Otu00096	Chloroidium_PV9_Otu00008	0.001	0.2599	Positive
Chlorophyta_unclassified_PV9_Otu00040	Watanabea_PV9_Otu00025	0.001	0.246	Positive
Alveolata_unclassified_PV9_Otu00318	Pythium_PV9_Otu00029	0.001	0.2742	Positive
Pythium_PV9_Otu00330	Pythium_PV9_Otu00029	0.001	0.4143	Positive
Oomycota_X_unclassified_PV9_Otu00362	Pythium_PV9_Otu00029	0.003	0.226	Positive
Pseudococcomyxa_PV9_Otu00096	Chlorophyta_unclassified_PV9_Otu00040	0.001	0.2378	Positive
Vannella_PV9_Otu00068	Apatococcus_PV9_Otu00058	0.002	0.231	Positive
Chloromonas_PV9_Otu00079	Apatococcus_PV9_Otu00058	0.005	0.2189	Positive
Chloromonas_PV9_Otu00079	Vannella_PV9_Otu00068	0.002	0.2528	Positive
Elliptochloris_PV9_Otu00245	Vannella_PV9_Otu00068	0.001	0.2084	Positive
Xanthophyceae_XX_unclassified_PV9_Otu00088	Chloromonas_PV9_Otu00079	0.001	0.2159	Positive
Chloromonas_PV9_Otu00089	Chloromonas_PV9_Otu00079	0.002	0.2363	Positive
Chlorophyceae_unclassified_PV9_Otu00264	Chloromonas_PV9_Otu00079	0.001	0.2317	Positive
Chloromonas_PV9_Otu00968	Chloromonas_PV9_Otu00079	0.001	0.2284	Positive
Bracteacoccus_PV9_Otu00133	Chloromonas_PV9_Otu00089	0.002	0.2028	Positive
Allovahlkampfia_PV9_Otu00266	Platyophrya_PV9_Otu00179	0.001	0.2144	Positive
Oomycota_X_unclassified_PV9_Otu00362	Chlamydomonadales_X_unclassified_PV9_Otu00222	0.001	0.2292	Positive
Paracercomonas_PV9_Otu00445	Chlorophyceae_unclassified_PV9_Otu00264	0.001	0.2007	Positive
Oomycota_X_unclassified_PV9_Otu00362	Alveolata_unclassified_PV9_Otu00318	0.001	0.2254	Positive
Hyaloperonospora_PV9_Otu01157	Hyaloperonospora_PV9_Otu00998	0.001	0.2327	Positive
Hyaloperonospora_PV9_Otu01398	Hyaloperonospora_PV9_Otu00998	0.001	0.3965	Positive
Oomycota_X_unclassified_PV9_Otu02083	Hyaloperonospora_PV9_Otu00998	0.001	0.2769	Positive
Oomycota_X_unclassified_PV9_Otu02258	Hyaloperonospora_PV9_Otu00998	0.001	0.2728	Positive
Hyaloperonospora_PV9_Otu01398	Hyaloperonospora_PV9_Otu01157	0.001	0.3154	Positive
Oomycota_X_unclassified_PV9_Otu02083	Hyaloperonospora_PV9_Otu01398	0.001	0.3048	Positive
Oomycota_X_unclassified_PV9_Otu02258	Hyaloperonospora_PV9_Otu01398	0.001	0.2622	Positive
Oomycota_X_unclassified_PV9_Otu02258	Oomycota_X_unclassified_PV9_Otu02083	0.001	0.2923	Positive

## Sheet: Fig3a_NodeTable
OTU	Genus	Taxa	SelectedML	Community	Modularity
Otu000002	Sphingomonas	Bacteria	No	1	0.5332
Otu000003	Methylobacterium-Methylorubrum	Bacteria	Yes	1	0.5332
Otu000004	Duganella	Bacteria	Yes	1	0.5332
Otu000005	Pseudomonas	Bacteria	Yes	1	0.5332
Otu000006	Pseudomonas	Bacteria	Yes	3	0.5332
Otu000009	Flavobacterium	Bacteria	Yes	1	0.5332
Otu000010	Brevundimonas	Bacteria	No	1	0.5332
Otu000011	Rathayibacter	Bacteria	Yes	1	0.5332
Otu000012	Buchnera	Bacteria	Yes	5	0.5332
Otu000013	Oxalobacteraceae_unclassified	Bacteria	Yes	1	0.5332
Otu000014	Allorhizobium-Neorhizobium-Pararhizobium-Rhizobium	Bacteria	Yes	1	0.5332
Otu000015	Sphingomonas	Bacteria	No	1	0.5332
Otu000016	Methylobacterium-Methylorubrum	Bacteria	Yes	1	0.5332
Otu000017	Oxalobacteraceae_unclassified	Bacteria	Yes	1	0.5332
Otu000018	Comamonadaceae_unclassified	Bacteria	No	1	0.5332
Otu000019	Truepera	Bacteria	No	2	0.5332
Otu000020	Oxalobacteraceae_unclassified	Bacteria	No	1	0.5332
Otu000024	Allorhizobium-Neorhizobium-Pararhizobium-Rhizobium	Bacteria	No	1	0.5332
Otu000027	Bosea	Bacteria	No	1	0.5332
Otu000028	Oxalobacteraceae_unclassified	Bacteria	No	1	0.5332
Otu000030	Aeromicrobium	Bacteria	No	1	0.5332
Otu000033	Aureimonas	Bacteria	Yes	1	0.5332
Otu000034	Micromonosporaceae_unclassified	Bacteria	No	2	0.5332
Otu000036	Aetherobacter	Bacteria	No	1	0.5332
Otu000037	Methylotenera	Bacteria	No	1	0.5332
Otu000039	Bacillus	Bacteria	Yes	1	0.5332
Otu000041	Polyangiaceae_unclassified	Bacteria	No	2	0.5332
Otu000042	Marmoricola	Bacteria	No	2	0.5332
Otu000043	Flavobacterium	Bacteria	No	1	0.5332
Otu000044	Chryseobacterium	Bacteria	No	1	0.5332
Otu000045	Solirubrobacter	Bacteria	No	2	0.5332
Otu000047	Oxalobacteraceae_unclassified	Bacteria	No	1	0.5332
Otu000051	Nakamurella	Bacteria	No	2	0.5332
Otu000052	Polaromonas	Bacteria	No	1	0.5332
Otu000054	Blastococcus	Bacteria	No	2	0.5332
Otu000055	Comamonadaceae_unclassified	Bacteria	No	1	0.5332
Otu000056	env.OPS_17_ge	Bacteria	No	1	0.5332
Otu000057	Rhizobacter	Bacteria	No	2	0.5332
Otu000058	Xanthomonadaceae_unclassified	Bacteria	Yes	8	0.5332
Otu000059	Pelomonas	Bacteria	No	4	0.5332
Otu000060	Comamonadaceae_unclassified	Bacteria	No	1	0.5332
Otu000062	Acidiphilium	Bacteria	No	4	0.5332
Otu000063	Sphingomonadaceae_unclassified	Bacteria	No	1	0.5332
Otu000064	Microbacterium	Bacteria	No	2	0.5332
Otu000065	Devosia	Bacteria	No	1	0.5332
Otu000066	Aureimonas	Bacteria	No	5	0.5332
Otu000069	Solirubrobacter	Bacteria	No	2	0.5332
Otu000070	Microbacteriaceae_unclassified	Bacteria	No	1	0.5332
Otu000071	Nocardioides	Bacteria	No	2	0.5332
Otu000072	Sphingomonas	Bacteria	No	1	0.5332
Otu000074	Belnapia	Bacteria	No	2	0.5332
Otu000075	Escherichia-Shigella	Bacteria	No	9	0.5332
Otu000076	Sphingorhabdus	Bacteria	No	2	0.5332
Otu000079	CL500-29_marine_group	Bacteria	No	4	0.5332
Otu000080	Microbacteriaceae_unclassified	Bacteria	No	1	0.5332
Otu000081	Nocardioides	Bacteria	No	7	0.5332
Otu000082	Nannocystis	Bacteria	No	2	0.5332
Otu000083	Kineococcus	Bacteria	No	4	0.5332
Otu000084	Klenkia	Bacteria	No	1	0.5332
Otu000085	Rhizobiaceae_unclassified	Bacteria	No	1	0.5332
Otu000086	Pseudonocardia	Bacteria	No	2	0.5332
Otu000087	Staphylococcus	Bacteria	No	4	0.5332
Otu000088	Bacillus	Bacteria	No	4	0.5332
Otu000089	Rubellimicrobium	Bacteria	No	2	0.5332
Otu000090	Methylophilaceae_unclassified	Bacteria	No	1	0.5332
Otu000091	Nocardioides	Bacteria	No	2	0.5332
Otu000093	Sphingomonas	Bacteria	No	2	0.5332
Otu000094	Chryseobacterium	Bacteria	No	4	0.5332
Otu000095	Oligoflexus	Bacteria	No	4	0.5332
Otu000096	67-14_ge	Bacteria	No	2	0.5332
Otu000097	Rubrobacter	Bacteria	No	2	0.5332
Otu000098	Xanthomonadaceae_unclassified	Bacteria	No	8	0.5332
Otu000104	Mycobacterium	Bacteria	No	2	0.5332
Otu000105	Pseudonocardia	Bacteria	No	2	0.5332
Otu000107	Prevotella_7	Bacteria	No	4	0.5332
Otu000108	Flavobacterium	Bacteria	No	1	0.5332
Otu000110	Pseudomonas	Bacteria	Yes	4	0.5332
Otu000112	Streptococcus	Bacteria	Yes	4	0.5332
Otu000113	Amaricoccus	Bacteria	No	2	0.5332
Otu000114	Conexibacter	Bacteria	No	2	0.5332
Otu000115	67-14_ge	Bacteria	No	2	0.5332
Otu000116	Tychonema_CCAP_1459-11B	Bacteria	No	12	0.5332
Otu000118	Sphingomonadaceae_unclassified	Bacteria	No	7	0.5332
Otu000119	Cutibacterium	Bacteria	No	4	0.5332
Otu000120	Sphingomonadaceae_unclassified	Bacteria	No	4	0.5332
Otu000121	Xanthobacteraceae_unclassified	Bacteria	No	6	0.5332
Otu000122	Microlunatus	Bacteria	No	2	0.5332
Otu000125	Methylophilus	Bacteria	No	1	0.5332
Otu000126	Rubrivirga	Bacteria	No	2	0.5332
Otu000129	Pajaroellobacter	Bacteria	No	2	0.5332
Otu000130	Methylotenera	Bacteria	No	7	0.5332
Otu000131	Abditibacterium	Bacteria	No	9	0.5332
Otu000132	Sphingorhabdus	Bacteria	No	7	0.5332
Otu000133	Comamonadaceae_unclassified	Bacteria	No	1	0.5332
Otu000135	Bradyrhizobium	Bacteria	No	2	0.5332
Otu000137	Rubellimicrobium	Bacteria	No	2	0.5332
Otu000138	Deinococcus	Bacteria	No	2	0.5332
Otu000140	Actinomycetospora	Bacteria	No	2	0.5332
Otu000141	Streptococcus	Bacteria	Yes	4	0.5332
Otu000142	Kineosporia	Bacteria	No	2	0.5332
Otu000143	Rhodanobacteraceae_unclassified	Bacteria	No	2	0.5332
Otu000144	Pseudomonas	Bacteria	No	1	0.5332
Otu000148	Planococcaceae_unclassified	Bacteria	No	2	0.5332
Otu000149	67-14_ge	Bacteria	No	2	0.5332
Otu000150	Comamonadaceae_unclassified	Bacteria	No	4	0.5332
Otu000151	Sphingomonas	Bacteria	No	4	0.5332
Otu000152	Pseudomonas	Bacteria	No	4	0.5332
Otu000154	Devosia	Bacteria	No	1	0.5332
Otu000155	uncultured	Bacteria	No	2	0.5332
Otu000156	Nocardiaceae_unclassified	Bacteria	No	1	0.5332
Otu000159	Oxalobacteraceae_unclassified	Bacteria	No	1	0.5332
Otu000162	Ilumatobacter	Bacteria	No	2	0.5332
Otu000163	Massilia	Bacteria	No	4	0.5332
Otu000165	Cellvibrio	Bacteria	No	1	0.5332
Otu000167	Undibacterium	Bacteria	No	4	0.5332
Otu000168	Micrococcaceae_unclassified	Bacteria	No	7	0.5332
Otu000171	Peredibacter	Bacteria	No	7	0.5332
Otu000172	Massilia	Bacteria	No	4	0.5332
Otu000173	Iamia	Bacteria	No	2	0.5332
Otu000175	Actinobacteria_unclassified	Bacteria	No	1	0.5332
Otu000180	Pseudomonas	Bacteria	No	1	0.5332
Otu000182	Reyranella	Bacteria	No	2	0.5332
Otu000186	Xanthomonas	Bacteria	Yes	8	0.5332
Otu000187	Methylotenera	Bacteria	No	7	0.5332
Otu000188	67-14_ge	Bacteria	No	2	0.5332
Otu000192	uncultured_ge	Bacteria	No	2	0.5332
Otu000195	Alcaligenaceae_unclassified	Bacteria	No	1	0.5332
Otu000196	Rhodopseudomonas	Bacteria	No	6	0.5332
Otu000198	Clavibacter	Bacteria	No	1	0.5332
Otu000199	Romboutsia	Bacteria	No	2	0.5332
Otu000207	Pseudonocardia	Bacteria	No	2	0.5332
Otu000211	Iamia	Bacteria	No	2	0.5332
Otu000216	Sphingomonadaceae_unclassified	Bacteria	No	1	0.5332
Otu000218	Caulobacteraceae_unclassified	Bacteria	No	4	0.5332
Otu000221	Mycobacterium	Bacteria	No	2	0.5332
Otu000222	Candidatus_Ovatusbacter	Bacteria	No	11	0.5332
Otu000229	Flavobacteriaceae_unclassified	Bacteria	No	3	0.5332
Otu000230	Massilia	Bacteria	No	7	0.5332
Otu000238	TK10_ge	Bacteria	No	2	0.5332
Otu000240	Sphingomonas	Bacteria	No	4	0.5332
Otu000245	Acidiphilium	Bacteria	No	2	0.5332
Otu000248	Mycobacterium	Bacteria	No	2	0.5332
Otu000250	Acidibacter	Bacteria	No	4	0.5332
Otu000252	Sphingomonadaceae_unclassified	Bacteria	No	2	0.5332
Otu000258	IMCC26207	Bacteria	No	2	0.5332
Otu000265	Nocardioides	Bacteria	No	2	0.5332
Otu000266	Comamonadaceae_unclassified	Bacteria	No	1	0.5332
Otu000272	Sphingobium	Bacteria	No	1	0.5332
Otu000273	Microtrichales_unclassified	Bacteria	No	2	0.5332
Otu000274	Methylobacterium-Methylorubrum	Bacteria	No	1	0.5332
Otu000278	Oxalobacteraceae_unclassified	Bacteria	No	1	0.5332
Otu000281	Chloroflexales_unclassified	Bacteria	No	3	0.5332
Otu000284	Flavobacterium	Bacteria	No	7	0.5332
Otu000285	Flavobacterium	Bacteria	No	1	0.5332
Otu000289	Croceicoccus	Bacteria	No	4	0.5332
Otu000290	Actinomyces	Bacteria	No	4	0.5332
Otu000296	Rhizobiaceae_unclassified	Bacteria	No	1	0.5332
Otu000298	Sphingomonas	Bacteria	No	6	0.5332
Otu000312	Cupriavidus	Bacteria	Yes	6	0.5332
Otu000316	Turicibacter	Bacteria	No	2	0.5332
Otu000317	Rubellimicrobium	Bacteria	No	2	0.5332
Otu000318	Comamonadaceae_unclassified	Bacteria	No	1	0.5332
Otu000320	Croceicoccus	Bacteria	No	4	0.5332
Otu000322	Clostridium_sensu_stricto_1	Bacteria	No	2	0.5332
Otu000334	Microbacteriaceae_unclassified	Bacteria	No	1	0.5332
Otu000338	Sphingomonas	Bacteria	No	6	0.5332
Otu000341	Geminicoccus	Bacteria	No	2	0.5332
Otu000343	Sphingopyxis	Bacteria	No	7	0.5332
Otu000344	Methylobacterium-Methylorubrum	Bacteria	No	2	0.5332
Otu000350	Bacteriovorax	Bacteria	No	1	0.5332
Otu000351	Methylobacterium-Methylorubrum	Bacteria	No	6	0.5332
Otu000353	Cryobacterium	Bacteria	No	1	0.5332
Otu000355	Rubrobacter	Bacteria	No	2	0.5332
Otu000369	Flavobacterium	Bacteria	No	1	0.5332
Otu000395	67-14_ge	Bacteria	No	2	0.5332
Otu000396	Curtobacterium	Bacteria	No	5	0.5332
Otu000399	Comamonadaceae_unclassified	Bacteria	No	1	0.5332
Otu000401	Flavobacteriaceae_unclassified	Bacteria	No	4	0.5332
Otu000405	Planifilum	Bacteria	No	2	0.5332
Otu000418	Comamonadaceae_unclassified	Bacteria	No	8	0.5332
Otu000424	Bacillus	Bacteria	No	13	0.5332
Otu000438	Pseudomonas	Bacteria	No	1	0.5332
Otu000440	Sphingomonas	Bacteria	No	1	0.5332
Otu000462	Allorhizobium-Neorhizobium-Pararhizobium-Rhizobium	Bacteria	No	1	0.5332
Otu000463	Flavobacteriaceae_unclassified	Bacteria	No	1	0.5332
Otu000470	Caulobacteraceae_unclassified	Bacteria	No	1	0.5332
Otu000476	Comamonadaceae_unclassified	Bacteria	No	1	0.5332
Otu000478	Aquabacterium	Bacteria	No	2	0.5332
Otu000481	67-14_ge	Bacteria	No	2	0.5332
Otu000487	Gemella	Bacteria	No	9	0.5332
Otu000498	Microbacteriaceae_unclassified	Bacteria	No	3	0.5332
Otu000502	Bdellovibrio	Bacteria	No	1	0.5332
Otu000507	Pedomicrobium	Bacteria	No	6	0.5332
Otu000512	Devosia	Bacteria	No	14	0.5332
Otu000529	Pseudorhodoferax	Bacteria	No	1	0.5332
Otu000530	Myxococcaceae_unclassified	Bacteria	No	15	0.5332
Otu000533	Staphylococcus	Bacteria	No	4	0.5332
Otu000534	Cellulosimicrobium	Bacteria	No	2	0.5332
Otu000553	Rhizobiaceae_unclassified	Bacteria	No	1	0.5332
Otu000567	Chryseobacterium	Bacteria	No	7	0.5332
Otu000577	Flavobacterium	Bacteria	No	7	0.5332
Otu000582	Oxalobacteraceae_unclassified	Bacteria	No	4	0.5332
Otu000587	P3OB-42	Bacteria	No	15	0.5332
Otu000598	Microbacteriaceae_unclassified	Bacteria	No	1	0.5332
Otu000624	67-14_ge	Bacteria	No	2	0.5332
Otu000669	Atopobium	Bacteria	No	4	0.5332
Otu000677	Pedobacter	Bacteria	No	4	0.5332
Otu000693	Fimbriimonadaceae_ge	Bacteria	No	4	0.5332
Otu000704	Microbacteriaceae_unclassified	Bacteria	No	1	0.5332
Otu000719	Ohtaekwangia	Bacteria	No	6	0.5332
Otu000732	Streptococcus	Bacteria	No	4	0.5332
Otu000752	Caulobacter	Bacteria	No	4	0.5332
Otu000754	Pseudoxanthomonas	Bacteria	No	8	0.5332
Otu000859	Burkholderia-Caballeronia-Paraburkholderia	Bacteria	No	4	0.5332
Otu000867	Oxalobacteraceae_unclassified	Bacteria	No	1	0.5332
Otu000881	Lawsonella	Bacteria	Yes	6	0.5332
Otu000892	Massilia	Bacteria	No	4	0.5332
Otu000921	Fimbriimonadaceae_ge	Bacteria	No	4	0.5332
Otu001018	Pseudomonas	Bacteria	No	7	0.5332
Otu001058	67-14_ge	Bacteria	No	2	0.5332
Otu001091	Pseudomonas	Bacteria	No	4	0.5332
Otu001092	Corynebacterium	Bacteria	No	11	0.5332
Otu001122	Nevskia	Bacteria	No	5	0.5332
Otu001126	Rhizobiaceae_unclassified	Bacteria	No	4	0.5332
Otu001135	Terrisporobacter	Bacteria	No	2	0.5332
Otu001161	Xanthomonadaceae_unclassified	Bacteria	No	8	0.5332
Otu001207	Comamonadaceae_unclassified	Bacteria	No	8	0.5332
Otu001228	Devosia	Bacteria	No	14	0.5332
Otu001278	Mycobacterium	Bacteria	No	9	0.5332
Otu001279	Peredibacter	Bacteria	No	9	0.5332
Otu001331	Sphingobium	Bacteria	No	3	0.5332
Otu001334	Comamonadaceae_unclassified	Bacteria	No	4	0.5332
Otu001421	Xanthomonas	Bacteria	No	8	0.5332
Otu001494	Microbacteriaceae_unclassified	Bacteria	No	1	0.5332
Otu001579	Sporosarcina	Bacteria	No	2	0.5332
Otu001643	Subgroup_2_ge	Bacteria	No	4	0.5332
Otu001681	Oxalobacteraceae_unclassified	Bacteria	No	10	0.5332
Otu001727	Comamonadaceae_unclassified	Bacteria	No	4	0.5332
Otu001768	Sphingobium	Bacteria	No	7	0.5332
Otu001772	Acinetobacter	Bacteria	No	4	0.5332
Otu001809	Oxalobacteraceae_unclassified	Bacteria	No	1	0.5332
Otu001815	Comamonadaceae_unclassified	Bacteria	No	4	0.5332
Otu001964	Oxalobacteraceae_unclassified	Bacteria	No	10	0.5332
Otu001982	Oxalobacteraceae_unclassified	Bacteria	No	10	0.5332
Otu001995	Oxalobacteraceae_unclassified	Bacteria	No	1	0.5332
Otu002027	Oxalobacteraceae_unclassified	Bacteria	No	1	0.5332
Otu002052	Oxalobacteraceae_unclassified	Bacteria	No	1	0.5332
Otu002155	Sporosarcina	Bacteria	No	2	0.5332
Otu002194	Oxalobacteraceae_unclassified	Bacteria	No	10	0.5332
Otu002223	Oxalobacteraceae_unclassified	Bacteria	No	10	0.5332
Otu002253	Flavobacterium	Bacteria	No	7	0.5332
Otu002292	Devosia	Bacteria	No	6	0.5332
Otu002324	Sphingomonas	Bacteria	No	6	0.5332
Otu002375	Bacillales_unclassified	Bacteria	No	5	0.5332
Otu002418	Xanthomonadaceae_unclassified	Bacteria	No	8	0.5332
Otu002459	uncultured	Bacteria	No	4	0.5332
Otu002589	Pasteurellaceae_unclassified	Bacteria	No	11	0.5332
Otu002590	Oxalobacteraceae_unclassified	Bacteria	No	10	0.5332
Otu002709	Xanthomonadaceae_unclassified	Bacteria	No	8	0.5332
Otu002983	Bacillaceae_unclassified	Bacteria	No	13	0.5332
Otu003197	Afipia	Bacteria	No	6	0.5332
Otu003274	Oxalobacteraceae_unclassified	Bacteria	No	1	0.5332
Otu003428	Xanthomonas	Bacteria	No	8	0.5332
Otu003449	Oxalobacteraceae_unclassified	Bacteria	No	10	0.5332
Otu003480	Xanthomonas	Bacteria	No	8	0.5332
Otu003800	Methylotenera	Bacteria	No	7	0.5332
Otu004547	Methylotenera	Bacteria	No	7	0.5332
Otu004600	Methylotenera	Bacteria	No	7	0.5332
Otu00002	g__Titaea	Fungi	No	4	0.5332
Otu00004	g__Cladosporium	Fungi	No	3	0.5332
Otu00005	f__Didymellaceae_unclassified	Fungi	No	3	0.5332
Otu00008	o__Helotiales_unclassified	Fungi	Yes	3	0.5332
Otu00009	g__Boeremia	Fungi	No	3	0.5332
Otu00010	g__Paraphoma	Fungi	Yes	3	0.5332
Otu00011	g__Alternaria	Fungi	Yes	3	0.5332
Otu00013	g__Mycocentrospora	Fungi	Yes	5	0.5332
Otu00014	g__Vishniacozyma	Fungi	No	3	0.5332
Otu00015	g__Alternaria	Fungi	Yes	3	0.5332
Otu00016	g__Plectosphaerella	Fungi	Yes	4	0.5332
Otu00018	g__Leucosporidium	Fungi	No	3	0.5332
Otu00019	g__Thanatephorus	Fungi	No	7	0.5332
Otu00021	g__Septoria	Fungi	No	4	0.5332
Otu00022	g__Aureobasidium	Fungi	Yes	3	0.5332
Otu00023	g__unclassified_Verrucariaceae	Fungi	No	3	0.5332
Otu00025	g__Desmococcus	Fungi	Yes	5	0.5332
Otu00026	g__Itersonilia	Fungi	No	3	0.5332
Otu00027	o__Helotiales_unclassified	Fungi	Yes	3	0.5332
Otu00028	g__Herpotrichia	Fungi	Yes	3	0.5332
Otu00029	f__Didymellaceae_unclassified	Fungi	No	3	0.5332
Otu00030	g__Colletotrichum	Fungi	No	5	0.5332
Otu00031	g__Alternaria	Fungi	No	3	0.5332
Otu00032	g__unclassified_Chytridiales	Fungi	No	3	0.5332
Otu00034	o__Helotiales_unclassified	Fungi	No	3	0.5332
Otu00035	g__Stagonosporopsis	Fungi	Yes	2	0.5332
Otu00037	g__Filobasidium	Fungi	No	3	0.5332
Otu00038	f__Verrucariaceae_unclassified	Fungi	No	3	0.5332
Otu00039	g__Gibberella	Fungi	Yes	5	0.5332
Otu00040	g__Leptosphaeria	Fungi	No	3	0.5332
Otu00041	g__Vishniacozyma	Fungi	Yes	3	0.5332
Otu00044	g__Holtermanniella	Fungi	No	3	0.5332
Otu00045	g__Desmococcus	Fungi	No	5	0.5332
Otu00048	g__Pseudopithomyces	Fungi	No	3	0.5332
Otu00049	g__Plectosphaerella	Fungi	No	3	0.5332
Otu00054	g__Vishniacozyma	Fungi	No	3	0.5332
Otu00058	g__Papiliotrema	Fungi	No	4	0.5332
Otu00061	g__Protomyces	Fungi	No	3	0.5332
Otu00063	o__Helotiales_unclassified	Fungi	No	5	0.5332
Otu00064	g__Articulospora	Fungi	No	5	0.5332
Otu00067	g__Vishniacozyma	Fungi	No	3	0.5332
Otu00068	g__Tetracladium	Fungi	No	3	0.5332
Otu00077	o__Tremellales_unclassified	Fungi	No	3	0.5332
Otu00078	g__Leucosporidium	Fungi	Yes	3	0.5332
Otu00083	o__Helotiales_unclassified	Fungi	No	6	0.5332
Otu00086	g__Botryotinia	Fungi	No	3	0.5332
Otu00087	g__Stemphylium	Fungi	No	3	0.5332
Otu00090	f__Didymellaceae_unclassified	Fungi	No	2	0.5332
Otu00097	c__Microbotryomycetes_unclassified	Fungi	No	6	0.5332
Otu00098	g__Alternaria	Fungi	No	6	0.5332
Otu00100	g__Leucosporidium	Fungi	No	3	0.5332
Otu00101	g__Bradymyces	Fungi	No	2	0.5332
Otu00103	g__Pezizella	Fungi	No	3	0.5332
Otu00104	g__Desmococcus	Fungi	No	3	0.5332
Otu00106	g__Leucosporidium	Fungi	No	3	0.5332
Otu00107	g__Tetracladium	Fungi	No	7	0.5332
Otu00111	g__Itersonilia	Fungi	No	3	0.5332
Otu00112	g__Verrucaria	Fungi	No	3	0.5332
Otu00113	o__Chaetothyriales_unclassified	Fungi	No	3	0.5332
Otu00114	o__Pleosporales_unclassified	Fungi	No	2	0.5332
Otu00116	o__Helotiales_unclassified	Fungi	No	3	0.5332
Otu00124	g__Vermiconia	Fungi	No	3	0.5332
Otu00125	g__Cystofilobasidium	Fungi	No	4	0.5332
Otu00127	g__Colletotrichum	Fungi	No	3	0.5332
Otu00130	c__Leotiomycetes_unclassified	Fungi	No	3	0.5332
Otu00132	g__Dioszegia	Fungi	Yes	4	0.5332
Otu00133	g__Filobasidium	Fungi	No	6	0.5332
Otu00136	g__Knufia	Fungi	No	9	0.5332
Otu00146	p__Ascomycota_unclassified	Fungi	No	2	0.5332
Otu00148	g__Phaeosphaeria	Fungi	No	3	0.5332
Otu00150	g__Paramyrothecium	Fungi	No	2	0.5332
Otu00153	g__Dioszegia	Fungi	No	3	0.5332
Otu00161	c__Agaricomycetes_unclassified	Fungi	No	5	0.5332
Otu00165	g__Microbotryozyma	Fungi	No	3	0.5332
Otu00168	g__Tetracladium	Fungi	No	3	0.5332
Otu00177	g__Cadophora	Fungi	No	3	0.5332
Otu00179	g__Desmococcus	Fungi	No	5	0.5332
Otu00181	g__Sporidiobolus	Fungi	No	3	0.5332
Otu00182	c__Agaricomycetes_unclassified	Fungi	No	5	0.5332
Otu00193	g__Leucosporidium	Fungi	No	6	0.5332
Otu00194	g__Cystofilobasidium	Fungi	No	5	0.5332
Otu00204	g__unclassified_Botryosphaeriales	Fungi	No	3	0.5332
Otu00218	g__Coprinellus	Fungi	No	5	0.5332
Otu00231	g__Symmetrospora	Fungi	No	6	0.5332
Otu00236	g__Ramularia	Fungi	No	3	0.5332
Otu00238	g__unclassified_Rhizophydiales	Fungi	No	6	0.5332
Otu00241	g__unclassified_Rhizophydiales	Fungi	No	6	0.5332
Otu00259	o__Helotiales_unclassified	Fungi	No	6	0.5332
Otu00270	f__Sporidiobolaceae_unclassified	Fungi	No	3	0.5332
Otu00299	g__unclassified_Rhizophydiales	Fungi	Yes	6	0.5332
Otu00304	g__unclassified_Pleosporales	Fungi	No	6	0.5332
Otu00309	g__Buckleyzyma	Fungi	No	6	0.5332
Otu00311	g__Hypholoma	Fungi	No	5	0.5332
Otu00313	g__unclassified_Entylomatales	Fungi	No	3	0.5332
Otu00334	g__Candida	Fungi	No	5	0.5332
Otu00339	g__Chaetasbolisia	Fungi	No	3	0.5332
Otu00368	g__Heterobasidion	Fungi	No	5	0.5332
Otu00392	g__Malassezia	Fungi	No	6	0.5332
Otu00398	g__Sampaiozyma	Fungi	No	6	0.5332
Otu00450	g__Acremonium	Fungi	Yes	5	0.5332
Otu00466	c__Cystobasidiomycetes_unclassified	Fungi	No	6	0.5332
Otu00478	g__Hypholoma	Fungi	No	5	0.5332
Otu00485	g__Desmococcus	Fungi	No	6	0.5332
Otu00499	g__Hypoxylon	Fungi	No	5	0.5332
Otu00513	g__Desmococcus	Fungi	No	6	0.5332
Otu00522	o__Helotiales_unclassified	Fungi	No	3	0.5332
Otu00534	g__Cladosporium	Fungi	No	6	0.5332
Otu00568	g__Neoascochyta	Fungi	No	3	0.5332
Otu00611	g__unclassified_Extremaceae	Fungi	No	3	0.5332
Otu00640	g__Lycoperdon	Fungi	No	5	0.5332
Otu00679	g__unclassified_Rhizophydiales	Fungi	No	6	0.5332
Otu00763	g__Cryptococcus	Fungi	No	4	0.5332
Otu00775	g__Malassezia	Fungi	No	3	0.5332
Otu00919	g__Leucosporidium	Fungi	No	6	0.5332
Otu00938	f__Melanommataceae_unclassified	Fungi	No	3	0.5332
Otu00975	f__Didymellaceae_unclassified	Fungi	No	3	0.5332
Otu01089	g__Hypoxylon	Fungi	No	5	0.5332
Otu01146	g__Pseudomassaria	Fungi	No	3	0.5332
Otu00002	Oomycota_X_unclassified	Eukaryotes	Yes	5	0.5332
Otu00003	Rhogostoma-lineage_unclassified	Eukaryotes	Yes	1	0.5332
Otu00005	Albugo	Eukaryotes	Yes	2	0.5332
Otu00006	Klebsormidium	Eukaryotes	Yes	2	0.5332
Otu00008	Chloroidium	Eukaryotes	Yes	5	0.5332
Otu00019	Vannella	Eukaryotes	No	6	0.5332
Otu00025	Watanabea	Eukaryotes	No	5	0.5332
Otu00029	Pythium	Eukaryotes	Yes	4	0.5332
Otu00040	Chlorophyta_unclassified	Eukaryotes	No	5	0.5332
Otu00058	Apatococcus	Eukaryotes	No	2	0.5332
Otu00068	Vannella	Eukaryotes	No	1	0.5332
Otu00079	Chloromonas	Eukaryotes	Yes	8	0.5332
Otu00082	Cercomonas	Eukaryotes	No	1	0.5332
Otu00088	Xanthophyceae_XX_unclassified	Eukaryotes	No	8	0.5332
Otu00089	Chloromonas	Eukaryotes	No	8	0.5332
Otu00096	Pseudococcomyxa	Eukaryotes	No	5	0.5332
Otu00106	Colpoda	Eukaryotes	No	12	0.5332
Otu00131	Rhogostoma-lineage_unclassified	Eukaryotes	No	1	0.5332
Otu00132	Leidyana1	Eukaryotes	No	1	0.5332
Otu00133	Bracteacoccus	Eukaryotes	No	8	0.5332
Otu00179	Platyophrya	Eukaryotes	No	3	0.5332
Otu00222	Chlamydomonadales_X_unclassified	Eukaryotes	No	6	0.5332
Otu00245	Elliptochloris	Eukaryotes	No	1	0.5332
Otu00264	Chlorophyceae_unclassified	Eukaryotes	No	5	0.5332
Otu00266	Allovahlkampfia	Eukaryotes	No	3	0.5332
Otu00318	Alveolata_unclassified	Eukaryotes	No	4	0.5332
Otu00321	Ptolemeba	Eukaryotes	No	9	0.5332
Otu00330	Pythium	Eukaryotes	No	4	0.5332
Otu00362	Oomycota_X_unclassified	Eukaryotes	Yes	6	0.5332
Otu00445	Paracercomonas	Eukaryotes	No	5	0.5332
Otu00704	Saprolegnia	Eukaryotes	No	4	0.5332
Otu00968	Chloromonas	Eukaryotes	No	8	0.5332
Otu00998	Hyaloperonospora	Eukaryotes	No	5	0.5332
Otu01157	Hyaloperonospora	Eukaryotes	Yes	5	0.5332
Otu01398	Hyaloperonospora	Eukaryotes	No	5	0.5332
Otu02083	Oomycota_X_unclassified	Eukaryotes	No	5	0.5332
Otu02258	Oomycota_X_unclassified	Eukaryotes	No	5	0.5332
Otu02298	Hyaloperonospora	Eukaryotes	No	5	0.5332
Otu02596	Oomycota_X_unclassified	Eukaryotes	Yes	2	0.5332

[truncated: 27 more sheets: Fig3b_Correlations, Fig3b_NodeTable, Fig3cd_DegreeCent, Fig3e_Modules_Freq_Infected, Fig3f_Modules_Freq_Uninfected, Fig5abc_models, Fig5d_RelativeAbundance, Fig6b_planta, Fig6c_QPCR, Fig6de, Fig6f_BGC, Fig6g_SynCom, Suppl Fig1_RA, Suppl Fig2abcd_network, Suppl Fig2e_pvalue, Suppl Fig3a_Correlations, Suppl Fig3a_NodeTable, Suppl Fig3b_Correlations, Suppl Fig3b_NodeTable, Suppl Fig3c_Intraking …]
